# Supplementary material for: MSIsensor-RNA: Microsatellite Instability Detection for Bulk and Single-cell Gene Expression Data
Source: Genomics Proteomics Bioinformatics. 2024 Jan 10;22(3):qzae004. doi: 10.1093/gpbjnl/qzae004 (PMC12016039; doi:10.1093/gpbjnl/qzae004)
Supplement: qzae004_Supplementary_Data [file qzae004_supplementary_data.zip › Table S1-done.xlsx]

## Sheet: RNA-seq
Table S1A Overview of samples in this study (RNA-seq)
Database	MSI status	No. of samples				Train or test
		CRC	STAD	UCEC	Total
TCGA	MSI-H	81	62	147	290	Train
	MSS	475	307	356	1138	Train
	Total	556	369	503	1428	Train
ICGC	MSI-H	8	4	11	23	Test
	MSS	52	26	40	118	Test
	Total	60	30	51	141	Test
CPTAC	MSI-H	24	NA	NA	24	Test
	MSS	82	NA	NA	82	Test
	Total	106	NA	NA	106	Test
Total	MSI-H	113	66	158	337
	MSS	609	333	396	1338
	Total	722	399	554	1675
Note: CRC, colorectal cancer; STAD, stomach adenocarcinoma; UCEC, uterine corpus endometrial carcinomal; NA, not available; MSI, microsatellite instability; MSI-H, microsatellite instability high; MSS: microsatellite stable; scRNA-seq, single-cell RNA-seq; RNA-seq, RNA sequencing; TCGA, The Cancer Genome Atlas; ICGC, International Cancer Genome Consortium; CPTAC, Clinical Proteomic Tumor Analysis…

## Sheet: Microarray
Table S1B Overview of samples in this study (Microarray)
Database	MSI status	No. of samples
		CRC	STAD	Total
GSE13067	MSI-H	11	NA	11
	MSS	63	NA	63
	Total	74	NA	74
GSE13294	MSI-H	78	NA	78
	MSS	77	NA	77
	Total	155	NA	155
GSE13911	MSI-H	0	19	19
	MSS	0	50	50
	Total	0	69	69
GSE18088	MSI-H	19	NA	19
	MSS	34	NA	34
	Total	53	NA	53
GSE24550	MSI-H	14	NA	14
	MSS	51	NA	51
	Total	65	NA	65
GSE27544	MSI-H	8	NA	8
	MSS	14	NA	14
	Total	22	NA	22
GSE35896	MSI-H	5	NA	5
	MSS	56	NA	56
	Total	61	NA	61
GSE39084	MSI-H	16	NA	16
	MSS	3	NA	3
	Total	19	NA	19
GSE39582	MSI-H	77	NA	77
	MSS	459	NA	459
	Total	536	NA	536
GSE62254	MSI-H	NA	64	64
	MSS	NA	233	233
	Total	NA	297	297
GSE75316	MSI-H	11	NA	11
	MSS	48	NA	48
	Total	59	NA	59
GSE92921	MSI-H	5	NA	5
	MSS	53	NA	53
	Total	58	NA	58
Total	MSI-H	244	83	327
	MSS	858	283	1141
	Total	1102	366	1468

## Sheet: scRNA-seq
Table S1C Overview of samples in this study (scRNA-seq)
Database	MSI status	No. of samples	No. of cells
GSE132465	MSI-H	4	7444
	MSS	29	56244
	Total	33	63688
GSE178341	MSI-H	35	117470
	MSS	65	252645
	Total	100	370115
Total	MSI-H	39	124914
	MSS	94	308889
	Total	133	433803
