# Supplementary material for: MSIsensor-RNA: Microsatellite Instability Detection for Bulk and Single-cell Gene Expression Data
Source: Genomics Proteomics Bioinformatics. 2024 Jan 10;22(3):qzae004. doi: 10.1093/gpbjnl/qzae004 (PMC12016039; doi:10.1093/gpbjnl/qzae004)
Supplement: qzae004_Supplementary_Data [file qzae004_supplementary_data.zip › Table S2-done.xlsx]

## Sheet: Table S2
Table S2 Details of informative genes in CRC
Note: Median, median of gene expression value of all samples; Median_MSI-H, median of gene expression value of MSI-H samples; Median_MSS, median of gene expression value of MSS samples; Std, standard deviation of gene expression value of all samples; Std_MSI-H, standard deviation of gene expression value of MSI-H samples; Std_MSS, standard deviation of gene expression value of MSS samples; Mean, …
Gene name	Median	Mean	Std	Cov	Median_MSI-H	Mean_MSI-H	Std_MSI-H	Cov_MSI-H	Median_MSS	Mean_MSS	Std_MSS	Cov_MSS	AUC score	P value_ranksums	Random forest score	SVM score	Fold
MLH1	3.18156	3.00233	0.708463	0.235971	1.61204	1.83743	0.964986	0.525183	3.23318	3.20098	0.397304	0.124119	0.866355	1.33044e-79	0.524963	0.579277	-0.800827
SMAP1	2.40623	2.31451	0.486845	0.210345	1.71642	1.69917	0.641702	0.377657	2.45491	2.41944	0.362817	0.149959	0.8223	5.757e-42	0.286016	0.240317	-0.509848
ZSWIM3	2.14134	2.10077	0.641647	0.305434	1.26736	1.28007	0.467894	0.365522	2.25815	2.24072	0.556904	0.248538	0.902742	2.37441e-34	0.149804	0.129824	-0.80774
WNK4	3.21571	3.13596	0.981762	0.313066	2.18495	2.2404	1.22686	0.54761	3.32846	3.28868	0.843477	0.256479	0.753138	3.29262e-16	0.00243388	-0.0262938	-0.553755
MAPK11	1.20015	1.30202	0.583571	0.448206	1.70325	1.81068	0.777093	0.429172	1.1359	1.21527	0.49397	0.406468	0.747654	5.9664e-13	0.00385316	-0.120332	0.57525
MAPK12	0.46397	0.629743	0.48252	0.766217	1.10889	1.16235	0.657328	0.565517	0.422727	0.53892	0.377128	0.699785	0.821676	2.53536e-27	0.0106331	-0.0940202	1.1089
REG4	4.83866	4.79068	3.05564	0.637829	8.46041	7.58957	2.69427	0.354996	4.42005	4.3134	2.85089	0.660939	0.800806	2.80624e-18	0.0806209	-0.0881452	0.815193
ITIH5	1.04674	1.10667	0.579945	0.524045	0.694523	0.770803	0.448414	0.581749	1.09886	1.16395	0.580418	0.498665	0.71332	6.57385e-09	-0.0454096	-0.144956	-0.594588
CAB39L	2.11784	2.26497	1.07158	0.473111	0.942053	1.03639	0.477685	0.460913	2.31366	2.47448	1.00195	0.404914	0.924185	1.62157e-30	0.318917	0.258646	-1.25556
FLVCR2	0.990026	1.04804	0.502278	0.479255	1.50136	1.50748	0.610058	0.404686	0.938302	0.969691	0.435551	0.449164	0.75501	5.67144e-14	0.00495673	-0.098211	0.636545
TTC30A	1.10285	1.12314	0.417711	0.371915	0.710672	0.772258	0.430816	0.557865	1.14285	1.18297	0.384724	0.325219	0.784977	6.11683e-19	0.128526	-0.00039137	-0.615258
SERPINB5	3.58988	3.42351	1.64308	0.47994	4.7426	4.57158	1.61988	0.354337	3.39992	3.22773	1.5651	0.484891	0.729929	3.70293e-11	-0.00158543	-0.131745	0.502172
ZFP41	1.44419	1.47461	0.520969	0.353293	1.06161	1.0736	0.42342	0.394394	1.50627	1.54299	0.504995	0.327283	0.754048	7.12504e-13	-0.0243693	-0.138517	-0.523279
FECH	1.96971	2.00856	0.537741	0.267724	2.74522	2.74774	0.443617	0.161448	1.87847	1.88251	0.442556	0.235088	0.914802	3.09117e-44	0.273171	0.194488	0.545584
FRZB	2.10456	2.17555	1.04688	0.481204	1.25216	1.47589	1.15233	0.780768	2.1782	2.29486	0.979136	0.426665	0.745393	2.14197e-12	0.0218123	-0.0670492	-0.636824
IL34	1.44105	1.52938	0.782266	0.511491	0.797772	0.825625	0.523028	0.633493	1.57561	1.64939	0.755502	0.458049	0.827966	4.60377e-19	0.0115507	-0.0712577	-0.998375
TOX	1.28346	1.45979	0.885951	0.606904	1.71679	2.08241	0.994048	0.477354	1.2072	1.35361	0.820289	0.606	0.714906	1.51044e-11	0.00442088	-0.141032	0.621441
DOCK5	1.6697	1.71981	0.592318	0.344409	2.51229	2.49494	0.639132	0.256171	1.58424	1.58763	0.470195	0.296161	0.885796	2.74964e-41	0.296392	0.253421	0.652127
TNFSF9	1.91247	2.11638	1.28808	0.608622	3.51469	3.49691	1.30891	0.374305	1.72286	1.88096	1.12672	0.599011	0.822716	4.1517e-25	0.0912765	-0.0320375	0.89461
RAI2	1.52632	1.68028	0.894743	0.532495	0.859915	1.10248	0.741809	0.672857	1.63426	1.77881	0.881251	0.495415	0.74178	4.19692e-10	-0.0541622	-0.140888	-0.690167
TFCP2L1	2.92437	2.78079	1.00496	0.361395	1.65037	1.66784	1.01389	0.607908	3.07026	2.97058	0.871571	0.293401	0.82989	3.99682e-28	0.0320684	0.0703415	-0.832761
OXCT1	2.63223	2.64141	0.952903	0.360755	3.93802	3.7144	0.775621	0.208815	2.51588	2.45844	0.854679	0.347651	0.86911	2.15952e-27	0.201515	0.18408	0.595384
C7orf31	1.14412	1.1536	0.484094	0.419638	0.701808	0.71184	0.338757	0.475889	1.22439	1.22893	0.464529	0.377994	0.813229	5.68354e-17	-0.0231767	-0.11756	-0.78778
HPSE	1.4709	1.57054	0.643144	0.409504	2.49477	2.49773	0.549735	0.220094	1.37964	1.41243	0.510919	0.36173	0.921274	9.69481e-52	0.364827	0.275979	0.822436
PTP4A3	4.19743	4.24108	1.21031	0.285377	3.01238	3.02231	0.944176	0.312402	4.3606	4.44892	1.12522	0.252921	0.84616	2.46255e-24	-0.0459526	-0.114284	-0.557802
SLC19A3	1.26715	1.33223	0.91293	0.685263	0.224392	0.401413	0.429849	1.07084	1.48027	1.49096	0.87813	0.588968	0.874178	9.65963e-22	-0.0405661	-0.0788667	-1.89309
PPP1R14A	1.97536	2.04012	0.871327	0.427095	1.33858	1.33058	0.654607	0.491971	2.06648	2.16112	0.845643	0.391298	0.777466	7.13511e-16	0.0381341	-0.0582667	-0.699723
ELN	2.81186	2.84469	1.14861	0.403775	2.09565	1.97467	1.03249	0.522868	2.98504	2.99305	1.10064	0.367733	0.749188	1.73931e-15	-0.0354461	-0.118732	-0.600002
EPM2AIP1	1.77831	1.67644	0.620196	0.369947	0.743153	1.02012	0.84457	0.82791	1.84262	1.78836	0.492562	0.275426	0.809097	1.59766e-28	0.331718	0.352669	-0.809896
SATB2	3.39358	3.1536	1.02753	0.325827	2.24698	2.2644	0.882947	0.389926	3.54317	3.30523	0.972158	0.294127	0.799168	9.37159e-16	0.0741906	-0.129454	-0.545625
CCDC106	1.51852	1.5366	0.634631	0.413009	1.07198	1.09661	0.596472	0.543923	1.60305	1.61163	0.610021	0.378511	0.731332	2.40383e-13	-0.0105904	-0.136321	-0.555472
F10	1.26754	1.58804	1.14018	0.717984	0.561275	0.705182	0.515526	0.731055	1.44143	1.73859	1.14926	0.661034	0.806342	1.24834e-11	0.0338648	-0.148143	-1.30185
FER	0.75871	0.808964	0.431088	0.532889	0.91804	1.12285	0.679163	0.604855	0.73675	0.755438	0.345258	0.457031	0.688473	2.49124e-11	0.0185364	-0.137004	0.571785
SAMD11	0.86981	0.913519	0.507125	0.555134	0.578767	0.617747	0.339563	0.54968	0.913684	0.963956	0.513719	0.532928	0.699337	1.07402e-09	-0.0234215	-0.146723	-0.641951
SLAMF8	1.84649	1.92882	0.913643	0.47368	2.85579	2.70461	0.94286	0.348612	1.70806	1.79652	0.839856	0.46749	0.764159	1.2621e-13	-0.00170013	-0.147719	0.590215
DMD	0.586412	0.6787	0.478322	0.704761	0.230728	0.333105	0.308903	0.927344	0.658568	0.737633	0.477174	0.646898	0.791215	5.98969e-13	-0.0199552	-0.126011	-1.14692
GFI1	0.804758	1.00805	0.708788	0.70313	1.99978	2.00769	0.711066	0.354172	0.714091	0.837582	0.549878	0.656507	0.90425	4.35299e-43	0.152976	0.119758	1.26123
GNLY	1.04992	1.3393	0.95145	0.710408	2.85372	2.71137	1.05516	0.389161	0.912275	1.10533	0.702848	0.635873	0.888577	1.75489e-46	0.216331	0.204889	1.29455
PPP1R3D	2.43187	2.42217	0.64874	0.267834	1.64865	1.7014	0.48545	0.285324	2.53639	2.54508	0.590549	0.232035	0.866901	9.304e-29	0.116365	-0.0296133	-0.580989
ZCCHC2	1.30915	1.35812	0.397705	0.292834	1.85014	1.87864	0.434471	0.231269	1.26296	1.26936	0.314439	0.247714	0.879454	1.32238e-38	0.219339	0.1438	0.56558
SGK2	2.62106	2.45325	0.967855	0.39452	1.18162	1.27484	0.873664	0.685311	2.76439	2.6542	0.830145	0.312767	0.865835	7.4079e-29	0.109778	0.0841712	-1.05796
PRF1	1.63412	1.83702	0.993779	0.540974	3.0205	2.85024	0.937687	0.328985	1.50011	1.66424	0.89507	0.537826	0.825549	1.11677e-20	0.138079	-0.00816487	0.776226
MPP3	0.807815	0.866687	0.397322	0.458437	1.20186	1.24206	0.45907	0.369603	0.749977	0.802676	0.34745	0.432865	0.778869	3.46245e-19	0.116025	-0.0587653	0.629846
AKR1C2	0.371956	0.510537	0.478081	0.936427	0.204551	0.366364	0.424314	1.15818	0.400613	0.535122	0.482375	0.90143	0.680286	0.00163581	0.0240556	-0.136627	-0.546588
CLCN2	3.21034	3.17558	0.786114	0.24755	2.19796	2.22378	0.626263	0.28162	3.38943	3.33789	0.689673	0.20662	0.889643	3.89954e-30	0.0990097	-0.0494086	-0.585919
GSPT2	2.53365	2.34064	1.0942	0.467478	0.802225	1.2079	0.906445	0.750433	2.66889	2.53381	1.0026	0.39569	0.824665	5.00704e-27	0.076636	-0.0753181	-1.06881
PIAS2	0.827602	0.909961	0.390455	0.42909	1.33713	1.3954	0.49541	0.35503	0.802877	0.827181	0.299271	0.361796	0.887459	7.05677e-37	0.191794	0.100229	0.754407
DUSP4	1.87698	2.30893	1.36204	0.589902	4.2422	4.17329	1.12388	0.269302	1.7387	1.991	1.12353	0.564303	0.90295	7.0408e-44	0.209333	0.209692	1.06769
TCP11L2	0.695866	0.756693	0.407268	0.53822	1.06615	1.1407	0.604638	0.530057	0.66448	0.691209	0.31996	0.4629	0.75371	1.87203e-24	0.0511155	-0.0801098	0.722731
FMO4	1.14693	1.16474	0.445914	0.382843	0.691736	0.7748	0.296991	0.383313	1.21933	1.23124	0.432844	0.351552	0.810812	7.82973e-17	0.0581753	-0.119789	-0.668215
ARID3A	2.69514	2.76602	1.00345	0.362777	1.74122	1.73339	0.550225	0.317426	2.89391	2.94211	0.95611	0.324974	0.864198	2.75727e-23	0.00676757	-0.133125	-0.763252
FAS	2.26529	2.24685	0.769644	0.342544	3.09053	3.01746	0.682955	0.226334	2.15225	2.11544	0.703768	0.332682	0.822378	1.78486e-18	0.0123611	-0.0914967	0.512381
NPEPL1	1.61599	1.66111	0.552805	0.332793	1.1246	1.18655	0.412404	0.347565	1.70979	1.74203	0.532682	0.305782	0.792645	7.9526e-16	-0.0139424	-0.1276	-0.553999
TINAG	1.99599	1.8995	0.979102	0.515452	0.546386	0.819813	0.877816	1.07075	2.21604	2.08362	0.870647	0.417854	0.850604	5.48176e-24	0.138032	0.134331	-1.34572
GPR153	3.50136	3.41956	0.91633	0.267967	2.52221	2.52	1.00131	0.397345	3.63601	3.57296	0.806442	0.225707	0.802183	1.66269e-18	-0.0359251	-0.110145	-0.503695
CAMK1D	2.29033	2.24893	0.862391	0.383468	1.62434	1.61557	0.7218	0.446776	2.3927	2.35693	0.837633	0.355391	0.751501	2.96169e-13	-0.034426	-0.139816	-0.544862
ENO2	2.61781	2.67298	0.91157	0.341031	3.83471	3.72351	0.882319	0.236959	2.49734	2.49384	0.78716	0.315642	0.850422	7.9929e-32	0.116581	0.100622	0.578294
PRAP1	5.90697	5.44942	1.81817	0.333645	3.27001	3.07163	1.88224	0.612783	6.13171	5.85489	1.46177	0.249666	0.878986	6.97068e-34	0.103288	0.0558698	-0.93064
E2F7	1.13399	1.20831	0.488374	0.40418	1.56032	1.65246	0.548057	0.331661	1.09523	1.13257	0.434264	0.383432	0.769825	8.1537e-20	0.0105392	-0.0955385	0.545014
PDE4D	0.9109	0.964119	0.460654	0.477798	1.30513	1.42175	0.606441	0.426547	0.858991	0.886081	0.379304	0.428069	0.790721	7.67057e-19	-0.00204523	-0.116854	0.682154
NFASC	0.516074	0.609058	0.389517	0.63954	0.250316	0.333258	0.263748	0.791421	0.550881	0.656089	0.388009	0.591397	0.78833	7.02244e-13	0.0466008	-0.106512	-0.977249
GYG2	2.56024	2.47039	0.981836	0.397442	1.46847	1.51666	0.871293	0.574479	2.69034	2.63303	0.904088	0.343365	0.81206	1.81751e-20	0.0620034	-0.0688952	-0.795819
NKD1	2.66334	2.8304	1.62438	0.573904	0.860533	1.05224	0.768838	0.730671	3.02679	3.13363	1.53514	0.489891	0.896946	7.81516e-27	0.190756	-0.019491	-1.57438
SATB1	1.67966	1.62921	0.720262	0.442092	1.11122	1.18643	0.651763	0.549349	1.73541	1.70472	0.704038	0.412993	0.706667	1.00941e-08	-0.0381508	-0.141896	-0.52291
CA8	0.696941	1.07216	0.998196	0.931014	1.69894	1.8889	1.18163	0.625563	0.551769	0.932885	0.891663	0.955812	0.741313	4.31382e-17	0.0195311	-0.120512	1.01777
ABLIM2	2.29356	2.28515	0.748542	0.327569	1.61476	1.64645	0.656143	0.398521	2.37952	2.39406	0.707829	0.29566	0.777414	3.5229e-15	-0.0347464	-0.128001	-0.540106
BCL11A	1.78368	1.72933	0.616231	0.356341	0.99986	1.05764	0.644728	0.609594	1.87822	1.84387	0.532501	0.288795	0.831267	9.51983e-25	0.0284777	-0.0457143	-0.801893
PLA2G4A	1.37767	1.71668	1.21994	0.710637	2.81093	2.78937	1.09629	0.393023	1.14139	1.53376	1.14342	0.7455	0.789006	3.0694e-19	-0.00988601	-0.13713	0.862871
SECTM1	2.662	2.7619	1.16144	0.420521	3.94657	3.96722	1.12823	0.284388	2.54028	2.55636	1.03534	0.405003	0.819545	2.52255e-21	0.0203894	-0.0259852	0.634034
RARRES1	2.95907	3.01738	1.31368	0.435371	3.98911	4.19627	1.46357	0.348779	2.74402	2.81635	1.17361	0.416714	0.769201	1.30063e-17	-0.00636527	-0.0504406	0.575282
ULBP2	0.764634	1.04435	0.840606	0.804907	2.20291	2.20296	1.16613	0.529349	0.649214	0.846779	0.572084	0.6756	0.845666	3.47402e-45	0.207206	0.184291	1.37938
PLAGL2	4.13279	4.08739	0.911622	0.223033	3.0322	2.93302	0.472019	0.160933	4.32272	4.28424	0.817794	0.190884	0.914828	1.96846e-32	0.172089	-0.0513655	-0.546656
DEFB1	2.13847	2.24114	1.40157	0.625383	0.880108	1.14165	1.00993	0.884621	2.31143	2.42863	1.37265	0.565194	0.776608	3.94908e-13	0.0140518	-0.134158	-1.08902
ZNF606	0.800151	0.775802	0.467903	0.603122	0.215394	0.381949	0.347462	0.909707	0.866001	0.842965	0.452457	0.536744	0.784821	4.54631e-17	0.0453722	-0.130063	-1.14209
SYT7	3.6418	3.47552	1.08675	0.312688	2.0947	2.23986	1.01569	0.453463	3.75968	3.68623	0.949602	0.257607	0.843587	4.20377e-26	0.0235509	-0.0103724	-0.718741
TLR3	1.1722	1.18747	0.543405	0.457615	1.62491	1.59566	0.558849	0.35023	1.08452	1.11786	0.509046	0.455374	0.740481	7.88042e-12	0.00697893	-0.149667	0.513412
LY6G6D	3.21632	2.92907	2.18418	0.74569	0	0.253498	0.661493	2.60946	3.67807	3.38532	2.02005	0.596709	0.929305	1.36748e-33	0.195334	-0.0260014	-3.73925
MICB	1.67783	1.72727	0.783659	0.453699	2.61729	2.50453	0.72093	0.28785	1.50625	1.59472	0.713881	0.447652	0.812346	7.72245e-19	0.0293691	-0.0974111	0.651234
HAVCR2	1.41242	1.53364	0.791699	0.516222	2.27715	2.29758	0.849639	0.369796	1.33297	1.40337	0.702907	0.500871	0.785107	2.14811e-18	0.0285426	-0.082277	0.711225
CHP2	2.85785	2.68886	1.647	0.612528	0.369416	1.15097	1.39094	1.20849	3.07093	2.95111	1.54051	0.522011	0.814087	8.87428e-19	0.0842984	-0.0755168	-1.35841
IHH	5.38199	5.09545	1.33429	0.26186	3.38825	3.24863	1.44295	0.444173	5.52305	5.41038	1.02375	0.18922	0.900273	1.5753e-38	0.0419665	0.0755035	-0.735901
NR6A1	1.33952	1.35199	0.498982	0.369074	0.876799	0.974082	0.436812	0.448434	1.39142	1.41643	0.479998	0.33888	0.753788	1.00726e-10	-0.0569688	-0.142586	-0.540141
AMT	1.9519	1.93567	0.916724	0.473594	0.851947	1.0951	0.734787	0.670975	2.14811	2.07901	0.866365	0.41672	0.80434	4.5076e-19	0.0745065	-0.0665977	-0.924831
IL1B	2.34743	2.51438	1.32612	0.527413	3.58073	3.61786	1.63098	0.450813	2.20438	2.32621	1.16696	0.501659	0.733749	2.9234e-15	-0.0238459	-0.116768	0.637159
SLC3A1	1.39296	1.41629	0.819609	0.578701	0.483809	0.68332	0.641416	0.938676	1.56064	1.54128	0.780331	0.506287	0.809279	2.4316e-16	-0.00856345	-0.100862	-1.1735
ENPP3	1.64574	1.83028	1.42221	0.777048	0.257935	0.548596	0.745261	1.35849	1.99077	2.04884	1.39464	0.680695	0.841949	1.32128e-17	0.00809184	-0.113482	-1.90099
PBX1	1.43445	1.46096	0.604334	0.413654	0.923469	1.02565	0.611765	0.596466	1.49184	1.5352	0.570836	0.371833	0.758674	1.74105e-12	0.000399291	-0.106709	-0.581886
TCF7	2.76919	2.69426	0.702016	0.260559	1.71203	1.75794	0.580395	0.330157	2.89061	2.85393	0.586879	0.205639	0.904457	5.16802e-40	0.0801017	0.120131	-0.699068
RBP1	1.67402	2.05473	1.35091	0.657464	0.920192	1.0352	0.603736	0.583207	1.89915	2.22858	1.36621	0.613039	0.790695	1.54056e-13	0.00531131	-0.145643	-1.10622
RNLS	1.54809	1.3867	0.65262	0.470628	0.329216	0.592489	0.583006	0.983995	1.61205	1.52214	0.560959	0.368534	0.849435	1.3629e-37	0.110692	0.0907806	-1.36124
GZMH	0.992968	1.21705	0.875657	0.719489	2.06933	2.19561	1.13884	0.518688	0.895348	1.05018	0.696583	0.663297	0.799584	7.4007e-24	0.0573529	-0.00300924	1.06398
XAF1	0.938844	1.08606	0.67361	0.620234	1.49612	1.68585	0.872946	0.517807	0.873501	0.983778	0.573909	0.583372	0.751345	4.13748e-15	0.00257749	-0.107114	0.777073
ESPN	3.02462	2.92706	1.08718	0.371425	1.80621	1.95221	1.18951	0.609313	3.12468	3.0933	0.975988	0.315517	0.766082	1.90749e-17	0.00857926	-0.0816212	-0.664037
TLE2	3.67901	3.55393	1.21827	0.342796	2.30756	2.29855	0.912796	0.397118	3.92224	3.76801	1.13165	0.30033	0.837271	2.50364e-22	-0.05316	-0.119929	-0.713078
SOSTDC1	1.41363	1.4487	1.05707	0.729665	0.303069	0.685844	0.811232	1.18282	1.56712	1.57879	1.03901	0.658109	0.75883	1.27621e-12	0.0107323	-0.126504	-1.20287
ABCB1	2.47958	2.46913	1.3192	0.534277	0.976173	1.36212	1.07398	0.788462	2.69888	2.65791	1.26323	0.475273	0.788278	2.85147e-17	0.041875	-0.0986868	-0.964433
PLA2R1	1.08127	1.1173	0.499806	0.447333	0.695677	0.72748	0.434771	0.59764	1.15963	1.18378	0.479415	0.404987	0.775205	9.29285e-17	0.0821617	-0.103319	-0.70242
IL2RA	1.00802	1.10931	0.666901	0.601188	1.68636	1.71724	0.737295	0.429348	0.928469	1.00564	0.595088	0.591753	0.770682	3.74636e-17	0.0702382	-0.13615	0.771985
RBP2	1.74423	2.02784	1.56643	0.772466	0.330838	0.739836	0.951639	1.28628	2.02673	2.24748	1.54485	0.687373	0.814425	5.22207e-14	-0.0112436	-0.125355	-1.60303
PLAGL1	1.96974	1.89466	0.74891	0.395275	1.40021	1.39863	0.739978	0.529073	2.06993	1.97924	0.716955	0.362237	0.724886	1.38479e-11	0.00264328	-0.130703	-0.500932
NUBPL	1.74167	1.70943	0.463402	0.271086	1.16979	1.23611	0.465239	0.376374	1.80126	1.79014	0.411985	0.230141	0.825835	1.35842e-22	0.118917	-0.0321482	-0.534271
ERP27	1.22417	1.52522	1.19847	0.785768	0.423648	0.695174	0.820109	1.17972	1.41161	1.66676	1.19543	0.717214	0.785263	9.52478e-11	-0.00930028	-0.132817	-1.2616
AQP3	2.41573	2.76576	1.41439	0.511391	3.60903	3.97628	1.75131	0.440438	2.28803	2.55934	1.23536	0.482689	0.744172	1.21835e-14	0.0177196	-0.114028	0.635648
MOGAT3	3.37611	3.1903	1.13341	0.355269	1.68697	1.7376	0.935462	0.538364	3.52671	3.43802	0.96604	0.280987	0.89089	3.08392e-33	-0.0378222	-0.0218335	-0.984479
RNF125	1.07512	1.1553	0.616938	0.534007	1.97976	1.85663	0.502001	0.270384	0.965792	1.03571	0.551694	0.532674	0.859285	2.20934e-28	0.114414	0.12811	0.84207
FCGR3A	2.94507	3.00351	1.35487	0.451095	4.54033	4.29395	1.30497	0.303909	2.71808	2.78346	1.23528	0.443793	0.795634	3.84917e-18	-0.0109736	-0.0474853	0.625424
GUCA2A	3.43492	3.5789	2.04834	0.572339	1.55479	2.0726	1.73732	0.838231	3.76046	3.83577	1.98585	0.517719	0.753229	8.79543e-11	-0.028773	-0.128515	-0.888073
SLC28A3	0.952946	1.15189	0.91549	0.794775	1.84819	1.75246	1.02557	0.585217	0.837186	1.04947	0.854219	0.813951	0.701027	2.8407e-10	-0.0500187	-0.143055	0.739718
WNT11	2.35724	2.53337	1.57122	0.62021	0.800562	1.20695	1.0746	0.890343	2.55801	2.75956	1.53023	0.554522	0.808889	7.98536e-15	0.0630981	-0.116508	-1.19307
EREG	2.75183	2.70428	1.66367	0.615199	0.681028	1.33943	1.39988	1.04513	3.0654	2.93702	1.59178	0.541972	0.780585	2.11872e-15	0.00371255	-0.121466	-1.13273
TRNP1	1.70712	1.91276	1.20129	0.628038	3.17799	3.1162	1.28984	0.413916	1.48942	1.70755	1.0566	0.61878	0.803509	2.05145e-22	0.0295945	-0.0719349	0.867861
WASF1	1.34104	1.37982	0.654062	0.47402	1.93168	1.90775	0.69365	0.363595	1.23476	1.2898	0.602551	0.467168	0.744899	2.08842e-18	0.00115092	-0.103333	0.564732
MUC20	3.77524	3.6486	1.06212	0.291103	2.48727	2.43968	1.08379	0.444235	3.90447	3.85475	0.910189	0.236121	0.84026	3.11358e-25	0.00672577	-0.00113327	-0.659945
COL9A3	1.66659	1.99924	1.40744	0.703989	0.795966	1.0905	0.964228	0.88421	1.81967	2.15421	1.41255	0.655719	0.7554	6.6357e-09	-0.0543103	-0.149978	-0.98217
GABRE	1.99292	2.03164	0.931017	0.458259	1.02334	1.23118	0.895473	0.727327	2.09785	2.16814	0.866009	0.399425	0.791657	1.05054e-13	-0.00931538	-0.0677611	-0.81641
REEP1	0.715083	1.03429	0.88586	0.856491	0.304321	0.326078	0.231896	0.711165	0.889036	1.15506	0.899601	0.778836	0.821222	2.75917e-14	0.00666085	-0.132373	-1.82467
CFTR	4.50155	4.21624	1.26376	0.299735	2.78991	2.65362	1.40234	0.528462	4.65859	4.48271	1.02307	0.228227	0.862898	1.05186e-31	0.00347495	0.00264978	-0.756407
LYPD5	0.717636	0.820232	0.520033	0.634007	1.21101	1.37771	0.661961	0.480478	0.637811	0.725167	0.42402	0.58472	0.808811	9.69151e-24	0.0410907	-0.0743085	0.925893
SLC9A3	2.44384	2.5537	1.59094	0.622993	1.00491	1.68346	1.64456	0.976892	2.59695	2.7021	1.53308	0.567366	0.698843	4.14339e-06	-0.0592917	-0.146381	-0.682651
CCL8	0.688976	0.949033	0.853643	0.899487	1.69958	1.72964	0.945259	0.546507	0.573919	0.81592	0.760903	0.932571	0.785627	9.35486e-17	-0.0397324	-0.147985	1.08397
AIM2	0.606815	0.881797	0.878539	0.996306	1.02233	1.54062	1.22483	0.795025	0.534533	0.76945	0.748988	0.973407	0.709084	1.46944e-09	-0.042085	-0.125368	1.00162
APOL3	1.8128	1.88872	0.808904	0.428281	2.88235	2.83654	0.867665	0.305889	1.72179	1.7271	0.676912	0.391936	0.833892	1.79654e-24	0.0510941	0.058996	0.715782
IDO1	1.55711	1.87578	1.40282	0.747863	2.91381	3.09545	1.76944	0.571626	1.43865	1.66779	1.21353	0.727628	0.755504	2.77143e-13	-0.0400506	-0.114833	0.892212
TIGIT	0.5093	0.618369	0.4709	0.761519	1.01738	1.07777	0.526892	0.488871	0.438604	0.540029	0.412424	0.763706	0.80473	2.85148e-15	-0.0305496	-0.148874	0.996942
ARMCX4	0.524163	0.545783	0.310939	0.569712	0.272188	0.37353	0.31803	0.851417	0.570567	0.575157	0.3	0.521598	0.703964	1.77791e-08	0.00981209	-0.133912	-0.62273
CLEC2B	1.08433	1.20899	0.674883	0.558221	1.72657	1.79142	0.823373	0.459622	1.02354	1.10967	0.591454	0.533	0.751319	1.65206e-13	-0.0401235	-0.112599	0.690971
RASGRP1	0.456408	0.5656	0.445184	0.787101	1.00663	1.08849	0.615997	0.56592	0.40683	0.476434	0.335715	0.704641	0.839454	3.06263e-25	0.0449107	-0.0634006	1.19197
ABAT	1.76757	1.80747	0.885362	0.489834	0.890834	0.95124	0.472819	0.497055	1.89706	1.95348	0.856198	0.438293	0.847355	7.68744e-21	-0.022761	-0.118659	-1.03817
CYTH4	1.19897	1.24287	0.638061	0.513377	1.74236	1.76392	0.718521	0.407344	1.13804	1.15402	0.578202	0.501034	0.746745	1.27873e-11	-0.0429244	-0.149426	0.612118
CAPS	1.91647	2.05029	0.960453	0.468447	1.07075	1.24665	0.697205	0.559263	2.00094	2.18734	0.931649	0.425928	0.801378	7.00973e-16	0.0721535	-0.0520724	-0.811119
PLK2	2.38519	2.48367	0.837535	0.337217	3.29589	3.4068	1.0209	0.299666	2.27855	2.32625	0.687936	0.295727	0.807979	5.66674e-24	-0.00196182	-0.0207863	0.550412
PSTPIP1	0.792236	0.86396	0.452457	0.523702	1.1984	1.26424	0.600572	0.475047	0.745781	0.795702	0.382282	0.480433	0.748746	4.74382e-14	-0.0366879	-0.147034	0.667968
CXCL10	3.59781	3.66593	1.67043	0.455663	5.25976	5.26341	1.56644	0.297609	3.3934	3.39352	1.52917	0.450615	0.80104	7.63713e-18	0.0220194	-0.0924069	0.633216
BTNL9	1.03743	1.19069	0.720609	0.605202	1.71961	1.67629	0.856719	0.511079	0.972992	1.10788	0.659998	0.595729	0.700143	8.67868e-12	-0.057518	-0.138335	0.597469
PLEK	2.1825	2.24683	1.14749	0.510715	3.25981	3.31793	1.3001	0.39184	2.06299	2.06418	1.01195	0.490242	0.774945	2.9256e-16	0.0155051	-0.10606	0.684718
RNF43	5.34712	5.10077	1.04215	0.204313	3.65092	3.58849	0.959995	0.267521	5.47253	5.35865	0.810948	0.151335	0.92707	4.36284e-48	0.198315	0.16792	-0.578492
MAPRE3	2.51499	2.49118	0.706266	0.283506	1.64356	1.67275	0.50748	0.30338	2.62836	2.63075	0.63738	0.242281	0.879792	1.28792e-27	0.0697752	-0.0210727	-0.653249
SHANK2	1.00809	1.00828	0.375839	0.372753	0.626058	0.699518	0.416021	0.594725	1.05659	1.06093	0.34176	0.322132	0.778635	1.0944e-13	0.0469475	-0.0768875	-0.600899
CYP2B6	2.89682	2.80087	1.44256	0.51504	0.799154	1.05087	1.02369	0.974138	3.18705	3.09929	1.2829	0.413935	0.887303	1.07735e-28	0.0770102	0.0280132	-1.56035
MYEF2	0.57736	0.678978	0.542695	0.799282	0.0938417	0.250195	0.339599	1.35733	0.683312	0.752097	0.537007	0.714013	0.811098	1.72775e-14	0.0336796	-0.124703	-1.58786
TNRC6B	1.3234	1.34316	0.476232	0.35456	1.62209	1.7998	0.779523	0.433116	1.27927	1.26529	0.346739	0.274038	0.767901	1.10639e-20	0.100333	-0.0478496	0.508366
GBP4	2.17534	2.37333	1.19954	0.505428	3.75248	3.83351	1.33675	0.348702	2.01606	2.12433	0.976719	0.459778	0.84616	3.41443e-28	0.101461	0.0351364	0.851659
DPEP1	6.13166	5.64922	2.15574	0.381599	3.85872	3.41266	2.28492	0.669542	6.42296	6.03062	1.88439	0.31247	0.809409	6.44019e-24	0.0586395	-0.00297005	-0.821409
SDR16C5	1.72289	1.94058	1.3792	0.710715	3.45792	3.1274	1.21823	0.389534	1.45825	1.73819	1.3009	0.748419	0.78178	1.46692e-16	0.0668242	-0.130493	0.847372
HUNK	2.25002	2.14538	1.07595	0.50152	0.621614	0.747361	0.616824	0.825337	2.46341	2.38378	0.948727	0.397993	0.913086	8.81981e-38	0.196497	0.151528	-1.67337
NKG7	2.23678	2.3106	1.09927	0.47575	3.44234	3.46685	1.21035	0.349122	2.11542	2.11342	0.947509	0.448329	0.800962	1.40216e-20	0.108635	0.00215885	0.714045
AQP9	0.907681	1.12553	0.990785	0.880282	1.72344	1.92784	1.22443	0.635127	0.766776	0.988716	0.874591	0.884573	0.738687	7.95889e-13	-0.039909	-0.138276	0.963359
USP13	1.28415	1.29868	0.477722	0.367852	1.79508	1.75472	0.425709	0.242609	1.21399	1.22091	0.44127	0.361427	0.811566	3.37315e-19	-0.0165798	-0.136995	0.523278
GPR39	2.00341	1.95281	0.561546	0.287558	1.38555	1.36157	0.570024	0.418652	2.06118	2.05363	0.493885	0.240493	0.828694	9.85435e-24	0.100345	-0.0203564	-0.592908
SHF	1.398	1.6397	0.913235	0.556951	2.45442	2.24342	1.13903	0.507721	1.36697	1.53675	0.825969	0.537477	0.675088	2.13649e-09	-0.0134894	-0.118427	0.545817
ARNTL2	2.11393	2.17041	0.687041	0.31655	2.93095	2.98082	0.739366	0.248041	2.00979	2.03221	0.57289	0.281905	0.853203	3.74391e-29	0.109232	0.00613343	0.55266
CEBPA	4.20204	4.06222	0.926141	0.227989	3.10554	2.98032	0.896959	0.30096	4.30092	4.24671	0.795722	0.187374	0.863964	1.7543e-31	0.0604714	-0.0514696	-0.510875
CLEC12A	0.235731	0.363302	0.395366	1.08825	0.674696	0.705667	0.490011	0.694394	0.213081	0.30492	0.344424	1.12955	0.760468	1.03484e-15	0.0218561	-0.11298	1.21056
GBP5	0.847603	1.10595	0.890363	0.805064	2.01254	2.13165	1.15092	0.539918	0.722663	0.931044	0.701466	0.753418	0.819675	3.84736e-25	0.0120585	-0.062517	1.19505
SPATA5	1.11987	1.1396	0.407499	0.357581	1.43047	1.5487	0.566906	0.366052	1.07886	1.06983	0.325823	0.304554	0.798882	2.90321e-20	0.0551015	-0.104371	0.533674
CTTNBP2	1.32377	1.32042	0.792511	0.600194	0.24038	0.377865	0.369105	0.976817	1.46846	1.48115	0.731171	0.49365	0.91319	1.87835e-30	0.224207	0.118074	-1.97078
AMACR	2.19657	2.24732	0.818989	0.364429	1.22502	1.29934	0.516817	0.397753	2.36441	2.40897	0.748463	0.310698	0.894191	4.79807e-28	0.138335	0.0348762	-0.890639
IL13RA2	0.477746	0.662521	0.580771	0.876607	0.277925	0.44731	0.488381	1.09182	0.513815	0.699221	0.587277	0.839902	0.661455	0.00203321	-0.0463436	-0.145694	-0.644474
CEP170	0.865711	0.951372	0.519273	0.545815	1.20364	1.35058	0.647224	0.47922	0.827096	0.883297	0.46085	0.521738	0.730422	2.45822e-10	-0.0479186	-0.130975	0.612607
RAC3	1.84685	1.98318	0.819252	0.4131	2.8073	2.69141	0.958012	0.355952	1.7512	1.86241	0.727323	0.390528	0.767537	1.24063e-15	0.115567	-0.10745	0.531194
LARP6	0.89454	0.969787	0.53455	0.551203	0.448489	0.549932	0.394986	0.718244	0.978982	1.04138	0.522187	0.501436	0.789188	2.77856e-16	0.00723563	-0.123984	-0.921175
LAIR1	1.18646	1.27371	0.660839	0.518828	1.6902	1.73993	0.747987	0.429896	1.10933	1.19421	0.610235	0.510994	0.712904	4.75239e-09	-0.0514946	-0.1477	0.542965
CRIP1	1.13177	1.29848	0.783177	0.603147	1.91212	1.875	0.835051	0.445361	1.04085	1.20017	0.729869	0.608137	0.735413	1.18999e-11	-0.0357504	-0.133089	0.643648
TLR2	1.22645	1.34201	0.711886	0.530464	1.89951	1.96906	0.957534	0.486291	1.15676	1.23508	0.598638	0.484696	0.739805	3.47995e-13	-0.0128279	-0.128857	0.672901
ZNF503	3.12101	3.0378	0.908818	0.29917	1.97871	2.11298	0.789134	0.373469	3.23303	3.1955	0.830594	0.259926	0.828798	3.80482e-24	0.109832	-0.0524034	-0.596761
PDE4B	1.19623	1.28587	0.719193	0.559303	1.61904	1.8008	0.890091	0.494276	1.14331	1.19807	0.646077	0.539267	0.711137	8.96868e-10	-0.0109097	-0.14894	0.587928
SRPX2	3.46967	3.40405	1.35294	0.397449	2.18785	2.26851	0.94232	0.415391	3.75039	3.59769	1.31673	0.365992	0.783964	6.7549e-17	0.0107821	-0.137244	-0.665323
FABP1	6.52874	6.13245	2.32875	0.379743	3.47701	3.6975	2.18423	0.590731	6.92089	6.54767	2.08587	0.318567	0.825549	7.63641e-23	-0.0496428	-0.0915262	-0.82443
CSF3R	0.780455	0.928869	0.710479	0.764886	1.33624	1.45982	0.976051	0.668612	0.735301	0.838328	0.610027	0.727671	0.699363	2.76968e-10	0.00671877	-0.133315	0.8002
FCGR2B	0.383809	0.534372	0.498393	0.932672	0.814876	0.963918	0.707763	0.734256	0.348083	0.461123	0.410492	0.890201	0.717765	1.30608e-14	-0.0374162	-0.131847	1.06376
SLC26A2	2.75169	2.95924	1.5035	0.508069	1.65308	1.88627	0.870824	0.461664	2.92172	3.1422	1.51224	0.481266	0.762911	6.15537e-12	-0.0102748	-0.138679	-0.736241
CPE	3.10134	3.12315	1.37158	0.439165	1.84199	2.07016	1.23762	0.59784	3.28694	3.30271	1.3113	0.397038	0.763405	5.9765e-16	-0.00942504	-0.123544	-0.673908
OSR2	1.19248	1.31501	0.780975	0.593894	2.04953	2.04501	0.64587	0.315827	1.03869	1.19052	0.73241	0.615201	0.810006	4.46037e-19	-0.016198	-0.137894	0.780514
ITGB7	0.862935	0.980994	0.598213	0.609803	1.44951	1.49266	0.645885	0.432707	0.801349	0.893742	0.543589	0.608217	0.774243	3.2438e-16	0.0257891	-0.149247	0.739955
SPAG4	1.87373	1.91587	0.681411	0.355666	1.31786	1.37241	0.530963	0.386884	1.98454	2.00855	0.660659	0.328924	0.773671	6.88802e-15	-0.0350191	-0.112161	-0.549444
SPIN3	1.46174	1.40022	0.622099	0.444286	0.481367	0.569711	0.481139	0.844532	1.54466	1.54185	0.525213	0.340638	0.907914	8.7245e-44	0.214454	0.14982	-1.43636
ATP10D	1.35238	1.36306	0.524793	0.385012	1.86772	1.83548	0.526201	0.286682	1.28015	1.28249	0.480215	0.374438	0.788902	2.74513e-15	-0.0583987	-0.144213	0.517207
CXCL13	1.50389	1.74045	1.33795	0.768737	3.07209	3.1293	1.3309	0.425302	1.26921	1.50361	1.18671	0.789242	0.817414	8.56065e-19	-0.0264672	-0.114343	1.05741
GBP1	2.99085	3.06243	1.03231	0.337089	4.17809	4.20097	1.0429	0.248251	2.7912	2.86827	0.896199	0.312452	0.831527	1.26134e-22	0.0572143	0.00861768	0.55054
CEL	2.29064	2.5459	2.05901	0.808756	0.213452	0.563246	1.09742	1.94839	2.86337	2.884	1.99311	0.691092	0.893359	3.30639e-21	0.24866	-0.0911888	-2.35623
DAPK1	1.24806	1.4772	0.880028	0.59574	2.30057	2.33428	0.916721	0.392721	1.14543	1.33105	0.785226	0.589931	0.802833	5.99323e-22	-0.0495871	-0.142058	0.810417
FITM2	3.12896	3.13642	0.789545	0.251734	2.17734	2.229	0.447689	0.200847	3.30277	3.29116	0.7288	0.221442	0.890786	3.65207e-27	0.126189	-0.0488354	-0.562198
SEMA5A	2.37901	2.3583	0.843564	0.3577	1.19982	1.32698	0.713224	0.537481	2.50259	2.53416	0.730682	0.288333	0.883535	1.2918e-34	0.150035	0.17164	-0.933368
CXCL14	5.96597	5.66822	1.84819	0.326063	3.5534	3.31113	1.76842	0.534084	6.31675	6.07016	1.53494	0.252866	0.88655	5.64459e-34	0.0371901	0.0609013	-0.874412
TAC1	0.38432	0.816985	1.0218	1.25069	0.0908341	0.241573	0.372801	1.54323	0.487972	0.915108	1.0641	1.16282	0.744925	2.16319e-08	-0.0355278	-0.145311	-1.92148
CTSW	1.00234	1.16649	0.787483	0.675086	2.0849	2.06201	0.942379	0.45702	0.916478	1.01378	0.643711	0.634959	0.815179	8.99642e-23	0.0473848	0.0215141	1.0243
SLC36A4	0.819401	0.889129	0.45629	0.513188	1.17387	1.22227	0.607423	0.496965	0.791393	0.832321	0.398289	0.478529	0.685796	3.25196e-12	0.0639356	-0.093359	0.554347
TMEM176A	5.96249	5.66605	1.24628	0.219956	4.04934	4.15118	1.11828	0.269388	6.13096	5.92437	1.07087	0.180757	0.870643	3.09962e-33	-0.038184	-0.0142948	-0.513141
FCGR2A	2.0893	2.19786	0.956169	0.435045	3.18299	3.12949	1.12893	0.360738	1.99774	2.039	0.824373	0.404303	0.786979	1.09865e-20	0.0347467	-0.096432	0.618069
GNB5	0.858352	0.890578	0.352435	0.395737	1.18887	1.19601	0.362721	0.303276	0.817185	0.838495	0.323009	0.385225	0.776946	2.50506e-16	-0.0491676	-0.147252	0.512354
NEU4	1.3054	1.43072	0.906303	0.633459	0.656945	0.876606	0.756557	0.863052	1.38684	1.52521	0.895858	0.587366	0.715686	4.09136e-09	0.017091	-0.130322	-0.79901
SP110	0.735964	0.772239	0.341292	0.44195	1.0102	1.0422	0.401288	0.38504	0.705931	0.726204	0.307141	0.422941	0.736478	5.13339e-11	-0.0563425	-0.148401	0.521182
SLC7A11	1.54483	1.67589	0.802795	0.479027	2.40554	2.41576	1.07476	0.444895	1.46945	1.54972	0.66943	0.431969	0.748304	1.36513e-19	0.0543695	-0.0579307	0.640471
CLEC3B	1.4529	1.5166	0.715537	0.471803	1.00673	1.0973	0.600615	0.547356	1.53749	1.5881	0.709008	0.44645	0.708915	2.63969e-11	-0.0456775	-0.13621	-0.533344
PRKAR2B	1.04449	1.17912	0.703097	0.596291	1.69469	1.73979	0.889148	0.511068	0.992897	1.08351	0.617319	0.569741	0.716699	3.08146e-11	-0.0205029	-0.0819916	0.683201
AIFM3	2.75766	2.60953	1.1294	0.432797	0.997789	1.32018	1.08417	0.821229	2.948	2.8294	0.980194	0.346432	0.840572	5.44497e-30	0.0888284	0.150846	-1.09976
TRIB2	2.20563	2.33761	0.88854	0.380106	3.40791	3.49965	0.823858	0.235411	2.03701	2.13945	0.734068	0.34311	0.898869	2.51892e-35	0.0416799	-0.0274965	0.70997
QPCT	3.50804	3.42754	1.32722	0.387223	2.09133	2.18303	1.03131	0.47242	3.7346	3.63976	1.25355	0.344404	0.81115	1.50232e-20	-0.0563308	-0.120123	-0.73751
FOXD2	1.80409	1.84885	0.76613	0.414382	1.1561	1.17867	0.41262	0.350071	1.97537	1.96313	0.753899	0.384028	0.810734	1.00188e-16	0.00264532	-0.137543	-0.735994
RNF144B	1.04277	1.13351	0.521195	0.459806	1.57002	1.66313	0.738314	0.443931	0.999902	1.0432	0.411123	0.3941	0.779025	2.03954e-19	0.0263138	-0.118164	0.672891
HIVEP3	0.528366	0.58766	0.323755	0.550922	0.82598	0.851156	0.441424	0.518617	0.499855	0.542727	0.274963	0.506633	0.728161	3.57446e-11	-0.0611302	-0.139397	0.649198
FBXO16	0.485539	0.547678	0.364196	0.664982	0.833619	0.846544	0.355019	0.419375	0.433173	0.496713	0.340492	0.685491	0.774373	5.799e-17	-0.00856547	-0.146007	0.769174
CYP2W1	2.84084	3.02138	2.12432	0.703094	0.561966	1.29826	1.71506	1.32104	3.1924	3.31522	2.04646	0.617293	0.809123	1.82755e-14	0.145508	-0.0944221	-1.35252
DPYD	0.93346	1.09557	0.712457	0.65031	1.70155	1.74361	0.857027	0.491525	0.860345	0.985058	0.620546	0.629959	0.762027	5.90887e-16	-0.0441297	-0.150406	0.823794
OGFRL1	1.3372	1.3371	0.638119	0.477239	1.82148	1.84075	0.81239	0.441336	1.2654	1.25122	0.559872	0.447462	0.717401	4.68692e-11	-0.0181022	-0.125777	0.556963
TCF21	0.785671	0.841291	0.457106	0.543339	0.58849	0.576196	0.353855	0.614123	0.828361	0.886497	0.457381	0.515942	0.700013	2.21716e-09	-0.0394596	-0.13742	-0.621557
FGGY	1.94687	2.24359	1.15563	0.515081	1.4302	1.54535	0.65198	0.421898	2.0782	2.36265	1.18043	0.499619	0.742248	9.58211e-08	-0.0388993	-0.145292	-0.612476
BIRC3	2.30794	2.39201	0.969011	0.405103	3.19205	3.43871	1.22308	0.35568	2.20793	2.21352	0.790773	0.357247	0.800494	3.09518e-21	0.0078175	0.0312681	0.635528
GNG4	2.71204	2.49071	1.69784	0.681672	0.243314	0.508366	0.674432	1.32667	3.11916	2.82875	1.58502	0.560327	0.899831	3.93161e-29	0.1704	-0.0992607	-2.47622
ASCL2	5.8771	5.50932	1.69924	0.30843	3.39083	3.18532	1.65647	0.520034	6.05799	5.90562	1.35418	0.229304	0.900507	4.30378e-39	0.19803	0.127357	-0.890652
SPDEF	2.84773	2.89136	1.6852	0.582841	4.41944	3.96753	1.89963	0.478794	2.7056	2.70784	1.57406	0.581296	0.696348	3.31245e-08	-0.029718	-0.12709	0.5511
UBASH3B	0.612622	0.743202	0.504748	0.679153	1.30569	1.32455	0.636428	0.480485	0.572254	0.644067	0.402101	0.624316	0.827057	3.71342e-28	0.0239709	-0.0338282	1.04022
ZC4H2	1.50882	1.48531	0.489777	0.329747	0.974351	0.958198	0.518088	0.540691	1.57745	1.5752	0.42374	0.269007	0.807615	1.24496e-29	0.147938	0.13312	-0.717137
EPDR1	3.70752	3.41954	1.11221	0.325252	2.12484	2.13281	0.988694	0.463564	3.81192	3.63897	0.975081	0.267955	0.86256	4.12773e-32	0.115957	-0.123113	-0.770775
P2RY1	0.909244	0.980298	0.579355	0.590998	1.37144	1.38103	0.737498	0.534022	0.864093	0.911964	0.51777	0.567753	0.692346	2.50062e-10	0.00474155	-0.145705	0.598693
RAMP1	2.55998	2.90055	1.67377	0.577053	4.55585	4.38779	1.87046	0.426288	2.39527	2.64694	1.49704	0.565575	0.764834	7.36702e-17	-0.0372542	-0.0836332	0.729171
SLC43A3	1.76052	1.90088	0.974043	0.512418	2.62479	2.71163	1.11197	0.410075	1.61893	1.76262	0.876637	0.497349	0.744925	2.93098e-16	-0.0577464	-0.0873948	0.621436
FOXF2	1.67903	1.71739	0.739202	0.430422	1.13599	1.0823	0.537972	0.497066	1.85432	1.82569	0.713958	0.391062	0.79462	2.18096e-16	-0.0324424	-0.115016	-0.754348
TMPRSS13	1.26604	1.39333	0.955216	0.685566	0.502544	0.771944	0.693155	0.897934	1.37554	1.49929	0.953431	0.635923	0.735387	1.24369e-09	-0.0338721	-0.141266	-0.957709
PPM1K	0.786009	0.842454	0.406546	0.482574	1.17394	1.22535	0.548988	0.448025	0.758991	0.77716	0.335866	0.432171	0.760702	1.21565e-15	-0.0610189	-0.111546	0.65691
EIF4E3	1.44667	1.45522	0.56428	0.387763	2.04505	1.96749	0.588636	0.299181	1.37043	1.36786	0.511118	0.373662	0.781417	2.68549e-17	0.0274074	-0.0809854	0.524433
MBP	1.65144	1.70782	0.441261	0.258376	2.29808	2.29373	0.33355	0.145418	1.58373	1.60791	0.374726	0.233052	0.913008	1.17763e-38	0.133387	0.0900541	0.51251
APOL4	1.28957	1.40516	0.73876	0.525749	2.03027	2.06748	0.834625	0.403692	1.20712	1.29221	0.657634	0.508921	0.762677	1.25108e-13	-0.0335309	-0.115116	0.678032
CDCA2	1.86075	1.88375	0.678516	0.360194	2.58377	2.57758	0.55958	0.217095	1.73553	1.76544	0.624023	0.353467	0.83384	2.52379e-22	0.0683713	-0.103707	0.545991
QPRT	4.60837	4.10503	1.57693	0.384146	1.27733	1.79247	1.18941	0.663558	4.75879	4.49938	1.26572	0.28131	0.92694	3.0151e-52	0.229136	0.316655	-1.32777
SCARA5	0.511812	0.726092	0.682994	0.940644	0.190762	0.370406	0.481281	1.29933	0.604927	0.786746	0.693741	0.881785	0.711215	1.51283e-07	-0.0488453	-0.14368	-1.08679
SLA2	0.618135	0.714192	0.4361	0.61062	1.12539	1.15035	0.568168	0.493911	0.579291	0.639816	0.359993	0.562651	0.780689	4.03396e-18	-0.0604382	-0.128928	0.846339
ADAM28	0.668012	0.758966	0.51985	0.684945	1.03556	1.1674	0.660022	0.565379	0.615182	0.689318	0.456885	0.662808	0.73193	4.76635e-13	-0.0272817	-0.14531	0.760054
ZNF439	0.593766	0.665532	0.448418	0.673773	0.28581	0.409921	0.300206	0.732352	0.646899	0.709121	0.454926	0.641535	0.697206	4.66483e-08	-0.0405367	-0.148845	-0.790686
CD86	1.30092	1.39609	0.771214	0.552411	2.04784	2.09521	0.850506	0.405928	1.21827	1.27687	0.689405	0.53992	0.767771	3.09364e-16	-0.00505806	-0.13173	0.71449
CYP4F2	1.35571	1.52452	1.16558	0.764556	0.240787	0.557351	0.832677	1.49399	1.51452	1.68945	1.13371	0.671055	0.835088	1.29564e-12	0.0217268	-0.089796	-1.59989
PIGZ	3.20282	3.14914	1.02804	0.326451	2.06169	2.18485	0.954563	0.436901	3.32939	3.31358	0.946626	0.285681	0.797661	1.92216e-19	0.0223621	-0.0841054	-0.600854
BMP7	2.48835	2.54012	1.52836	0.601688	1.35981	1.69592	1.39227	0.820955	2.61396	2.68407	1.5038	0.560266	0.689357	6.29808e-07	-0.0260751	-0.145238	-0.662357
SLC2A5	0.632038	0.763801	0.554882	0.726474	1.18451	1.30849	0.766661	0.585912	0.566528	0.670917	0.448271	0.668146	0.763899	2.45166e-19	-0.0170174	-0.112428	0.963698
PPP1R14D	5.46346	5.11013	1.24904	0.244424	3.64327	3.48965	1.42173	0.407413	5.57218	5.38647	0.978411	0.181642	0.870201	1.87045e-37	0.0900506	0.0675785	-0.626258
USP18	1.73566	1.78771	0.741698	0.414887	2.64038	2.59333	0.745682	0.287538	1.62132	1.65033	0.647732	0.392485	0.836647	3.01134e-22	0.0418703	-0.0570993	0.65205
ZNF529	1.05948	1.01948	0.469418	0.460447	0.581718	0.700054	0.500643	0.715149	1.10276	1.07395	0.441385	0.410991	0.73731	5.10045e-10	8.91317e-05	-0.129751	-0.617394
ASPHD2	1.65596	1.75026	0.702226	0.401213	2.72525	2.71868	0.672478	0.247354	1.55853	1.58511	0.55937	0.352889	0.897856	1.75881e-41	0.209959	0.231637	0.77832
WDR35	1.45005	1.43918	0.521941	0.362665	0.99118	1.05939	0.574918	0.542686	1.50786	1.50395	0.483448	0.321453	0.724237	2.3274e-14	0.0458426	-0.090748	-0.505514
DTNA	0.223081	0.372435	0.373047	1.00164	0.103453	0.243234	0.369082	1.5174	0.250508	0.394467	0.369234	0.936034	0.685562	6.98143e-05	0.00110216	-0.144591	-0.697559
ZNF570	0.619552	0.607881	0.38113	0.62698	0.271011	0.398247	0.341994	0.858749	0.662411	0.64363	0.375917	0.584058	0.707862	1.29739e-08	-0.0274302	-0.144169	-0.692567
IL1R2	1.55469	1.72013	1.0405	0.604899	2.21681	2.54495	1.14535	0.450048	1.42689	1.57947	0.952767	0.603219	0.76	3.25199e-12	0.0351221	-0.144391	0.688192
MOCS1	1.37997	1.37924	0.567296	0.41131	0.90264	1.0042	0.484029	0.482006	1.43839	1.4432	0.555587	0.38497	0.729435	3.14962e-10	-0.0201657	-0.142268	-0.523224
PLA2G4F	2.07525	2.02252	0.82035	0.405608	1.04851	1.11662	0.805404	0.721286	2.16116	2.177	0.716458	0.329104	0.829084	2.4986e-26	0.214951	0.0490782	-0.963198
SAMD9L	1.45513	1.62243	0.861163	0.530786	2.58065	2.58985	0.949476	0.366614	1.34812	1.45746	0.726309	0.498339	0.825367	3.11496e-22	-0.0256329	-0.0227009	0.829413
KHDRBS3	1.50475	1.42855	0.654728	0.458315	0.36659	0.666434	0.595951	0.894237	1.61087	1.55852	0.570323	0.36594	0.856478	1.46466e-32	0.25233	0.27087	-1.22564
CXCL9	2.87617	2.98083	1.61545	0.541948	4.75392	4.66411	1.48468	0.31832	2.5699	2.69379	1.45371	0.539652	0.823886	5.3075e-22	-0.0046371	-0.0808191	0.791967
ITGA9	1.70668	1.79203	0.816419	0.455582	1.12094	1.22768	0.614721	0.50072	1.81167	1.88827	0.807582	0.427683	0.749604	2.41123e-11	0.0267492	-0.139639	-0.621138
CD3G	0.657853	0.739973	0.473573	0.639987	1.03121	1.11902	0.576082	0.514808	0.616724	0.675334	0.421003	0.6234	0.728213	3.21408e-11	0.000271	-0.134434	0.728567
DEFA6	2.28622	3.0122	2.6937	0.894264	0.636115	1.73779	2.50653	1.44237	2.53854	3.22952	2.66418	0.824945	0.707381	2.48312e-05	-0.0301603	-0.148378	-0.894064
KLHL11	0.836968	0.86929	0.45664	0.525302	1.08572	1.2102	0.687934	0.568446	0.803494	0.811156	0.374403	0.461568	0.699181	4.47451e-14	-0.0478725	-0.136939	0.577197
DHRS12	2.15982	2.16256	0.580511	0.268437	1.48434	1.4751	0.402257	0.272699	2.26492	2.27978	0.522046	0.228989	0.892216	2.06582e-31	0.113899	0.108762	-0.628089
PTPRD	1.82347	1.80262	1.04985	0.582404	0.56966	0.766132	0.705154	0.920407	1.95789	1.97937	0.995446	0.502911	0.838545	1.08808e-22	0.122503	-0.0910397	-1.36937
CLEC4A	1.35419	1.41502	0.706416	0.499227	1.86434	1.90353	0.839348	0.440943	1.26413	1.33172	0.645251	0.484526	0.705653	7.8801e-10	-0.0554532	-0.141054	0.515392
SFXN5	1.32813	1.33805	0.392242	0.293145	1.00116	0.971173	0.349159	0.359523	1.39237	1.40061	0.363915	0.259826	0.803093	1.12684e-21	0.110035	-0.0704954	-0.528255
DOCK4	0.69696	0.77861	0.464027	0.595968	0.969517	1.16082	0.682587	0.588021	0.66644	0.713433	0.378717	0.530837	0.716231	1.36717e-13	-0.0364409	-0.136959	0.702296
CKMT2	1.17174	1.81675	1.65625	0.911659	0.251088	0.813563	1.2437	1.52871	1.47439	1.98781	1.6572	0.833678	0.769123	1.35084e-08	0.0313776	-0.142482	-1.28886
HOXD10	0.560452	0.917323	0.935236	1.01953	0.331389	0.382605	0.292248	0.763835	0.647289	1.00851	0.975799	0.967568	0.728668	6.49486e-08	-0.0224299	-0.145771	-1.39829
APOBEC3G	1.02154	1.14704	0.631403	0.550464	1.63894	1.78597	0.839404	0.469999	0.971481	1.03808	0.514797	0.495911	0.768681	1.25055e-19	0.0100128	-0.00803051	0.782783
FARP1	2.00304	1.94578	0.675093	0.346952	1.14485	1.12993	0.507477	0.449121	2.0991	2.08491	0.597237	0.286457	0.887901	1.65825e-30	0.101152	0.0941834	-0.883745
NR1I2	3.31635	3.07606	0.967268	0.31445	1.88171	1.85225	0.989366	0.534141	3.43158	3.28476	0.793273	0.241501	0.869864	2.45503e-33	0.0425609	-0.0415392	-0.826504
RTTN	0.891531	0.950231	0.344647	0.362698	1.28393	1.34697	0.455766	0.338363	0.850439	0.882576	0.268693	0.304442	0.832904	1.76123e-31	0.0843148	-0.0481194	0.60993
ENPP5	1.42038	1.39326	0.611184	0.438671	0.97299	0.976502	0.538258	0.551211	1.47848	1.46433	0.594282	0.405838	0.740975	6.68111e-10	0.0296547	-0.145246	-0.584548
IL2RB	1.63838	1.70561	0.79873	0.468295	2.45915	2.44758	0.829515	0.338913	1.53757	1.57909	0.72079	0.456459	0.788668	3.66535e-16	-0.0353615	-0.146772	0.63226
DMXL2	1.31828	1.37816	0.532069	0.386072	1.7188	1.89003	0.742142	0.392661	1.27525	1.29087	0.430295	0.333336	0.781235	3.67369e-20	0.00947739	-0.146791	0.55006
KLF7	1.77274	1.73392	0.652905	0.376547	0.896823	1.2114	0.743775	0.613977	1.8563	1.82303	0.59173	0.324586	0.760234	1.86592e-15	0.0552482	-0.0563949	-0.589655
ENGASE	3.83753	3.74889	0.947102	0.252636	2.57887	2.57308	0.810935	0.315162	3.95739	3.94939	0.81355	0.205994	0.883925	6.47752e-34	0.0883757	0.0428409	-0.618137
CD300LF	1.01327	1.09488	0.627271	0.572915	1.58498	1.60178	0.708718	0.442457	0.950452	1.00844	0.56888	0.564121	0.739259	4.38276e-13	-0.049196	-0.131848	0.667556
PTGS2	1.28977	1.55826	1.16112	0.74514	2.43127	2.50601	1.51522	0.604637	1.22176	1.39665	1.00365	0.718612	0.722079	2.25093e-15	-0.0629929	-0.138262	0.843424
ARHGAP10	0.684636	0.759171	0.441987	0.582197	1.27673	1.22484	0.413899	0.33792	0.614707	0.679761	0.39518	0.581351	0.832723	9.73207e-22	-0.0437864	-0.118822	0.849498
CACNA1D	1.34684	1.34235	0.568517	0.423525	0.820715	0.966959	0.61644	0.637504	1.41294	1.40636	0.534229	0.379866	0.737492	3.55807e-08	-0.00917642	-0.134278	-0.54044
CAPN13	1.20427	1.22898	0.752723	0.612478	0.444206	0.734139	0.75861	1.03333	1.30792	1.31336	0.718469	0.547045	0.729227	8.84806e-10	-0.040332	-0.139592	-0.83914
PTGER2	1.30686	1.49108	0.896681	0.601363	2.0143	2.17536	1.04543	0.48058	1.23889	1.37439	0.813211	0.591686	0.721741	2.99716e-13	0.000131822	-0.103503	0.662456
GGT7	3.38982	3.18958	1.06903	0.335163	1.81964	1.85998	1.03936	0.558801	3.49348	3.41631	0.894775	0.261912	0.862326	3.54246e-38	0.109833	0.150901	-0.877156
ITGAX	1.46086	1.56481	0.835297	0.533801	2.2728	2.23001	0.99038	0.444115	1.32875	1.45138	0.749078	0.516115	0.732554	1.34065e-11	-0.0117834	-0.148058	0.619627
BEX2	1.57662	1.7739	1.37747	0.77652	0.292126	0.851128	1.116	1.3112	1.81238	1.93125	1.35596	0.702113	0.754724	5.26707e-12	0.0296374	-0.136806	-1.18209
CD96	0.593676	0.713182	0.479525	0.672373	1.18371	1.1774	0.56849	0.482834	0.552465	0.634021	0.413557	0.652277	0.777362	1.6483e-16	-0.0105507	-0.129163	0.893004
CD274	0.730225	0.915312	0.667254	0.728991	1.69905	1.75669	0.866185	0.493078	0.643442	0.771836	0.501903	0.650272	0.855802	3.50162e-32	0.0167037	-0.0491887	1.18649
APOBEC3D	1.06828	1.15	0.548945	0.477345	1.72019	1.6516	0.670247	0.405816	1.01489	1.06446	0.475289	0.446506	0.756101	1.25471e-16	-0.0208508	-0.0665274	0.633744
MS4A4A	1.50529	1.61599	0.886129	0.54835	2.31017	2.2531	0.972607	0.431675	1.44147	1.50735	0.822674	0.545776	0.719194	2.10404e-10	-0.0346613	-0.142753	0.5799
CD72	0.733672	0.806683	0.440756	0.546381	1.05954	1.1253	0.570189	0.506698	0.693725	0.75235	0.389474	0.517676	0.69835	1.91949e-09	-0.0213616	-0.140021	0.580835
PLLP	1.20966	1.38281	0.693552	0.501552	2.16536	2.0908	0.816917	0.390719	1.12707	1.26208	0.59092	0.468211	0.787368	1.85034e-23	0.0514327	0.0353786	0.728251
STAT4	0.497304	0.570149	0.357481	0.626995	0.887121	0.936956	0.473833	0.505715	0.456505	0.507599	0.290589	0.572477	0.793684	9.91537e-19	-0.0536121	-0.136986	0.884291
MOCS3	2.49577	2.46469	0.593725	0.240892	1.78331	1.72379	0.367455	0.213167	2.60757	2.59103	0.529175	0.204233	0.909552	1.25735e-33	0.218502	0.0512849	-0.587944
STMN2	0.687592	0.841292	0.724026	0.860612	0.275622	0.467635	0.486539	1.04042	0.754376	0.90501	0.738492	0.816004	0.712255	3.82751e-08	-0.0108686	-0.141115	-0.95255
OAS2	2.33381	2.52235	1.199	0.475351	3.57721	3.64163	1.13643	0.312066	2.21537	2.33148	1.10112	0.472283	0.796205	1.14215e-16	0.0138176	-0.142479	0.643338
CD8A	1.22852	1.3396	0.829014	0.61885	2.09874	2.16436	0.964298	0.445535	1.12339	1.19896	0.714226	0.595703	0.78716	9.0287e-18	-0.00985315	-0.088664	0.852152
SLC39A5	4.81723	4.45086	1.48383	0.333379	2.29124	2.28385	1.54827	0.677921	5.01663	4.8204	1.10954	0.230177	0.898869	2.99818e-43	0.160084	0.206564	-1.07768
EMID1	1.3793	1.39825	0.682843	0.488357	0.821311	0.851979	0.533783	0.626522	1.45508	1.4914	0.66154	0.443571	0.772268	1.67317e-14	-0.00293449	-0.0927763	-0.807776
HLA-DMB	2.39905	2.45196	1.01936	0.415734	3.33106	3.3723	1.14123	0.338412	2.23676	2.29501	0.908362	0.395798	0.768005	1.38145e-15	0.0275861	-0.0920606	0.555232
CD109	0.752025	1.02411	0.895681	0.874594	1.56318	1.93222	1.3487	0.698004	0.672887	0.869254	0.681363	0.783848	0.749864	4.163e-24	-0.0310647	-0.0361761	1.15241
VAV3	3.56796	3.3626	1.29367	0.384722	1.57094	1.78133	1.09931	0.61713	3.78841	3.63225	1.11972	0.308273	0.869448	1.63571e-33	0.0438519	0.0445636	-1.02791
SLC26A3	4.05251	3.97283	2.42907	0.611419	0.9051	1.71337	1.88265	1.0988	4.513	4.35813	2.2985	0.527405	0.812528	3.76056e-18	-0.0105851	-0.111705	-1.34687
SH2D1A	0.481249	0.594692	0.46885	0.788391	0.924156	0.987489	0.6047	0.612361	0.431999	0.52771	0.405159	0.767768	0.742222	6.00152e-12	-0.0463134	-0.145419	0.904019
B3GNT8	3.65006	3.53224	0.904729	0.256134	2.62398	2.57837	1.11695	0.4332	3.76582	3.6949	0.750837	0.203209	0.801352	1.64604e-22	0.00885853	-0.044338	-0.519075
NAALADL1	0.89374	1.00159	0.577545	0.576626	0.65647	0.69952	0.423703	0.605705	0.981816	1.0531	0.584475	0.555002	0.695699	7.68183e-07	-0.0288351	-0.15007	-0.590209
TMPRSS3	1.3686	1.56504	0.967122	0.617955	2.1348	2.22884	1.16092	0.520862	1.28629	1.45184	0.8815	0.607161	0.700195	5.3107e-10	-0.0120241	-0.13572	0.618414
AOAH	2.84412	2.82055	1.08037	0.383037	1.73968	1.80741	0.788098	0.436037	3.0814	2.99331	1.02735	0.343215	0.816322	1.11153e-20	-0.0314088	-0.122569	-0.727819
HLA-DOA	1.65296	1.78659	1.03271	0.578037	2.4204	2.62707	1.39162	0.529722	1.54784	1.64326	0.881543	0.536459	0.719376	1.03619e-11	-0.0237894	-0.125172	0.676893
ST6GALNAC2	0.517932	0.702074	0.551575	0.785637	1.13072	1.16285	0.690446	0.593753	0.488877	0.6235	0.482124	0.773254	0.738635	2.8311e-13	-0.0279223	-0.108917	0.899207
SLC35E4	2.26589	2.20853	0.733631	0.332181	1.5198	1.52809	0.66477	0.435033	2.35123	2.32456	0.679867	0.292471	0.793762	1.4547e-19	0.0240981	-0.113469	-0.605227
ZBTB10	1.74968	1.70944	0.746964	0.436965	1.01766	1.12474	0.595525	0.529477	1.85269	1.80914	0.724145	0.400269	0.770734	1.7193e-12	-0.00686282	-0.135665	-0.685713
MYRIP	1.44832	1.4253	0.777904	0.545781	0.726987	0.90653	0.694713	0.766343	1.52827	1.51377	0.75651	0.499752	0.723275	6.87799e-10	-0.0276425	-0.137501	-0.739719
CLSPN	1.27801	1.35554	0.534691	0.394449	1.98928	1.90244	0.549409	0.288792	1.22094	1.26228	0.472727	0.374503	0.808915	7.34668e-21	0.120307	-0.0989465	0.591821
PLCL2	0.925399	1.0413	0.631993	0.606925	1.8475	1.73819	0.710649	0.408845	0.840776	0.922467	0.533356	0.578185	0.816244	4.28561e-22	0.0314509	-0.0990516	0.914015
AGPAT4	0.665212	0.776749	0.472032	0.607702	1.12082	1.1827	0.581574	0.491736	0.626694	0.707524	0.4126	0.583161	0.741417	1.07786e-14	-0.0475558	-0.120344	0.741228
SHROOM2	1.41726	1.35131	0.710687	0.525924	0.513371	0.655835	0.512652	0.781678	1.49928	1.46991	0.670702	0.456288	0.826095	7.22048e-21	0.0490945	-0.11227	-1.16432
IL1RN	2.27642	2.39568	1.1765	0.491091	3.70413	3.63023	1.158	0.318988	2.10741	2.18515	1.04273	0.477187	0.824094	2.25356e-24	0.0404132	-0.0426527	0.73233
DAPK2	1.48741	1.47623	0.561035	0.380046	0.858638	0.891586	0.437723	0.490948	1.57886	1.57593	0.517238	0.328212	0.848525	1.70855e-22	-0.0224324	-0.0659436	-0.821753
HRCT1	2.61702	2.63593	1.15944	0.439861	1.76679	1.77728	0.97664	0.549513	2.75175	2.78235	1.12416	0.404032	0.740169	3.84569e-12	0.00752793	-0.128138	-0.646633
BCL2	0.939148	1.03093	0.542281	0.526014	1.31226	1.41125	0.626524	0.443949	0.884942	0.96607	0.498403	0.515908	0.712177	2.78501e-09	0.0289314	-0.145204	0.546774
AXIN2	4.88203	4.60098	1.30783	0.284251	2.50609	2.70136	1.09765	0.406333	5.07098	4.92492	1.03747	0.210658	0.91909	2.91886e-48	0.171631	0.211578	-0.866411
NKD2	3.01786	2.94483	1.28214	0.435386	1.58513	1.64282	0.947828	0.576953	3.25695	3.16686	1.19693	0.377954	0.836257	1.08765e-21	0.0379657	-0.114123	-0.94688
GZMA	2.36556	2.43545	1.15199	0.47301	3.91221	3.83779	1.11351	0.290144	2.14937	2.19632	0.97438	0.443643	0.865107	5.15646e-30	0.185933	0.148893	0.80519
SLC9A7	1.04439	1.13176	0.633838	0.560046	1.68496	1.74402	0.55515	0.318317	0.941967	1.02736	0.585561	0.569969	0.81245	6.01802e-18	0.00069139	-0.139707	0.763478
BBS5	0.914796	0.935882	0.383775	0.410068	0.682406	0.675465	0.372539	0.55153	0.945398	0.98029	0.36769	0.375082	0.724055	3.64043e-10	0.0576494	-0.106393	-0.537327
MDM2	2.15864	2.27559	0.675526	0.296858	2.89041	3.03997	0.75076	0.246963	2.07741	2.14524	0.566931	0.264274	0.85115	1.69372e-28	0.093616	-0.113429	0.502918
LIMS2	1.36288	1.51735	0.773883	0.510023	1.0724	1.10361	0.60066	0.544267	1.4257	1.5879	0.77803	0.489974	0.687355	1.49425e-08	0.0303987	-0.136104	-0.524888
TNFSF13B	1.14043	1.29246	0.780796	0.604117	2.04326	1.9963	0.896536	0.449098	1.08377	1.17243	0.691124	0.589479	0.766524	1.45054e-14	0.0228507	-0.120091	0.767824
FCGR1A	0.489604	0.640205	0.503767	0.786885	1.06288	1.0948	0.650644	0.594306	0.455556	0.562685	0.428507	0.76154	0.746355	3.27851e-14	-0.0302106	-0.131991	0.960265
VNN1	1.01457	1.4541	1.2925	0.888866	2.43012	2.75582	1.66861	0.605488	0.926324	1.23212	1.06883	0.867475	0.787628	4.80874e-22	-0.0404443	-0.0382417	1.16134
MEP1A	4.86697	4.52884	1.71907	0.379582	2.79664	2.69411	1.63554	0.607083	5.08389	4.84171	1.52678	0.315339	0.829812	2.64819e-21	0.03476	-0.0615503	-0.845711
MYOM3	1.64844	1.67038	0.911687	0.545795	0.54126	0.795042	0.766458	0.964047	1.79286	1.81965	0.848405	0.466245	0.826771	1.54047e-18	0.0410936	-0.0490798	-1.19456
ACE2	3.32033	3.1282	1.59635	0.510308	1.30618	1.50866	1.06722	0.707392	3.67626	3.40438	1.50503	0.442086	0.835919	6.93548e-21	0.0347958	-0.11488	-1.17412
HAPLN3	2.20765	2.25243	0.909103	0.403609	3.10421	3.14175	0.991992	0.315745	2.07171	2.10078	0.80108	0.381325	0.785471	2.01566e-17	-0.0237455	-0.0754872	0.580645
PDGFD	1.0574	1.09269	0.53672	0.491193	0.62556	0.790121	0.619579	0.784157	1.12181	1.14428	0.503445	0.439966	0.728837	7.87577e-10	-0.0269967	-0.132807	-0.534297
AIF1L	0.889637	1.07515	0.693747	0.645256	1.81434	1.78077	0.709522	0.398434	0.819058	0.954823	0.614919	0.644014	0.814971	1.92982e-24	0.0169731	-0.109885	0.8992
RAB32	4.88808	4.77801	0.975852	0.204238	3.47949	3.52516	1.03975	0.294952	4.9938	4.99165	0.785504	0.157364	0.87397	5.20618e-45	0.0813582	0.109318	-0.501829
GPR84	0.566539	0.676716	0.501505	0.741086	1.0127	1.08886	0.645928	0.593217	0.50981	0.606435	0.435135	0.71753	0.735387	1.83429e-13	0.0158274	-0.136864	0.844388
UGT2A3	1.1601	1.57517	1.43042	0.908104	0.22274	0.546537	0.790295	1.446	1.42713	1.75058	1.44129	0.823319	0.797635	6.62497e-12	0.0061169	-0.134186	-1.67944
B3GALNT1	0.83328	0.934685	0.572316	0.612309	1.30749	1.26102	0.686209	0.544168	0.790701	0.879036	0.530891	0.603947	0.662508	1.2408e-06	-0.00950555	-0.141529	0.520601
MSR1	1.15067	1.35381	0.941542	0.695476	2.02042	2.06172	1.12889	0.547549	1.07351	1.23309	0.848718	0.688285	0.717739	1.30924e-11	-0.0260023	-0.146302	0.741572
POLR3G	1.14142	1.21315	0.562879	0.463979	1.46855	1.64541	0.714503	0.434241	1.08228	1.13944	0.496498	0.435737	0.710591	2.51311e-12	-0.0282368	-0.123062	0.530115
SNCAIP	0.527054	0.734812	0.664213	0.903922	0.244008	0.369299	0.386485	1.04654	0.581351	0.797141	0.681375	0.854773	0.753632	3.09096e-09	-0.0270144	-0.12602	-1.11005
CLEC7A	0.936488	1.06237	0.696746	0.655842	1.62254	1.67156	0.907128	0.542683	0.862989	0.958484	0.594843	0.620608	0.736478	3.24037e-15	-0.0273934	-0.140167	0.802368
APOBEC3F	1.05306	1.10289	0.43765	0.396822	1.52823	1.49178	0.529938	0.355238	0.995039	1.03657	0.382258	0.368772	0.760832	2.12907e-16	-0.0141869	-0.106641	0.525223
TDGF1	2.67403	2.47873	1.19318	0.481368	0.883816	0.946972	0.820657	0.866611	2.8716	2.73993	1.04081	0.379866	0.897882	9.56802e-36	0.0951748	-0.019034	-1.53275
KCTD1	0.568116	0.675177	0.428315	0.634375	0.942987	1.05989	0.42536	0.401326	0.504202	0.609574	0.392864	0.644489	0.82308	1.43813e-15	0.0090199	-0.137667	0.798039
NLRP3	0.487911	0.585283	0.413406	0.706336	0.732683	0.886342	0.629599	0.710335	0.469313	0.533944	0.338173	0.633349	0.697154	6.32163e-10	-0.0539842	-0.145722	0.731174
ARSJ	1.26788	1.36652	0.794488	0.581393	2.12523	2.02031	0.751578	0.372011	1.15275	1.25504	0.746463	0.594773	0.768031	1.28439e-12	-0.0134026	-0.149676	0.686846
TREM1	0.646005	0.847898	0.756536	0.892249	1.25457	1.51908	0.948243	0.624223	0.558564	0.733444	0.653221	0.890621	0.769409	6.51198e-16	-0.0106087	-0.138585	1.05044
ZNF141	1.01842	0.967705	0.472452	0.488218	0.48568	0.685149	0.652304	0.952061	1.07122	1.01589	0.415667	0.409165	0.718311	4.72853e-09	0.0707839	-0.0886524	-0.568254
WFDC1	0.975205	1.04024	0.512253	0.492438	0.667094	0.741448	0.410672	0.553878	1.0309	1.09119	0.510461	0.467801	0.70716	3.67702e-09	-0.0123757	-0.141375	-0.557486
APCDD1	3.09231	3.34738	1.61857	0.483533	1.5551	1.81093	1.03776	0.573052	3.41062	3.60939	1.55295	0.430253	0.857596	9.891e-21	0.0625323	-0.0589807	-0.995021
JAK2	1.73066	1.80142	0.683235	0.379275	2.62043	2.65241	0.748381	0.282152	1.63339	1.65631	0.553495	0.334174	0.857674	8.11337e-30	-0.0148272	0.102869	0.679329
CLDN15	3.04518	3.27042	1.39651	0.427013	1.86845	2.19804	1.23159	0.560311	3.27261	3.45329	1.33963	0.387929	0.775517	7.55375e-12	-0.0127141	-0.122359	-0.651756
PDCD1LG2	0.63055	0.759718	0.589955	0.776545	1.2382	1.33996	0.747768	0.558052	0.562383	0.660771	0.494817	0.748848	0.77154	1.54636e-18	-0.00219285	-0.125758	1.01997
PTAFR	1.6938	1.76177	0.819334	0.465062	2.61448	2.52335	0.763873	0.302722	1.578	1.63191	0.755323	0.462847	0.801222	1.34702e-16	-0.0109965	-0.137882	0.62878
CCDC113	1.50576	1.51043	0.540816	0.358056	1.09849	1.08878	0.411021	0.377504	1.57529	1.58233	0.527318	0.333255	0.772216	1.27943e-13	-0.0123167	-0.147104	-0.539328
CXCR6	0.96252	1.06594	0.609487	0.571784	1.61561	1.60085	0.716129	0.447344	0.908403	0.974722	0.538753	0.552724	0.753788	1.6463e-14	-0.0537062	-0.125483	0.715773
IGSF6	1.56781	1.65634	0.778188	0.469825	2.26211	2.26432	0.941666	0.415871	1.49683	1.55266	0.695592	0.448001	0.7213	2.27777e-12	-0.026626	-0.144266	0.544338
CDHR1	3.43968	3.16526	1.56665	0.494953	0.750704	1.40164	1.54957	1.10554	3.62467	3.466	1.35744	0.391645	0.834126	1.85965e-26	0.00297513	0.0769615	-1.30615
NR0B2	1.83903	1.81201	1.15485	0.637328	0.731922	1.29298	1.38127	1.06829	1.92633	1.90052	1.08719	0.572046	0.677973	0.000125202	-0.0544851	-0.147886	-0.555701
IL12RB1	0.89114	0.972411	0.57331	0.589576	1.2746	1.40731	0.826868	0.58755	0.852659	0.898248	0.47999	0.534362	0.683353	3.6734e-11	-0.0124308	-0.115861	0.647758
KRT7	1.07945	1.33306	1.08132	0.811155	1.80612	2.19792	1.44702	0.658359	0.936656	1.18557	0.928584	0.783236	0.77666	1.23824e-14	0.0191724	-0.148449	0.890553
SMCHD1	1.95326	2.00322	0.685068	0.341983	2.62946	2.74899	0.791885	0.288064	1.86135	1.87605	0.575674	0.306854	0.835971	7.47182e-24	-0.00921511	-0.102576	0.551204
CHN2	1.65689	1.76994	0.848139	0.47919	0.909316	0.990507	0.499599	0.504388	1.79515	1.90286	0.823516	0.432779	0.849643	4.24958e-16	0.0085051	-0.110252	-0.941927
GPR143	2.03234	1.87003	1.08425	0.579805	0.334106	0.605819	0.674577	1.1135	2.21333	2.08561	0.989675	0.474526	0.876751	1.05263e-28	0.10685	-0.0508277	-1.78351
AQP8	0.82383	1.51525	1.68864	1.11443	0.137024	0.673784	1.2256	1.81898	1.06446	1.65874	1.71472	1.03375	0.732606	5.32604e-06	-0.045192	-0.143254	-1.29973
PCP4	0.751979	1.28094	1.36752	1.06759	0.124048	0.311487	0.568184	1.8241	1.03447	1.44626	1.39512	0.964643	0.794854	1.19583e-11	-0.025171	-0.146413	-2.21508
NAALADL2	1.05514	1.06119	0.55672	0.524617	0.397277	0.497314	0.384446	0.773045	1.13203	1.15735	0.523564	0.452382	0.849903	2.56556e-22	0.212833	0.017106	-1.2186
MLPH	2.74621	2.76028	1.22484	0.443738	4.06883	3.7634	1.18615	0.315181	2.57365	2.58922	1.14686	0.442937	0.764107	4.0112e-16	0.086824	-0.0958435	0.539522
WNT5B	1.02163	1.11831	0.640916	0.573111	0.478679	0.568687	0.348495	0.612807	1.10711	1.21204	0.632307	0.52169	0.828798	1.68432e-17	0.0834634	-0.0706401	-1.09173
TNNC2	3.62117	3.39342	1.80943	0.533216	0.536819	0.894715	0.90068	1.00667	4.05408	3.81951	1.56453	0.409615	0.937414	3.6636e-43	0.266311	0.276209	-2.09389
DDC	4.5089	4.22382	1.22648	0.290373	3.27163	2.90907	1.55451	0.534369	4.62547	4.44802	1.00183	0.22523	0.807044	9.21533e-23	0.022692	-0.0403711	-0.612605
TTPA	1.52605	1.52381	0.869578	0.570662	0.846888	0.954156	0.641378	0.672195	1.6405	1.62095	0.866136	0.534339	0.725068	1.09957e-09	-0.0428032	-0.149859	-0.764541
LCP2	1.61028	1.68482	0.78418	0.465438	2.45718	2.42278	0.929556	0.383673	1.50634	1.55898	0.680993	0.43682	0.776894	4.28292e-17	-0.0279011	-0.126768	0.636063
IFIT2	1.54857	1.68587	0.837285	0.496648	2.34004	2.41184	0.97504	0.404272	1.45617	1.56208	0.743825	0.476177	0.758441	2.70886e-14	-0.0626589	-0.115146	0.626671
PIK3AP1	2.29365	2.33619	0.887008	0.379681	3.2363	3.20802	0.764161	0.238203	2.15725	2.18752	0.818325	0.374088	0.821157	3.05479e-20	0.0677896	-0.112417	0.552387
KRT23	3.50423	3.4279	2.17599	0.634789	0.741283	0.96889	0.99417	1.02609	4.20324	3.84722	2.04129	0.530588	0.88642	3.19241e-27	0.0589527	-0.077246	-1.98941
LILRB2	1.0703	1.15946	0.663844	0.572545	1.61422	1.67164	0.774664	0.463417	0.972445	1.07212	0.600953	0.560526	0.729045	4.47289e-11	-0.0218726	-0.147577	0.640791
NCF2	2.15009	2.23208	0.999294	0.447696	3.27114	3.17838	0.982534	0.309131	1.99806	2.07071	0.908576	0.438775	0.792437	4.15993e-17	-0.00214226	-0.115178	0.618163
RELL1	1.3761	1.43371	0.623062	0.434579	2.0908	2.1278	0.710384	0.333858	1.27313	1.31535	0.521717	0.396636	0.834022	1.75726e-30	0.067479	0.0289247	0.693912
CNTLN	0.446934	0.514345	0.368839	0.717104	0.679102	0.77352	0.567798	0.734044	0.430222	0.470149	0.301424	0.641124	0.661572	3.0889e-12	-0.0326744	-0.137125	0.718322
RAB27B	1.01766	1.23665	0.887565	0.717716	2.56165	2.49498	0.711439	0.285148	0.86403	1.02207	0.720933	0.705363	0.916985	9.73602e-44	0.215091	0.203057	1.28753
PPP1R14C	3.34147	3.07344	1.23499	0.401824	1.73274	1.86204	1.04188	0.559536	3.52351	3.28002	1.14335	0.348579	0.816894	3.0051e-21	-0.0109369	-0.12554	-0.816824
IYD	2.16386	2.11821	0.790035	0.372972	1.11404	1.2108	0.697291	0.575892	2.28293	2.27295	0.695214	0.305864	0.856894	1.28492e-24	0.065206	0.0548223	-0.908605
SESN1	3.35805	3.34684	1.09618	0.327526	2.19575	2.29281	0.631392	0.275379	3.55665	3.52658	1.05678	0.29966	0.831605	5.99157e-19	-0.0198688	-0.13711	-0.621154
CDK20	1.00617	1.01641	0.375709	0.369642	0.662351	0.698748	0.427269	0.611478	1.04363	1.07058	0.337572	0.315316	0.745809	1.8714e-14	0.0498633	0.0470702	-0.615554
HSPA4L	0.868222	0.985619	0.692793	0.702902	1.78432	1.77959	0.712996	0.400653	0.733624	0.850227	0.591009	0.695119	0.839428	2.58416e-28	0.119464	-0.0585047	1.06562
ETV5	1.76086	1.87741	0.81247	0.43276	2.81093	2.85087	0.711991	0.249745	1.62679	1.71141	0.705037	0.411962	0.872593	1.84822e-33	0.052046	0.0435755	0.736216
CCL26	0.67629	0.92233	0.807535	0.875538	0.943618	1.47415	1.26891	0.860775	0.645354	0.828231	0.654189	0.789864	0.650916	1.26163e-09	-0.00928274	-0.124219	0.83178
VNN2	0.617652	0.800842	0.762384	0.951979	1.72655	1.82766	1.09023	0.596517	0.522464	0.625743	0.516917	0.826085	0.84013	8.817e-41	0.177348	0.131732	1.54636
DDHD1	0.86499	0.888594	0.347656	0.391243	1.0326	1.18563	0.543347	0.458278	0.833471	0.837942	0.271146	0.323586	0.735257	2.86669e-15	-0.0196241	-0.148795	0.50073
CLEC5A	0.487768	0.694398	0.664028	0.956264	1.20025	1.35512	0.896974	0.661916	0.411884	0.581728	0.540173	0.928566	0.789838	1.07637e-20	-0.00136752	-0.111025	1.22
FAM71E1	1.54846	1.58482	0.570339	0.359876	1.08928	1.10575	0.525558	0.475294	1.59408	1.66651	0.536512	0.321937	0.771254	7.06761e-17	-0.00906707	-0.125098	-0.591802
C10orf99	6.24009	5.56163	2.10607	0.378678	2.81764	2.91107	2.21234	0.759973	6.4186	6.01362	1.719	0.285851	0.860533	6.87649e-36	0.0509454	0.0528823	-1.04668
ACOX2	2.3366	2.31714	0.911382	0.393322	1.31731	1.57015	0.875102	0.557337	2.43283	2.44452	0.85457	0.349586	0.760234	7.73339e-14	-0.0599627	-0.113132	-0.638651
SAMD9	1.66471	1.76487	0.870848	0.493435	2.4907	2.49631	0.851835	0.341237	1.54823	1.64014	0.810661	0.494263	0.776764	1.47741e-12	-0.0313505	-0.147595	0.605982
FFAR2	0.657644	0.838899	0.734664	0.875747	1.27552	1.39204	0.902837	0.648572	0.575177	0.744574	0.657038	0.882434	0.73011	3.09206e-12	-0.0392125	-0.125321	0.902712
NOX1	6.08446	5.71516	1.6398	0.286921	4.01603	3.8129	1.48281	0.388894	6.32945	6.03955	1.43187	0.237082	0.869318	1.50247e-30	-0.0382176	-0.0903417	-0.663554
PTPRO	2.71034	2.64427	1.42592	0.539248	0.933754	1.18904	0.906864	0.762686	3.0036	2.89242	1.34797	0.466034	0.844288	5.97657e-22	-0.0279287	-0.110038	-1.28248
SAMSN1	1.20869	1.33019	0.747315	0.561812	1.94823	2.00135	0.863265	0.431341	1.13468	1.21574	0.660849	0.543578	0.764574	2.64795e-15	0.00886644	-0.134315	0.719142
CCDC68	1.40301	1.53337	0.729585	0.475805	2.48201	2.43211	0.731621	0.300818	1.31936	1.38011	0.608737	0.441078	0.859935	5.09164e-35	0.131543	0.108232	0.817421
ZFP28	0.318422	0.442831	0.377823	0.853199	0.154215	0.232921	0.265454	1.13967	0.399778	0.478626	0.382467	0.799095	0.708902	4.21651e-08	-0.0253356	-0.149085	-1.03906
HSD11B1L	1.1482	1.19555	0.477953	0.399776	0.677764	0.740729	0.388089	0.523928	1.22355	1.27311	0.447682	0.351645	0.838622	2.65695e-20	0.137602	-0.00634827	-0.781337
CIITA	0.887913	1.106	0.786898	0.711478	1.99486	2.07106	1.04155	0.502908	0.818515	0.941437	0.594901	0.631907	0.82885	1.33716e-27	0.0604233	0.0452059	1.13743
