# Supplementary material for: MSIsensor-RNA: Microsatellite Instability Detection for Bulk and Single-cell Gene Expression Data
Source: Genomics Proteomics Bioinformatics. 2024 Jan 10;22(3):qzae004. doi: 10.1093/gpbjnl/qzae004 (PMC12016039; doi:10.1093/gpbjnl/qzae004)
Supplement: qzae004_Supplementary_Data [file qzae004_supplementary_data.zip › Table S3-done.xlsx]

## Sheet: Table S3
Table S3 Details of informative genes in STAD
Note: Median, median of gene expression value of all samples; Median_MSI-H, median of gene expression value of MSI-H samples; Median_MSS, median of gene expression value of MSS samples; Std, standard deviation of gene expression value of all samples; Std_MSI-H, standard deviation of gene expression value of MSI-H samples; Std_MSS, standard deviation of gene expression value of MSS samples; Mean, …
Gene name	Median	Mean	Std	Cov	Median_MSI-H	Mean_MSI-H	Std_MSI-H	Cov_MSI-H	Median_MSS	Mean_MSS	Std_MSS	Cov_MSS	AUC score	P value_ranksums	Random forest score	SVM score	Fold
MLH1	2.98925	2.82588	0.711522	0.251788	1.68664	1.65478	0.707611	0.427617	3.06247	3.06239	0.417699	0.136397	0.945624	9.07657e-55	0.508956	0.524283	-0.888019
ZSWIM3	1.41642	1.46955	0.470327	0.320049	1.05773	1.08294	0.333191	0.307672	1.47383	1.54762	0.455172	0.294111	0.804245	2.84951e-11	0.105356	-0.107541	-0.515093
TRIM36	0.893084	0.987355	0.629855	0.637921	1.4295	1.42732	0.703746	0.493055	0.786651	0.898503	0.574308	0.639184	0.718083	8.66549e-09	0.0640484	-0.0822893	0.667712
ITIH5	1.22048	1.36655	0.855434	0.625981	0.854363	0.889624	0.543646	0.611096	1.29772	1.46287	0.874442	0.597759	0.697804	4.82734e-07	-0.00037798	-0.156124	-0.71753
PAPLN	1.51497	1.6506	0.852455	0.516453	0.95876	1.03663	0.554124	0.534545	1.69893	1.77459	0.848482	0.478129	0.759798	2.14719e-11	0.0281576	-0.152521	-0.775589
CAB39L	1.6391	1.78747	0.749752	0.419448	1.16908	1.21016	0.3955	0.326816	1.74109	1.90407	0.75044	0.394125	0.805453	3.07185e-11	0.0321456	-0.147404	-0.653885
TTC30A	1.17086	1.17501	0.509268	0.433417	0.600463	0.686688	0.45573	0.663663	1.22932	1.27363	0.460332	0.361434	0.815541	1.92493e-18	0.296824	0.172645	-0.891214
RARB	1.34976	1.34263	0.579123	0.431334	0.943226	0.937598	0.4709	0.50224	1.4617	1.42443	0.564367	0.396206	0.74761	5.79212e-10	-0.0102363	-0.142964	-0.603344
IL34	1.45314	1.5467	0.787636	0.509236	0.817548	0.917517	0.438279	0.477679	1.57249	1.67377	0.781517	0.466921	0.793632	4.77497e-12	0.0714101	-0.141929	-0.867292
RBP5	1.5568	1.67718	0.766343	0.456925	1.20799	1.22416	0.519174	0.424107	1.65834	1.76866	0.775651	0.438552	0.710413	9.64219e-08	-0.00604565	-0.15262	-0.530867
TNFSF9	1.71784	1.91747	1.32307	0.690008	2.93096	3.22737	1.40914	0.436624	1.35905	1.65293	1.13424	0.686204	0.812704	1.08246e-15	0.0288478	-0.0897039	0.965334
RAI2	2.68822	2.65873	1.11504	0.419389	1.83654	1.88235	0.825629	0.438616	2.83133	2.81553	1.1002	0.390761	0.741515	5.06059e-11	0.0329629	-0.15605	-0.580872
C7orf31	1.53489	1.54567	0.587947	0.380383	0.98324	1.02477	0.503432	0.491263	1.61919	1.65087	0.546302	0.330918	0.802721	6.13189e-15	0.0341796	-0.0212949	-0.687922
RAPGEF4	0.822765	0.915319	0.476374	0.520446	0.514142	0.57841	0.275913	0.477019	0.88637	0.98336	0.479411	0.487523	0.791373	5.06447e-10	0.0640387	-0.155199	-0.765627
HPSE	1.85097	1.92337	0.731105	0.380118	2.61579	2.66363	0.742414	0.278723	1.75261	1.77387	0.630975	0.355706	0.825891	1.72936e-17	0.00675259	-0.0694596	0.586498
ZNF300	0.797123	0.869254	0.592022	0.681069	0.331242	0.580878	0.605025	1.04157	0.87918	0.927492	0.571979	0.616694	0.704529	2.6722e-06	0.0389804	-0.157057	-0.675099
DZIP1	0.823882	0.961904	0.581335	0.604358	0.614577	0.666668	0.368609	0.552912	0.855868	1.02153	0.597998	0.585396	0.671325	1.65662e-06	0.0220924	-0.162979	-0.615687
FUZ	1.64657	1.6434	0.818668	0.498156	0.79176	0.88797	0.526598	0.593036	1.80521	1.79596	0.781692	0.435251	0.82857	2.79988e-18	0.198612	-0.0763634	-1.01617
SLC19A3	0.965818	1.38121	1.26628	0.916789	0.282916	0.740809	1.02216	1.37978	1.20428	1.51054	1.27151	0.841756	0.721997	5.76407e-06	0.104598	-0.157334	-1.02789
PPP1R14A	2.55589	2.72841	1.32677	0.48628	1.62098	1.82185	0.822234	0.451318	2.69751	2.9115	1.33409	0.458215	0.757592	1.90948e-09	-0.0144292	-0.157641	-0.67636
HSPB8	2.34528	2.67081	1.54452	0.578298	1.53362	1.90838	1.09789	0.575299	2.5145	2.82478	1.57569	0.557809	0.685773	1.00694e-05	-0.0119276	-0.159845	-0.565791
ELN	3.20834	3.20631	1.38814	0.43294	2.03884	2.13235	1.09054	0.511427	3.42465	3.4232	1.34013	0.391483	0.765262	4.98003e-12	0.0639851	-0.145468	-0.682899
EPM2AIP1	2.30037	2.19725	0.718219	0.326872	1.13692	1.1828	0.600131	0.507381	2.45058	2.40212	0.545411	0.227054	0.925397	1.28037e-39	0.505892	0.4756	-1.0221
ZNF462	1.64944	1.63414	0.638061	0.390457	0.894633	1.12257	0.689255	0.613995	1.73281	1.73746	0.574347	0.330568	0.765735	4.29422e-11	0.0901388	0.0173624	-0.630166
SATB2	0.956055	1.06902	0.646923	0.605158	1.4634	1.45128	0.562473	0.387572	0.859732	0.991816	0.635346	0.640589	0.736577	3.16075e-08	-0.0208856	-0.152792	0.549177
PPM1J	0.461081	0.5253	0.303976	0.57867	0.626507	0.696522	0.390584	0.560763	0.438745	0.490721	0.270437	0.551101	0.673952	1.48702e-06	-0.0391288	-0.155597	0.505266
WNT4	0.999955	1.1072	0.792497	0.715765	0.415352	0.633992	0.617396	0.973823	1.07311	1.20277	0.789654	0.656529	0.73479	5.02692e-07	-0.00206614	-0.161284	-0.923825
DST	2.12158	2.13871	0.829339	0.387776	1.43176	1.55256	0.690707	0.444884	2.24253	2.25708	0.804339	0.356362	0.750447	5.01891e-10	0.0280781	-0.162652	-0.539814
CCDC106	1.95662	2.04086	0.889251	0.435723	1.1608	1.40241	0.814572	0.580838	2.15434	2.1698	0.847064	0.390388	0.767679	2.88228e-11	0.150588	-0.134431	-0.629657
INMT	1.27049	1.50519	0.98214	0.652501	0.840539	0.930408	0.535601	0.575662	1.41538	1.62127	1.01058	0.623326	0.705527	3.50881e-07	-0.0135044	-0.161176	-0.801192
F10	1.05552	1.39378	1.14918	0.824507	0.436279	0.629966	0.513376	0.814927	1.23433	1.54804	1.18003	0.762278	0.796417	1.54193e-08	0.0106262	-0.157377	-1.29709
RBP7	1.35516	1.45733	0.802033	0.550344	0.763326	0.960041	0.662129	0.689689	1.45587	1.55776	0.790315	0.507341	0.753179	7.74778e-08	0.00965402	-0.151835	-0.698305
SAMD11	1.08971	1.2265	0.742486	0.605372	0.594192	0.723712	0.496992	0.686727	1.20598	1.32803	0.742546	0.559131	0.756383	3.22781e-09	-0.00955508	-0.155248	-0.875806
SYT13	2.69218	2.75312	1.60639	0.583481	1.15001	1.47144	1.44692	0.983337	3.02118	3.01196	1.50999	0.501333	0.772828	1.54651e-12	0.05767	-0.0772607	-1.03347
DMD	0.887502	1.08592	0.839703	0.773262	0.439657	0.61519	0.483049	0.785202	1.00266	1.18099	0.864053	0.731635	0.732163	1.73334e-07	-0.0136437	-0.156674	-0.940891
ORAI2	1.80054	1.85343	0.637889	0.344167	1.24726	1.29272	0.436723	0.337832	1.95632	1.96667	0.611755	0.311061	0.80787	2.45824e-17	0.219713	-0.070741	-0.605345
GNLY	1.49277	1.7035	1.05041	0.616616	2.44008	2.42088	1.04799	0.432898	1.31665	1.55862	0.989674	0.634966	0.746664	2.09959e-07	-0.00550271	-0.164283	0.63526
HOXA9	0.420024	0.804546	1.02381	1.27253	0.963363	1.70188	1.59884	0.939454	0.373461	0.623325	0.740384	1.1878	0.736577	4.12888e-22	0.0808647	-0.0253614	1.44907
ABCC6	1.01364	1.12994	0.650443	0.575646	0.715289	0.794328	0.530928	0.668399	1.09362	1.19771	0.651345	0.543824	0.694442	3.63909e-07	0.0195348	-0.163896	-0.592475
ANXA9	2.33681	2.47713	0.979632	0.39547	1.7335	1.79393	0.707339	0.394295	2.44997	2.61511	0.969096	0.370576	0.749816	4.25112e-09	0.00722484	-0.156405	-0.543742
GAMT	1.59815	1.83919	1.1578	0.629514	0.889893	1.05294	0.711241	0.67548	1.73919	1.99798	1.16576	0.583468	0.780235	1.74885e-09	0.0636777	-0.147347	-0.924116
EPHA4	0.897429	1.0613	0.698379	0.658042	0.454262	0.638815	0.527828	0.826261	1.03001	1.14662	0.697597	0.608394	0.732584	1.37203e-06	0.0209217	-0.153842	-0.843919
ABHD8	2.46604	2.40894	0.735232	0.30521	1.69192	1.78516	0.662676	0.371215	2.57162	2.53491	0.683081	0.269469	0.784333	6.4262e-15	0.0661934	-0.103318	-0.505885
ZNF43	0.959983	1.068	0.685264	0.641633	0.520448	0.628127	0.509069	0.810455	1.09567	1.15683	0.681996	0.589536	0.746506	3.37067e-09	0.0304979	-0.156376	-0.881054
RAB37	0.711869	0.828037	0.550964	0.665386	0.462816	0.551423	0.470775	0.853747	0.812995	0.8839	0.549122	0.621249	0.714091	2.2974e-06	-0.00103544	-0.157321	-0.680725
TBX2	1.99344	2.03738	0.704643	0.345857	1.43253	1.49403	0.544451	0.364419	2.11964	2.14711	0.682104	0.317684	0.791373	1.69043e-13	0.0915589	-0.133743	-0.523193
NFASC	0.753604	1.00803	0.834642	0.827989	0.42364	0.539345	0.449422	0.833273	0.884207	1.10269	0.862091	0.781808	0.722969	2.87829e-07	0.0826923	-0.155439	-1.03175
RCAN2	2.2508	2.47341	1.09795	0.4439	1.63975	1.7456	0.660739	0.378516	2.42806	2.6204	1.11004	0.423617	0.74535	1.96279e-09	-0.0162515	-0.151238	-0.58606
ANKRD29	0.926105	1.0319	0.710202	0.688247	0.444188	0.571543	0.423521	0.741014	1.04989	1.12487	0.720127	0.640186	0.740622	3.06968e-09	0.0389646	-0.15472	-0.976826
CLIP4	1.29014	1.36478	0.706237	0.517473	0.839644	0.922477	0.505516	0.547998	1.42674	1.4541	0.707392	0.486479	0.721656	1.8593e-08	0.0620064	-0.155703	-0.656547
PID1	1.71514	1.88476	1.03298	0.54807	1.05301	1.26926	0.797608	0.628403	1.86577	2.00907	1.03059	0.512968	0.710938	5.99894e-08	0.025939	-0.157193	-0.662537
CLDN5	2.14276	2.20828	1.01062	0.457653	1.46349	1.56764	0.758233	0.483678	2.26441	2.33766	1.00593	0.430316	0.730009	3.32761e-10	0.0491503	-0.151246	-0.57647
GSTA1	2.92119	3.04766	2.23474	0.733262	0.784293	1.37193	1.49776	1.09171	3.48205	3.38608	2.20634	0.651591	0.769202	2.943e-11	0.0184346	-0.152272	-1.30341
PBX1	1.81678	1.8556	0.769764	0.414833	1.24326	1.26504	0.561764	0.444069	1.96844	1.97487	0.750873	0.380214	0.766365	2.1849e-11	0.0761112	-0.150635	-0.642575
RBP1	1.49945	1.75692	1.17802	0.670502	0.852633	0.916887	0.402952	0.439479	1.61956	1.92657	1.20992	0.628017	0.837817	2.78071e-09	0.0822694	-0.12188	-1.07122
CACHD1	1.59316	1.68458	0.781804	0.464093	1.05459	1.08555	0.521725	0.48061	1.70213	1.80556	0.769791	0.426344	0.806189	5.84904e-11	0.131684	-0.141624	-0.734028
CHRDL1	0.895591	1.3874	1.35535	0.976902	0.315535	0.795183	0.954647	1.20054	1.08086	1.507	1.3924	0.923956	0.670038	6.38768e-05	-0.00331856	-0.160897	-0.922319
HDAC9	0.814488	0.937106	0.6438	0.687008	0.462364	0.616608	0.483437	0.784027	0.883324	1.00183	0.652726	0.651532	0.693601	8.95856e-07	-0.00671326	-0.159563	-0.700215
SLC2A12	0.927833	1.10745	0.835489	0.754427	0.484161	0.675072	0.588761	0.872145	1.00998	1.19477	0.850664	0.711991	0.710833	5.49141e-06	0.0997295	-0.164004	-0.823618
FBXO17	0.961828	1.12904	0.803535	0.711695	0.50599	0.567322	0.430682	0.759149	1.19776	1.24249	0.813641	0.65485	0.765052	1.13526e-09	-0.0252517	-0.162423	-1.13099
NR5A2	1.27356	1.42696	0.892266	0.625292	0.792529	1.0112	0.710474	0.702602	1.42789	1.51092	0.901678	0.596774	0.680887	5.67843e-05	-0.027926	-0.165431	-0.579354
ERP27	0.598859	0.888845	0.887924	0.998964	0.416677	0.515769	0.441317	0.85565	0.674826	0.964189	0.935154	0.969887	0.684512	0.000261811	-0.0355666	-0.164462	-0.902593
TPPP3	3.13428	3.29812	1.48847	0.451309	1.94857	2.13415	0.984634	0.461371	3.47869	3.53319	1.4623	0.413875	0.793895	4.4761e-11	0.0213037	-0.158969	-0.727312
CPNE8	1.17244	1.26307	0.604631	0.478701	0.78651	0.876163	0.459091	0.52398	1.24504	1.3412	0.600423	0.447675	0.732794	3.38784e-09	-0.0263119	-0.151525	-0.614258
CHFR	1.16211	1.13388	0.473299	0.417416	0.714328	0.771727	0.390297	0.505745	1.24948	1.20702	0.45459	0.376623	0.771094	3.43581e-14	0.0555089	-0.154704	-0.645282
SLCO2A1	3.31662	3.25438	1.07327	0.329794	2.51275	2.4125	0.795313	0.329663	3.52149	3.4244	1.04152	0.304148	0.779552	6.23819e-13	0.00082944	-0.149385	-0.50532
TNFRSF11B	1.37514	1.83279	1.34669	0.734779	0.827511	0.982602	0.733711	0.746702	1.55051	2.00448	1.37683	0.686876	0.748976	3.25371e-08	0.0239642	-0.165385	-1.02855
PALM	1.74569	1.93813	1.05505	0.544363	1.18175	1.30166	0.721405	0.55422	1.87541	2.06667	1.06512	0.515382	0.711464	1.78946e-07	-0.0217834	-0.162333	-0.666953
KIT	1.41741	1.55565	0.949906	0.610618	0.866195	1.11624	0.899436	0.805777	1.54815	1.64439	0.935042	0.568626	0.683356	8.81533e-06	0.00543356	-0.153779	-0.558909
CFTR	2.29172	2.27202	1.46112	0.643093	1.05844	1.53515	1.33208	0.86772	2.39234	2.42083	1.44078	0.59516	0.674215	1.12952e-05	-0.0148935	-0.162897	-0.657124
HOXA13	2.08239	1.99266	1.3242	0.66454	3.17142	3.0307	1.23729	0.408253	1.78074	1.78302	1.23972	0.695292	0.764369	1.98393e-13	0.0741726	-0.108808	0.765327
PIPOX	0.542366	0.850349	0.847556	0.996714	0.32702	0.481019	0.465276	0.967271	0.593268	0.924937	0.886902	0.958877	0.7174	0.0013431	-0.0411324	-0.164749	-0.943261
NSUN7	1.08736	1.04969	0.621437	0.592022	0.348845	0.572423	0.570331	0.996347	1.17345	1.14607	0.585827	0.511161	0.759273	1.40072e-08	-0.0371062	-0.14581	-1.00154
ACACB	1.46621	1.48691	0.67348	0.452938	1.08936	1.10476	0.494085	0.447231	1.5168	1.56409	0.678547	0.433828	0.700746	6.09856e-08	0.00509318	-0.161039	-0.501586
PHLDB3	1.596	1.64027	0.574798	0.350429	1.14881	1.17699	0.404679	0.343825	1.665	1.73383	0.558521	0.322131	0.797625	4.77226e-10	0.0712598	-0.112121	-0.558857
ARMCX4	0.553772	0.588183	0.324244	0.551264	0.226781	0.281578	0.197272	0.700593	0.60989	0.650104	0.309335	0.475824	0.845592	1.79876e-16	0.175329	-0.0186375	-1.20714
TCEA2	2.00306	2.01547	0.790908	0.392419	1.18141	1.25059	0.61108	0.488633	2.1714	2.16994	0.731054	0.336901	0.828938	1.83468e-18	0.112687	0.0416246	-0.795043
CARD11	2.54204	2.51146	1.24807	0.49695	1.34141	1.41279	0.753164	0.533104	2.82066	2.73334	1.21024	0.442771	0.808711	3.36039e-14	0.0419516	-0.156132	-0.952121
ALDH1A3	1.95331	1.99468	0.917558	0.460003	1.26884	1.3927	0.772095	0.554385	2.12081	2.11625	0.89643	0.423593	0.732741	5.36898e-08	-0.0310052	-0.159016	-0.603622
F12	1.7933	1.91091	0.986687	0.516343	3.14978	2.98982	0.761233	0.254608	1.6753	1.69303	0.877826	0.518496	0.861984	7.4706e-23	0.136373	0.0672632	0.820455
CAPS	1.58809	1.85763	1.00147	0.539114	1.16138	1.32377	0.752698	0.568601	1.68549	1.96544	1.01089	0.514331	0.708259	2.59994e-05	-0.0249453	-0.165175	-0.570202
PLA2G4C	0.870984	1.02712	0.607841	0.59179	0.617393	0.678135	0.363637	0.536231	1.00532	1.0976	0.622751	0.567374	0.708679	1.54794e-07	0.011448	-0.158056	-0.694713
HOXA11	1.11502	1.23057	1.00691	0.818242	2.44649	2.11746	1.15137	0.54375	0.952594	1.05146	0.871758	0.829091	0.765499	9.22301e-18	0.164645	-0.0228557	1.00994
MAPRE3	1.93214	1.92022	0.720078	0.374998	1.33458	1.33615	0.50899	0.380939	2.08366	2.03817	0.698642	0.342779	0.792319	1.31656e-11	0.052924	-0.159843	-0.609196
SHANK2	1.38342	1.42074	0.670967	0.472265	1.01459	1.0236	0.581901	0.568483	1.44755	1.50095	0.659127	0.43914	0.702532	1.29857e-07	0.0562827	-0.158534	-0.552217
MYEF2	0.397479	0.596767	0.588883	0.98679	0.154882	0.270475	0.320218	1.18391	0.475942	0.662663	0.608495	0.918257	0.723863	2.06861e-06	0.0245354	-0.162169	-1.29278
HUNK	0.659316	0.892612	0.804232	0.900988	0.379322	0.519444	0.580078	1.11673	0.761974	0.967975	0.821981	0.849176	0.705369	0.000214784	-0.0192265	-0.16371	-0.898
SHF	0.775021	0.899841	0.608031	0.675709	0.411525	0.492488	0.306012	0.621359	0.856413	0.982108	0.620623	0.63193	0.775507	3.96195e-08	-0.0152456	-0.159845	-0.995794
CTTNBP2	0.518307	0.681481	0.589792	0.865456	0.236557	0.367318	0.403584	1.09873	0.584743	0.744927	0.601043	0.806848	0.735316	1.02434e-05	0.03482	-0.160971	-1.02007
LARP6	1.03375	1.14579	0.691765	0.603745	0.532225	0.695305	0.49207	0.707704	1.17089	1.23677	0.690667	0.558446	0.746401	1.1141e-08	0.00645375	-0.163239	-0.830855
TMEM17	0.674361	0.718913	0.34124	0.474661	0.513882	0.516755	0.27731	0.536638	0.714764	0.75974	0.338395	0.445408	0.722759	1.65317e-07	0.00656928	-0.155471	-0.556027
KIF3C	1.28714	1.39311	0.651305	0.46752	0.880632	0.887199	0.344196	0.387958	1.40019	1.49528	0.65101	0.435378	0.792109	3.04207e-12	0.151578	-0.160293	-0.753083
PKIA	0.688067	0.901721	0.68157	0.755854	0.479333	0.581349	0.387189	0.666019	0.73191	0.966422	0.709339	0.733985	0.65714	2.6086e-05	-0.0231326	-0.164831	-0.73325
GPR161	1.0959	1.16752	0.601103	0.514853	0.767343	0.85032	0.456474	0.536827	1.14503	1.23159	0.606458	0.49242	0.691499	1.40238e-06	-0.0265643	-0.155687	-0.534439
FAM81A	1.2317	1.29915	0.656764	0.505534	1.8433	1.76788	0.634796	0.359071	1.11738	1.20449	0.619464	0.514297	0.743879	7.968e-12	0.0881463	-0.0989895	0.553605
HSPA2	1.42938	1.65701	0.864672	0.521828	1.07318	1.14164	0.49286	0.431712	1.57209	1.76109	0.886071	0.503139	0.7267	3.10042e-07	-0.00396145	-0.161731	-0.625356
FXYD6	1.57981	1.74149	0.986393	0.566406	1.1632	1.25576	0.679804	0.541347	1.67074	1.83959	1.00939	0.548703	0.674845	1.08075e-05	0.0100701	-0.16337	-0.550819
ZNF347	0.797	0.858551	0.522971	0.609132	0.400324	0.553542	0.424452	0.766792	0.858698	0.920149	0.51939	0.564463	0.71325	5.35666e-07	-0.00250159	-0.16078	-0.733173
PLEKHB1	2.90957	2.93553	1.35869	0.462844	1.5297	1.66023	1.05233	0.633843	3.1737	3.19308	1.26508	0.396194	0.827992	1.4423e-16	0.122265	-0.0399282	-0.943563
PDZRN3	1.91867	2.08257	1.10197	0.52914	1.37402	1.54506	0.763301	0.494026	2.04651	2.19112	1.12773	0.514684	0.669539	3.02847e-06	0.00596728	-0.164678	-0.504005
SPIN3	1.25933	1.22562	0.547659	0.446842	0.942023	0.840839	0.585672	0.696533	1.31446	1.30333	0.505263	0.38767	0.70952	3.17604e-07	0.0371649	-0.114054	-0.632301
ZSCAN12	0.952844	1.00066	0.368109	0.367868	0.753664	0.731072	0.245207	0.335407	1.04069	1.0551	0.364809	0.345758	0.763528	1.04257e-08	0.0271289	-0.161694	-0.529293
MAOB	2.80719	2.78906	1.41859	0.508626	1.61463	1.8407	1.06728	0.579826	3.09503	2.98058	1.40372	0.470955	0.734423	9.82116e-10	0.0285978	-0.160404	-0.695344
CXCL14	5.11067	4.7682	1.93881	0.406612	3.10896	3.20351	1.85877	0.58023	5.45946	5.0842	1.79613	0.353276	0.766523	3.39711e-11	-0.0184221	-0.151293	-0.666366
GAL3ST1	2.00751	2.01094	0.951989	0.473404	1.383	1.45716	0.878651	0.602987	2.09142	2.12278	0.926798	0.436596	0.69896	1.45531e-06	-0.0151878	-0.164844	-0.542793
DTX3	2.04525	2.03625	0.865286	0.424941	1.26146	1.33326	0.695577	0.521712	2.20652	2.17822	0.825988	0.379203	0.786855	1.8555e-13	0.108241	-0.144128	-0.708195
SCAMP5	2.19218	2.31208	1.10611	0.478402	1.30547	1.47371	0.816204	0.553844	2.33553	2.4814	1.07954	0.435052	0.773826	8.21691e-11	-0.00169355	-0.127765	-0.751704
DNAJC18	0.918947	0.995366	0.429372	0.431371	0.685547	0.713337	0.276162	0.387141	0.999935	1.05232	0.432299	0.410805	0.73747	3.05409e-09	0.00854393	-0.158089	-0.560923
SRMS	1.68205	1.76354	1.04616	0.593215	2.40842	2.41545	0.783983	0.324571	1.50403	1.63188	1.04316	0.639237	0.733319	5.23677e-07	-0.0183889	-0.164355	0.565753
HHEX	2.255	2.36224	0.967066	0.409386	1.67576	1.74169	0.719471	0.413087	2.3684	2.48756	0.962329	0.386857	0.730009	2.25553e-09	0.103452	-0.152689	-0.514238
MAN1C1	1.45462	1.49359	0.71111	0.476107	0.991678	1.04259	0.473319	0.453983	1.57127	1.58467	0.716368	0.45206	0.725859	7.34457e-09	-0.0303638	-0.159553	-0.604011
EDNRB	1.97819	1.99583	0.814222	0.407961	1.31414	1.38049	0.621334	0.450084	2.09944	2.1201	0.791811	0.373477	0.767101	6.12298e-12	0.0569099	-0.147529	-0.61896
AZGP1	3.08841	3.13204	1.79661	0.573622	1.76719	2.08589	1.60609	0.769979	3.26138	3.34332	1.75871	0.526037	0.704371	5.28519e-06	0.0287037	-0.16527	-0.680615
APOD	4.05845	4.15547	2.19909	0.529203	2.27168	2.62074	1.78056	0.679412	4.53004	4.46541	2.1449	0.480337	0.742041	9.61324e-10	-0.0123351	-0.156035	-0.768818
C4BPA	0.750493	1.22803	1.30178	1.06005	0.21734	0.750958	1.04529	1.39195	0.823441	1.32438	1.32701	1.00199	0.677892	0.000167712	0.0639529	-0.165616	-0.818512
CGNL1	1.03704	1.20261	0.801979	0.666867	0.481806	0.62061	0.476278	0.767435	1.22716	1.32014	0.803136	0.608371	0.775927	3.27648e-10	0.111607	-0.155296	-1.08894
QPRT	1.48356	2.13897	1.52185	0.711488	0.784961	0.968958	0.84222	0.869201	1.787	2.37526	1.51928	0.639627	0.829516	3.17528e-11	0.0474324	-0.149861	-1.29358
ZNF439	0.648506	0.732643	0.426442	0.582059	0.45164	0.504612	0.271804	0.538639	0.708912	0.778695	0.437077	0.561294	0.68945	6.39021e-06	-0.0175689	-0.16523	-0.625884
CTH	1.66303	1.71844	0.782832	0.455548	2.30815	2.4288	0.955047	0.393218	1.51813	1.57498	0.655663	0.416299	0.790743	2.92714e-18	0.112687	-0.131773	0.624909
CBX6	2.8131	2.84634	1.07829	0.378834	1.84259	1.93393	0.866699	0.448153	3.00392	3.0306	1.02164	0.337108	0.789429	2.56035e-15	0.0671433	-0.0627235	-0.648067
BMP7	1.11397	1.54816	1.33286	0.860928	0.307315	0.713477	0.907121	1.27141	1.39349	1.71673	1.34163	0.781505	0.764737	3.85198e-07	0.0572059	-0.158215	-1.26673
NAT14	1.87242	2.00785	0.7495	0.373285	1.37612	1.46637	0.54527	0.37185	2.01743	2.1172	0.737552	0.348361	0.764684	4.00024e-10	0.0593271	-0.154006	-0.529911
CH25H	1.43895	1.58193	0.946291	0.598189	0.726446	1.01032	0.696333	0.689222	1.55548	1.69736	0.948196	0.558628	0.720132	4.36497e-08	0.0101576	-0.158417	-0.748489
CHL1	0.463092	0.605272	0.53668	0.886677	0.261494	0.347138	0.288694	0.831639	0.521805	0.657403	0.559632	0.851277	0.682673	1.25669e-05	0.109932	-0.161653	-0.921267
SPAG16	0.942855	0.938216	0.533979	0.569143	0.308824	0.555724	0.474557	0.853943	1.04159	1.01546	0.511589	0.503799	0.746033	2.08614e-09	-0.0395839	-0.146291	-0.869696
PLEKHH2	1.07134	1.12843	0.638632	0.565946	0.411855	0.620853	0.536864	0.864721	1.18877	1.23094	0.607842	0.493803	0.788063	2.16559e-12	0.273452	-0.0839551	-0.987438
TTC14	1.84685	1.80579	0.644979	0.357172	1.38167	1.31174	0.602531	0.459337	1.92244	1.90557	0.606171	0.318105	0.753021	1.46257e-10	0.140284	-0.118061	-0.538738
COX4I2	1.51513	1.57744	0.617735	0.391605	1.09894	1.1598	0.466821	0.402501	1.63819	1.66179	0.610173	0.367179	0.7443	3.69319e-11	0.0216505	-0.158323	-0.518861
DAAM2	1.50455	1.73956	0.958989	0.551284	1.11118	1.22776	0.633969	0.516362	1.64976	1.84292	0.980122	0.531832	0.693548	5.71287e-07	-0.0363662	-0.159421	-0.58596
EFNA3	2.1047	2.34162	1.19291	0.509438	3.47599	3.36121	1.13095	0.336471	1.92489	2.13571	1.09534	0.512869	0.782705	9.07661e-13	0.00226812	-0.133988	0.654263
ENPP5	0.899333	1.07244	0.853585	0.795928	0.332185	0.621078	0.667337	1.07448	0.963486	1.16359	0.858115	0.737469	0.715562	1.35455e-05	0.101679	-0.157285	-0.905743
SCARA3	2.39029	2.41026	1.18308	0.490851	1.44373	1.66125	1.06368	0.640288	2.58018	2.56153	1.1479	0.448131	0.725544	3.54759e-09	0.0948905	-0.152466	-0.624734
CPNE7	1.2886	1.54254	1.03437	0.670561	2.07365	2.08002	1.1342	0.545284	1.22714	1.43399	0.977784	0.681862	0.668803	8.29772e-07	-0.0265504	-0.160854	0.536565
GGT7	2.57509	2.54872	0.991896	0.389175	1.67201	1.69754	0.970712	0.571836	2.73998	2.72062	0.903542	0.332109	0.775139	6.32272e-11	-0.00977653	-0.0421645	-0.680491
BEX2	0.760343	1.26904	1.26434	0.996295	0.264638	0.638976	1.05602	1.65267	0.913941	1.39629	1.26484	0.905858	0.714406	5.49717e-06	-0.0314391	-0.154232	-1.12776
CD274	1.10106	1.28647	0.865437	0.67272	1.59934	1.72871	0.77204	0.446598	1.02521	1.19716	0.8558	0.714857	0.724493	0.000229055	0.0121372	-0.158868	0.53008
PDE1A	0.878675	1.03217	0.630655	0.610999	0.601816	0.718264	0.513528	0.714957	0.969633	1.09557	0.633144	0.577915	0.692077	4.5649e-06	0.0293699	-0.157441	-0.60909
KLHL29	0.937093	0.991516	0.501751	0.506045	0.616897	0.71246	0.403385	0.566186	1.01782	1.04787	0.500832	0.477951	0.697856	3.62457e-06	-0.00906557	-0.165497	-0.556581
GNAL	0.758018	0.906655	0.573199	0.632213	0.480874	0.637529	0.507221	0.795605	0.82948	0.961006	0.570414	0.593559	0.700326	5.75435e-05	-0.0271119	-0.154311	-0.592054
FGFBP1	0.993235	1.62167	1.70622	1.05214	2.52616	2.61163	1.83899	0.704153	0.7803	1.42174	1.6057	1.12939	0.705107	2.75321e-06	-0.0188503	-0.163569	0.877293
ZNF415	0.69826	0.872385	0.59064	0.677041	0.458445	0.551571	0.33781	0.61245	0.795967	0.937174	0.609327	0.650175	0.686771	2.64052e-06	-0.0350416	-0.165196	-0.76477
HS6ST2	0.163029	0.525235	0.80006	1.52324	0.0657994	0.312267	0.723894	2.31819	0.199023	0.568245	0.807792	1.42156	0.683724	0.070223	-0.0298416	-0.163018	-0.863732
RERG	1.22219	1.42715	0.974452	0.682798	0.700525	0.876783	0.590715	0.67373	1.33303	1.5383	0.998663	0.649201	0.708311	2.1079e-06	-0.0406177	-0.160673	-0.81104
RASGRP2	0.758109	0.968754	0.749305	0.773473	0.575587	0.652659	0.410147	0.628424	0.791061	1.03259	0.785252	0.760468	0.65073	1.76115e-05	-0.0061795	-0.159466	-0.661867
EMID1	1.03059	1.17541	0.747197	0.635689	0.574572	0.717713	0.514392	0.716709	1.13986	1.26785	0.75284	0.593793	0.74078	9.54344e-08	0.0784386	-0.157911	-0.820902
LEFTY1	0.291092	1.06735	1.69384	1.58695	1.39049	2.31842	2.41114	1.03999	0.244962	0.814695	1.37641	1.68948	0.6822	6.85316e-12	-0.00766698	-0.144098	1.50881
NYNRIN	2.59103	2.53334	0.882962	0.348537	1.80099	1.87758	0.855471	0.455624	2.69145	2.66577	0.827581	0.310447	0.739781	7.49149e-11	0.0376974	-0.111634	-0.505678
FCER1A	0.541594	0.895218	0.932902	1.04209	0.213886	0.419369	0.438884	1.04653	0.612744	0.991318	0.975809	0.984356	0.703951	1.61398e-05	0.0872613	-0.156729	-1.24113
AGT	3.7843	3.80974	1.62528	0.426612	2.64978	2.76458	1.25786	0.45499	3.93944	4.02081	1.60945	0.400279	0.727803	8.22105e-08	-0.0214411	-0.161869	-0.540427
ZBTB10	1.58247	1.60691	0.76919	0.478678	0.829449	1.01624	0.678325	0.667483	1.69727	1.72619	0.730431	0.423145	0.770516	7.8359e-12	-0.00287492	-0.152304	-0.764348
MYRIP	0.491046	0.633768	0.542811	0.856481	0.228325	0.362216	0.361558	0.998183	0.561524	0.688609	0.55664	0.808354	0.687927	1.7757e-05	-0.0258785	-0.165394	-0.926836
GPRASP1	0.641182	0.89333	0.689954	0.772339	0.412155	0.566862	0.437153	0.77118	0.729514	0.959262	0.712537	0.742797	0.696858	4.36436e-05	-0.0208942	-0.159063	-0.758928
SHROOM2	0.736674	1.00528	0.781592	0.777486	0.371616	0.545843	0.549069	1.00591	0.901464	1.09807	0.788754	0.718312	0.749921	4.7129e-08	-0.0109634	-0.15475	-1.00841
ULBP3	1.37784	1.46072	0.803302	0.549937	2.09001	2.09931	0.735541	0.350372	1.294	1.33175	0.753234	0.565598	0.769728	5.92639e-13	0.0650692	-0.135702	0.656598
HAGHL	1.13101	1.20597	0.648958	0.538119	1.48756	1.61695	0.664641	0.411045	1.0323	1.12298	0.613177	0.546029	0.712935	4.9635e-08	-0.0297594	-0.158647	0.525952
ZNF134	1.73998	1.64412	0.762434	0.463735	0.97433	1.09381	0.662188	0.605394	1.83693	1.75525	0.732556	0.41735	0.754334	2.27993e-10	0.00286494	-0.159534	-0.682312
WFDC2	3.88545	3.7229	2.28406	0.613517	2.04201	2.46608	2.36001	0.956989	4.12226	3.97672	2.18226	0.54876	0.695072	1.60619e-06	0.0411151	-0.164035	-0.689361
CDC42EP3	2.04048	2.16296	0.868226	0.401407	1.52943	1.59978	0.613784	0.383668	2.17223	2.27669	0.867744	0.381142	0.734055	1.13444e-08	0.0633088	-0.16012	-0.509069
PDGFD	1.72606	1.80933	0.810708	0.448071	1.16011	1.27806	0.700382	0.548006	1.88047	1.91662	0.788924	0.411622	0.745823	1.66068e-09	0.0524332	-0.147949	-0.584616
ABCC4	2.03986	2.08075	0.791769	0.38052	1.52691	1.51132	0.688971	0.455873	2.16633	2.19575	0.760874	0.346521	0.748345	5.03943e-11	0.131936	-0.0904955	-0.538903
FUT10	1.42809	1.48015	0.443157	0.2994	2.02417	2.03427	0.399436	0.196353	1.35254	1.36824	0.359576	0.262801	0.890459	5.88588e-29	0.279843	0.147384	0.572187
POLR3G	0.977005	1.09902	0.5911	0.537842	1.55487	1.59185	0.616104	0.387036	0.92043	0.999492	0.533241	0.533511	0.774771	2.51244e-13	0.0856026	-0.101951	0.67144
SNCAIP	0.531653	0.826657	0.89638	1.08434	0.289649	0.481031	0.545407	1.13383	0.596511	0.896457	0.93632	1.04447	0.69297	0.000468163	0.0411024	-0.159954	-0.898105
CYP39A1	0.736957	0.867171	0.633126	0.730105	0.492466	0.5767	0.441981	0.766396	0.791631	0.925833	0.649515	0.701547	0.672166	0.000256182	-0.0369393	-0.165416	-0.68293
ZNF671	0.997816	1.06782	0.476622	0.446349	0.705679	0.717006	0.320474	0.446962	1.08464	1.13867	0.471625	0.414189	0.768152	4.56017e-11	0.0822549	-0.152423	-0.667294
SEMA6A	1.76255	1.83181	1.04419	0.570031	1.05062	1.34337	1.01874	0.758351	1.85493	1.93046	1.02129	0.529038	0.672796	9.04491e-05	-0.00807116	-0.162907	-0.523088
CES3	1.61114	1.75966	1.16269	0.660748	2.85701	2.85411	1.07004	0.374913	1.38444	1.53864	1.05018	0.682541	0.806557	1.03528e-17	0.0909137	-0.0959687	0.891389
VSNL1	1.24943	1.65055	1.37136	0.830848	2.38931	2.3679	1.50388	0.635108	1.15235	1.50568	1.29567	0.860522	0.665598	6.36638e-05	0.0375524	-0.165115	0.653194
WFDC1	1.0717	1.17471	0.71145	0.605641	0.662334	0.709189	0.366021	0.516112	1.16569	1.26872	0.727133	0.573124	0.749448	3.40181e-08	0.00189719	-0.156879	-0.83913
SMAD9	1.14704	1.42988	1.0049	0.702785	0.662505	0.883023	0.69528	0.787386	1.24378	1.54032	1.02154	0.663199	0.72691	3.41206e-07	-0.014021	-0.159079	-0.802705
APCDD1	2.03475	2.2416	1.3475	0.601134	1.53035	1.55388	0.589461	0.379347	2.14853	2.38048	1.41332	0.593713	0.703846	2.45826e-05	-0.0140295	-0.164594	-0.615375
ZNF71	0.880484	0.927706	0.499472	0.538395	0.636437	0.689022	0.349712	0.507548	0.933869	0.975909	0.511202	0.523821	0.66376	8.87694e-06	0.0486301	-0.164982	-0.502197
NUP210	3.08073	3.01704	1.23605	0.409691	1.85159	2.10556	1.28464	0.610121	3.27148	3.20112	1.1408	0.356375	0.74761	6.71965e-12	0.112132	-0.135801	-0.604373
GSTA4	2.67343	2.69776	0.924662	0.342751	1.81817	1.89062	0.834186	0.441223	2.82708	2.86077	0.853814	0.298456	0.802091	1.87449e-14	0.109527	-0.0694649	-0.597543
SCN1B	0.878656	0.969984	0.54365	0.560473	0.578343	0.652893	0.392329	0.600909	0.919045	1.03402	0.547496	0.529482	0.728118	4.398e-08	0.0705525	-0.154162	-0.663349
PCSK9	2.21003	2.24827	1.37925	0.613473	3.42659	3.11959	1.33446	0.427768	2.01163	2.07231	1.32008	0.637009	0.71719	4.90319e-08	0.118334	-0.156319	0.590121
SERPINF2	0.87216	1.16781	1.04431	0.894245	0.412699	0.523015	0.413094	0.789832	0.993409	1.29803	1.08418	0.835249	0.811758	4.00018e-07	0.032467	-0.154367	-1.3114
SYNGR1	1.07495	1.18558	0.821592	0.692986	0.440211	0.613287	0.512155	0.835099	1.21011	1.30116	0.823929	0.633227	0.764737	2.42591e-10	0.0575046	-0.156633	-1.08516
PCDH7	2.03348	2.0846	1.15011	0.551716	1.18018	1.35918	0.887298	0.652819	2.1682	2.2311	1.14155	0.511655	0.725964	1.01032e-08	0.0198514	-0.159063	-0.715017
CHN2	1.25286	1.29689	0.63212	0.487413	0.806793	0.849968	0.406986	0.478825	1.33203	1.38714	0.631139	0.454991	0.764632	4.76905e-08	-0.0150138	-0.162897	-0.706637
APBB1	1.5714	1.69956	0.833953	0.490688	0.992648	1.07862	0.511203	0.473943	1.75548	1.82496	0.830399	0.455023	0.769465	3.58186e-12	0.169647	-0.151657	-0.758685
DNALI1	1.54667	1.56306	0.977722	0.625516	0.660605	1.02966	0.903804	0.877769	1.68156	1.67079	0.956537	0.572506	0.698224	3.99967e-06	-0.0230577	-0.158593	-0.698361
BBS10	2.03575	1.96793	0.591452	0.300545	1.40691	1.36707	0.62994	0.460797	2.09948	2.08928	0.502676	0.240597	0.805769	4.70346e-17	0.199769	0.118157	-0.611922
HOXA10	2.03979	1.94645	1.1535	0.592616	2.75866	2.71063	1.05895	0.390667	1.90782	1.79212	1.10953	0.619113	0.738626	1.30584e-11	0.042231	-0.14322	0.596955
TUSC3	1.3365	1.5347	0.875389	0.570398	0.981465	1.13443	0.617931	0.544706	1.43356	1.61553	0.897251	0.555389	0.686246	9.28296e-05	0.0021945	-0.160411	-0.510043
RRAD	1.82541	1.98335	1.1513	0.58048	1.15482	1.42041	0.980007	0.689948	1.96803	2.09704	1.14991	0.548347	0.68157	4.72172e-06	-0.0174359	-0.160428	-0.562052
OBSL1	1.62803	1.82252	1.03224	0.566377	0.991272	1.09095	0.672979	0.616875	1.80027	1.97027	1.02923	0.522381	0.767626	5.7051e-10	0.0167168	-0.161269	-0.85281
GPRC5B	2.73065	2.94496	1.36909	0.464892	1.76305	2.18497	1.30583	0.597641	3.00862	3.09844	1.3298	0.429184	0.704476	7.50568e-07	0.000654862	-0.136268	-0.503928
TNNC2	0.857622	1.2244	1.08527	0.886365	0.272113	0.431826	0.508536	1.17764	1.04384	1.38447	1.10044	0.794844	0.823999	3.93052e-09	0.126216	-0.162929	-1.68081
BFSP1	0.547225	0.624071	0.374266	0.599717	0.367866	0.428969	0.250069	0.582953	0.57209	0.663473	0.382747	0.576883	0.728433	8.71947e-05	-0.0236979	-0.153715	-0.629164
KRT23	1.09776	1.80773	1.92786	1.06645	0.208706	0.500727	0.78838	1.57447	1.51957	2.07169	1.98168	0.956551	0.794132	3.29903e-08	0.0429356	-0.162423	-2.04871
ARL4D	1.09201	1.32229	0.951382	0.719498	0.580246	0.786897	0.54752	0.695795	1.20859	1.43041	0.978673	0.684191	0.718609	1.44923e-06	-0.0322985	-0.162832	-0.86218
ANGPT1	0.630346	0.752103	0.463853	0.616742	0.456276	0.50523	0.295724	0.585325	0.676356	0.80196	0.475559	0.592996	0.688242	2.95716e-06	0.00655537	-0.162032	-0.66659
RFTN2	0.765086	0.797485	0.343298	0.430476	0.555348	0.585887	0.253165	0.432105	0.800533	0.840219	0.343282	0.408563	0.726069	1.77265e-08	0.0460952	-0.154885	-0.520141
CRISPLD1	1.1232	1.34546	0.872311	0.648339	0.742417	0.868482	0.555764	0.639926	1.18236	1.44178	0.892747	0.619196	0.693811	1.25932e-06	-0.0174094	-0.16289	-0.731287
GGT1	2.14221	2.27314	1.24254	0.546616	1.203	1.65318	1.17106	0.708369	2.31559	2.39835	1.21878	0.508177	0.690449	3.0864e-06	0.00850288	-0.162295	-0.536798
HSPA4L	1.11442	1.25526	0.749499	0.597087	2.11464	1.94629	0.778901	0.400198	0.994008	1.1157	0.660877	0.592342	0.791163	8.01187e-15	-0.00617078	-0.0508371	0.802776
CLEC5A	0.609781	0.76387	0.60714	0.794821	0.910483	1.08832	0.628554	0.577545	0.542044	0.698345	0.581138	0.832164	0.704371	7.96327e-05	-0.0279824	-0.16566	0.640092
STEAP4	1.08702	1.25413	0.881015	0.702492	0.533043	0.758013	0.613037	0.808742	1.17499	1.35432	0.892916	0.659309	0.7174	1.12872e-07	-0.0136212	-0.155259	-0.837275
SLC22A17	1.38573	1.54564	0.890057	0.57585	1.04003	1.02611	0.545079	0.53121	1.47743	1.65056	0.909213	0.55085	0.711148	8.22581e-08	0.00964326	-0.16076	-0.685777
NAT2	0.449994	0.918976	1.06614	1.16013	1.28379	1.61802	1.44422	0.892582	0.37293	0.7778	0.909037	1.16873	0.6646	9.30871e-11	0.0687606	-0.101486	1.05676
CTSF	2.68501	2.74259	1.08316	0.394939	1.96695	1.91839	0.845587	0.44078	2.88445	2.90905	1.04922	0.360676	0.765367	1.47551e-12	0.00708008	-0.148611	-0.60065
CCDC68	2.23202	2.2933	0.888363	0.387374	3.01404	3.13147	0.821488	0.262333	2.06531	2.12402	0.801093	0.377158	0.806452	1.75157e-15	0.052919	-0.078136	0.560039
GPA33	2.40036	2.63087	1.93372	0.735013	4.42672	4.01838	2.11916	0.527367	2.09668	2.35065	1.7664	0.751451	0.724283	1.46358e-09	0.0286152	-0.0977048	0.773553
NFATC4	1.18345	1.32004	0.650437	0.49274	0.920178	0.966652	0.489717	0.506611	1.25528	1.39141	0.655562	0.47115	0.695282	1.25196e-07	0.0165973	-0.159426	-0.525477
STON2	1.10647	1.15128	0.538	0.467304	0.714249	0.798137	0.479623	0.600929	1.1563	1.2226	0.520738	0.425926	0.735946	1.37447e-08	0.143419	-0.137454	-0.615248
