# Supplementary material for: MSIsensor-RNA: Microsatellite Instability Detection for Bulk and Single-cell Gene Expression Data
Source: Genomics Proteomics Bioinformatics. 2024 Jan 10;22(3):qzae004. doi: 10.1093/gpbjnl/qzae004 (PMC12016039; doi:10.1093/gpbjnl/qzae004)
Supplement: qzae004_Supplementary_Data [file qzae004_supplementary_data.zip › Table S4-done.xlsx]

## Sheet: Table S4
Table S4 Details of informative genes in UCEC
Note: Median, median of gene expression value of all samples; Median_MSI-H, median of gene expression value of MSI-H samples; Median_MSS, median of gene expression value of MSS samples; Std, standard deviation of gene expression value of all samples; Std_MSI-H, standard deviation of gene expression value of MSI-H samples; Std_MSS, standard deviation of gene expression value of MSS samples; Mean, …
Gene name	Median	Mean	Std	Cov	Median_MSI-H	Mean_MSI-H	Std_MSI-H	Cov_MSI-H	Median_MSS	Mean_MSS	Std_MSS	Cov_MSS	AUC score	P value_ranksums	Random forest score	SVM score	Fold
MLH1	2.95923	2.60105	1.0615	0.408106	1.00711	1.34019	0.963462	0.718898	3.16709	3.12168	0.530346	0.169891	0.902775	2.11557e-76	0.528801	0.548822	-1.21988
PRTFDC1	2.06269	2.04742	1.04639	0.511076	1.22315	1.50713	0.985264	0.653734	2.29223	2.27052	0.987874	0.435088	0.710044	1.3868e-12	0.0361707	-0.139362	-0.591214
JSRP1	2.59358	2.69547	1.58939	0.58965	3.77324	3.60494	1.58459	0.439562	2.0987	2.31994	1.43174	0.617144	0.722789	1.14336e-13	0.038762	-0.180102	0.635887
CDKN2A	2.44144	2.88863	1.72077	0.595704	1.63754	1.89942	1.11189	0.585385	3.2653	3.2971	1.76134	0.534209	0.729095	1.00549e-17	0.0630325	-0.301752	-0.795644
MAPK12	0.888421	1.13301	0.774636	0.683696	1.43706	1.55365	0.849636	0.546865	0.746591	0.959322	0.668229	0.696563	0.718241	2.8534e-15	0.0767584	-0.121369	0.695573
SLCO3A1	1.38669	1.54021	0.913607	0.593172	1.04446	1.08904	0.619759	0.569086	1.58369	1.7265	0.949724	0.550085	0.70133	4.02721e-12	0.0179888	-0.311545	-0.664793
PAPLN	1.31178	1.50446	0.908049	0.603573	0.880587	1.03263	0.618097	0.598568	1.56762	1.69928	0.936691	0.551227	0.717209	2.70319e-13	0.0314129	-0.284543	-0.718607
CFB	2.2688	2.27183	1.2827	0.56461	1.57955	1.6991	1.19464	0.703101	2.44556	2.50832	1.24259	0.495386	0.677348	2.00427e-17	0.0857615	-0.109534	-0.561951
TTC30A	1.52471	1.52225	0.817889	0.537288	1.16012	1.09278	0.777216	0.71123	1.67898	1.69959	0.766889	0.451219	0.71419	4.91693e-15	0.0830339	-0.097392	-0.637191
TNFSF9	0.757838	1.06223	0.948395	0.89283	1.21518	1.51013	0.957814	0.634258	0.567546	0.877287	0.880338	1.00348	0.737102	2.81753e-09	0.0339346	-0.264778	0.783555
ZNF300	1.07691	1.22833	1.01317	0.824837	0.259321	0.501349	0.638628	1.27382	1.5764	1.52852	0.986733	0.645549	0.80446	7.86025e-23	0.0925565	0.119279	-1.60825
NRN1	2.36567	2.59098	1.56091	0.602441	3.31578	3.27082	1.65912	0.507251	1.9625	2.31026	1.42696	0.617663	0.668692	1.6661e-08	0.0126215	-0.188093	0.501594
EPM2AIP1	2.2071	1.97486	1.00527	0.509031	0.51832	0.860537	0.773584	0.898955	2.47961	2.43499	0.67549	0.277409	0.911125	6.44773e-62	0.481063	0.493579	-1.50061
PRSS12	0.99069	1.23241	1.04782	0.850224	0.493888	0.864855	0.890138	1.02923	1.13718	1.38418	1.07019	0.773156	0.654399	1.86609e-07	-0.00499157	-0.292915	-0.678504
MACC1	1.11154	1.26984	0.868409	0.683875	0.788278	0.87984	0.640411	0.727872	1.30398	1.43087	0.89858	0.627994	0.695999	1.43897e-10	0.0567418	-0.248035	-0.701582
GAMT	2.29701	2.62309	1.54175	0.58776	3.6684	3.58573	1.65853	0.462538	1.96869	2.2256	1.29693	0.582732	0.735172	7.03536e-21	0.0834574	-0.102916	0.688073
UCHL1	2.37266	3.20271	2.41956	0.755472	1.36783	2.09173	1.94537	0.93003	3.32101	3.66146	2.44721	0.668369	0.691508	2.11843e-10	-0.0256249	-0.318978	-0.807724
MLF1	2.28073	2.26178	1.48793	0.65786	1.20915	1.4462	1.25819	0.869997	2.80641	2.59855	1.44443	0.555861	0.72577	1.92726e-16	0.0442995	-0.177437	-0.845443
ZNF501	0.528497	0.602044	0.456982	0.759051	0.337222	0.445421	0.400649	0.899484	0.60366	0.666716	0.463109	0.694612	0.650338	8.50266e-05	-0.00978649	-0.298259	-0.581904
HSD17B2	0.199093	0.354897	0.486462	1.37072	0.363948	0.524017	0.51501	0.982811	0.142245	0.285063	0.456238	1.60048	0.70883	1.2345e-08	0.0432213	-0.242421	0.878332
ULBP2	0.483597	0.759511	0.708502	0.932839	0.818215	1.09478	0.835999	0.763626	0.410113	0.621073	0.595889	0.959451	0.694565	1.48603e-11	-0.00540386	-0.244095	0.8178
OR51E1	0.418179	0.52874	0.410275	0.775947	0.551219	0.668903	0.459597	0.687091	0.370842	0.470864	0.373025	0.792213	0.660284	0.00015829	0.0410616	-0.329574	0.506486
COL17A1	0.709822	1.07329	1.05287	0.980968	1.32794	1.46845	1.16474	0.793174	0.537148	0.910122	0.956546	1.05101	0.658966	2.65413e-06	-0.0230211	-0.306576	0.690167
RNLS	1.09303	1.05428	0.6974	0.661492	0.286209	0.436338	0.452024	1.03595	1.34421	1.30945	0.616476	0.470791	0.865895	3.29258e-36	0.304048	0.31575	-1.58544
ERP27	1.78385	1.98171	1.373	0.692835	1.01874	1.30897	0.993897	0.7593	2.09167	2.2595	1.41123	0.624579	0.708591	9.30618e-15	-0.0148562	-0.278399	-0.787573
WNT11	2.01737	2.25992	1.62007	0.71687	1.28798	1.62933	1.30632	0.801753	2.18472	2.5203	1.66485	0.660578	0.6621	5.01909e-09	0.0262936	-0.295241	-0.629315
GABRE	0.446892	0.717699	0.735011	1.02412	0.241705	0.419903	0.446467	1.06326	0.55026	0.840665	0.793266	0.943617	0.665673	1.61224e-08	-0.00210857	-0.324934	-1.00148
MGAT3	1.84253	1.90196	1.08301	0.569419	1.09398	1.44437	1.00012	0.692427	2.03721	2.09091	1.05927	0.506607	0.676622	2.39146e-10	0.0526241	-0.220997	-0.533688
TIGIT	0.517523	0.673786	0.594457	0.882264	0.798154	0.926264	0.663807	0.71665	0.40871	0.569533	0.529299	0.929356	0.671864	9.04274e-08	-0.0141094	-0.264354	0.701644
ARMCX4	0.415169	0.503697	0.384398	0.763154	0.229956	0.355391	0.35157	0.989247	0.49798	0.564935	0.380665	0.673821	0.683769	1.00962e-06	-8.11223e-05	-0.306669	-0.668677
NPTX2	1.49614	1.88391	1.35196	0.717636	1.13919	1.35102	0.959019	0.709848	1.71922	2.10395	1.42726	0.678374	0.675036	1.40956e-07	0.00646011	-0.319841	-0.639049
F12	1.56002	1.67526	1.01611	0.606537	2.04188	2.13921	1.18175	0.552425	1.3559	1.48369	0.86981	0.586247	0.663361	5.13769e-11	0.0385629	-0.15653	0.527886
ALKBH3	2.59317	2.31948	0.994495	0.428758	1.27396	1.64945	1.04794	0.635324	2.7581	2.59614	0.825852	0.318107	0.749484	3.88369e-23	0.103628	0.0625813	-0.654382
KLK8	0.532756	1.28043	1.51297	1.1816	0.228023	0.710874	1.02096	1.43621	0.824351	1.51562	1.61697	1.06687	0.665816	1.1536e-07	-0.0310233	-0.321127	-1.09224
SDR16C5	0.0680051	0.325915	0.653291	2.00449	0.0179429	0.0850671	0.24652	2.89795	0.13791	0.425366	0.737619	1.73408	0.749045	1.62428e-06	0.0456862	-0.315215	-2.32203
CPVL	1.93734	2.21731	1.23397	0.556518	1.43504	1.65676	1.0138	0.611918	2.21369	2.44877	1.24246	0.507383	0.700547	1.17666e-10	0.0438521	-0.275794	-0.563696
ADAMTS14	0.86384	1.11784	0.769395	0.688286	0.666196	0.770282	0.458681	0.595472	1.06656	1.26136	0.824048	0.653302	0.685336	3.21595e-11	0.0129959	-0.296698	-0.71152
C3orf14	0.38497	0.628656	0.585341	0.9311	0.244942	0.406754	0.469565	1.15442	0.598955	0.720284	0.603596	0.837997	0.665463	4.10591e-07	-0.0203929	-0.318144	-0.824409
GPR35	1.25387	1.54603	1.02119	0.660522	1.93513	2.02783	1.21466	0.598994	1.11321	1.34708	0.853678	0.633725	0.656176	7.61279e-10	-0.0178026	-0.120257	0.590102
BAIAP2L2	1.56296	2.12206	1.50681	0.71007	2.56708	2.72782	1.61333	0.591437	1.37125	1.87194	1.38534	0.740059	0.655526	2.38043e-09	-0.000129998	-0.27644	0.543217
FMO5	0.590926	0.818443	0.701506	0.857122	0.851892	1.06403	0.806321	0.757802	0.51453	0.717037	0.625831	0.872801	0.65417	3.02654e-09	-0.0258584	-0.301908	0.569415
ARMCX1	2.08898	2.18144	1.1371	0.521262	1.43649	1.65842	0.985674	0.594347	2.41195	2.3974	1.12522	0.469352	0.689998	4.82957e-11	0.0337526	-0.299633	-0.531665
MNX1	0.985839	0.995137	0.768732	0.772488	1.55625	1.4763	0.67712	0.458661	0.665434	0.796456	0.714542	0.897152	0.752112	1.12731e-17	0.0835316	-0.13888	0.890318
FAM3B	1.08858	1.48828	1.32843	0.892595	0.605075	1.04757	1.21783	1.16252	1.36622	1.67025	1.32955	0.796016	0.663112	1.8263e-05	-0.0230295	-0.293938	-0.673013
GSTM2	1.02968	1.13551	0.739795	0.651507	0.711976	0.83797	0.610741	0.728834	1.15812	1.25838	0.753401	0.598709	0.668998	5.58644e-07	-0.0209585	-0.304484	-0.586593
SERP2	1.03695	1.04937	0.555071	0.528954	0.659288	0.800949	0.565829	0.706449	1.13804	1.15195	0.516834	0.448659	0.685709	1.26037e-10	0.104911	-0.00272094	-0.524302
BEND7	1.22231	1.17063	0.730537	0.624054	0.791245	0.811982	0.605619	0.745852	1.3873	1.31872	0.726333	0.550784	0.701521	2.46446e-10	0.00799761	-0.280573	-0.699623
REEP6	1.97919	2.04234	1.14965	0.562908	2.45311	2.59535	1.14253	0.440222	1.76031	1.814	1.07239	0.591175	0.690686	1.56422e-10	-0.0106058	-0.27068	0.51676
CXCL13	1.17453	1.76326	1.68863	0.957679	2.6559	2.55538	1.82512	0.714226	0.796363	1.43617	1.5124	1.05308	0.68911	3.02063e-12	0.0365994	-0.162716	0.831315
ZNF502	0.720856	0.844042	0.699897	0.82922	0.269709	0.580884	0.587886	1.01205	0.926544	0.952706	0.713453	0.74887	0.656998	4.11527e-08	0.0219747	-0.310082	-0.713779
PPARGC1A	0.108837	0.330733	0.514239	1.55485	0.0452266	0.124889	0.188935	1.51282	0.15396	0.41573	0.578079	1.39051	0.689406	1.99217e-07	0.0213036	-0.323124	-1.735
SIRPG	0.590035	0.832769	0.739127	0.887554	0.993591	1.12719	0.829921	0.736274	0.501306	0.711196	0.660991	0.929409	0.662444	4.02294e-07	-0.00903745	-0.287318	0.664413
FOXD2	0.181766	0.252408	0.28042	1.11098	0.268548	0.338758	0.357474	1.05525	0.16412	0.216752	0.232356	1.07199	0.670106	7.07987e-05	-0.0133455	-0.263502	0.644207
SRMS	0.701003	0.951501	0.881195	0.926111	1.22617	1.39508	1.0397	0.745261	0.588134	0.768337	0.73211	0.952851	0.675552	3.21979e-15	0.0932879	-0.00509734	0.860539
TMTC1	0.846736	1.12915	0.917168	0.812264	0.563686	0.810317	0.70519	0.870264	1.00153	1.2608	0.961195	0.762367	0.66124	2.30413e-07	-0.00907908	-0.325373	-0.637784
S100P	1.66206	2.14424	1.82001	0.848792	2.64429	2.80022	1.91603	0.684242	1.30426	1.87337	1.70683	0.911102	0.650348	2.71434e-06	-0.0124916	-0.314754	0.579904
GFOD1	0.85269	1.00901	0.638073	0.632377	0.65709	0.685738	0.349212	0.50925	0.967087	1.14249	0.681122	0.596172	0.72126	4.02733e-14	0.0340734	-0.261031	-0.736457
CLCN4	0.777374	0.935014	0.673579	0.720394	0.495625	0.673579	0.549293	0.815484	0.942539	1.04297	0.690356	0.661915	0.663991	2.09876e-07	-0.00844499	-0.328115	-0.630774
CPXM2	1.36393	1.77313	1.40686	0.793435	0.851089	1.05638	0.832624	0.788187	1.64408	2.06909	1.48679	0.718574	0.732191	1.96242e-13	0.0267309	-0.25496	-0.969867
BMP7	1.81058	2.23039	1.70498	0.764429	0.990781	1.29678	1.14862	0.885748	2.3896	2.61589	1.74756	0.668055	0.724203	1.07495e-13	0.000994363	-0.292665	-1.01237
TRO	0.805945	1.33497	1.15751	0.867067	0.50025	0.651745	0.624704	0.958511	1.25304	1.61709	1.20813	0.747104	0.752885	7.83852e-16	0.0815609	-0.236986	-1.31102
DTNA	0.2128	0.448117	0.541579	1.20857	0.124956	0.233383	0.290538	1.2449	0.270429	0.536785	0.593855	1.10632	0.67045	7.78136e-07	0.0121915	-0.331918	-1.20165
ZNF512	2.8738	2.74973	0.910765	0.33122	2.30369	2.11737	0.981257	0.463433	3.0644	3.01084	0.735609	0.24432	0.75814	9.34266e-23	0.166294	-0.0436272	-0.507896
CHL1	0.288994	0.778865	1.01641	1.30499	0.0987066	0.276443	0.511667	1.85089	0.543384	0.986325	1.0974	1.11262	0.74742	1.27784e-12	0.0950327	-0.281797	-1.83508
SPAG16	1.18098	1.15378	0.699739	0.606477	0.764522	0.826649	0.70232	0.849598	1.30622	1.28885	0.652463	0.506235	0.696591	8.75212e-12	0.00718094	-0.0976091	-0.640742
HAS3	1.02918	1.35749	1.09352	0.805545	1.64737	1.80795	1.19027	0.658356	0.88102	1.17148	0.993049	0.847687	0.676852	2.25398e-08	0.02638	-0.310169	0.626019
CDKN2B	1.75256	1.85088	0.949435	0.512963	1.36872	1.38965	0.670568	0.482546	2.00652	2.04134	0.981759	0.480939	0.69703	9.67735e-13	0.018585	-0.307093	-0.554799
CXCL9	1.82939	2.34593	1.78526	0.761003	3.01108	3.14379	1.81939	0.578724	1.51193	2.01648	1.66282	0.824616	0.684342	2.56868e-11	0.0157563	-0.227211	0.640666
SLC25A45	0.950232	1.03717	0.466342	0.449629	1.22079	1.32191	0.503903	0.381193	0.860527	0.919595	0.393858	0.428296	0.750287	3.34332e-20	0.0880822	-0.0835218	0.523553
HPDL	0.793108	1.09959	0.946233	0.860534	0.442853	0.671327	0.629945	0.938358	0.947161	1.27643	0.997098	0.781164	0.70819	2.76978e-08	0.0564787	-0.272224	-0.927023
TUBB2B	1.00238	1.78886	1.84356	1.03058	0.470585	1.06983	1.46799	1.37217	1.42558	2.08576	1.90017	0.911019	0.681514	3.41994e-06	-0.00520968	-0.310838	-0.963191
LGI2	0.399118	0.622974	0.618598	0.992975	0.251597	0.400642	0.433353	1.08164	0.485981	0.71478	0.659006	0.921971	0.670718	8.18711e-07	0.000496726	-0.330386	-0.835184
BEX2	3.69188	3.2985	1.55529	0.471514	2.28873	2.38038	1.55159	0.651824	4.03566	3.67762	1.38992	0.377941	0.735573	2.78929e-16	0.0550136	-0.119512	-0.627579
THSD4	1.86025	2.25423	1.54528	0.685503	1.04299	1.55916	1.27348	0.81677	2.34533	2.54124	1.55641	0.612458	0.697202	1.2322e-12	0.0332012	-0.259854	-0.704761
LEFTY1	2.02112	2.75968	2.41694	0.875802	3.38568	3.68729	2.40412	0.652	1.53711	2.37665	2.31627	0.974592	0.67175	2.22136e-07	0.0010462	-0.325929	0.63363
CCL22	0.701089	0.923054	0.864121	0.936155	1.0492	1.2299	0.912585	0.742001	0.594975	0.796351	0.810074	1.01723	0.67603	3.63608e-05	0.0220977	-0.299327	0.627062
FLRT3	0.749045	1.0423	0.97538	0.935796	0.431149	0.721722	0.772629	1.07054	0.894128	1.17467	1.0187	0.86722	0.658641	6.1801e-05	-0.0274591	-0.31017	-0.702745
ZFP3	1.04805	1.0461	0.684298	0.654143	0.379475	0.666498	0.638609	0.958157	1.21891	1.20285	0.63965	0.531781	0.739471	9.1466e-15	0.0585136	-0.0150874	-0.85178
EPHB2	1.45457	1.56147	0.95777	0.613379	0.93948	1.10379	0.74798	0.677647	1.69859	1.75045	0.97102	0.554726	0.697202	3.67273e-11	-0.00149978	-0.295777	-0.665259
CES3	1.70638	1.92262	1.32607	0.689719	2.79775	2.5848	1.37865	0.53337	1.41925	1.64919	1.20162	0.728615	0.693878	1.41816e-12	-0.00195936	-0.193934	0.648296
SEMA6D	0.292409	0.474549	0.48452	1.02101	0.150384	0.302152	0.381091	1.26126	0.385309	0.545736	0.504369	0.9242	0.683865	5.80021e-06	0.00355705	-0.308487	-0.852929
LYPD6B	1.57908	1.77614	1.23139	0.693293	1.07552	1.27284	0.987012	0.775442	1.83507	1.98397	1.2619	0.636046	0.668138	1.14626e-08	0.0715819	-0.307877	-0.640342
PCSK9	1.27289	1.55543	1.23111	0.791494	2.2383	2.19415	1.27335	0.580337	0.950918	1.29168	1.11083	0.859983	0.710751	4.40265e-12	0.00773087	-0.194579	0.764413
HOXB13	1.3377	1.43948	1.26436	0.878347	2.25622	2.03249	1.34668	0.66258	1.00389	1.19461	1.14223	0.956149	0.676546	5.30685e-11	0.0685031	-0.140324	0.766705
CASP10	1.19746	1.32032	0.707597	0.535929	0.8472	0.962043	0.48577	0.504935	1.36191	1.46826	0.731515	0.49822	0.709394	1.16843e-12	0.0195634	-0.279358	-0.609931
MX2	0.967951	1.31691	0.948677	0.720381	0.609124	0.800646	0.546388	0.682434	1.34556	1.53009	0.996413	0.651214	0.71354	1.89628e-12	0.0432172	-0.319081	-0.934376
