# Supplementary material for: MSIsensor-RNA: Microsatellite Instability Detection for Bulk and Single-cell Gene Expression Data
Source: Genomics Proteomics Bioinformatics. 2024 Jan 10;22(3):qzae004. doi: 10.1093/gpbjnl/qzae004 (PMC12016039; doi:10.1093/gpbjnl/qzae004)
Supplement: qzae004_Supplementary_Data [file qzae004_supplementary_data.zip › Table S5-done.xlsx]

## Sheet: Table S5
Table S5 Details of informative genes in three MSI-popular cancers
Note: Median, median of gene expression value of all samples; Median_MSI-H, median of gene expression value of MSI-H samples; Median_MSS, median of gene expression value of MSS samples; Std, standard deviation of gene expression value of all samples; Std_MSI-H, standard deviation of gene expression value of MSI-H samples; Std_MSS, standard deviation of gene expression value of MSS samples; Mean, …
Gene name	Median	Mean	Std	Cov	Median_MSI-H	Mean_MSI-H	Std_MSI-H	Cov_MSI-H	Median_MSS	Mean_MSS	Std_MSS	Cov_MSS	AUC score	P value_ranksums	Random forest score	SVM score	Fold
MLH1	3.07021	2.81539	0.867736	0.308212	1.33258	1.54633	0.940955	0.608508	3.17811	3.13878	0.451911	0.143976	0.899345	2.3241e-201	0.557974	0.549484	-1.02136
ZSWIM3	1.61152	1.72485	0.602011	0.349021	1.31424	1.28562	0.383089	0.297979	1.73676	1.83678	0.596391	0.324693	0.773789	7.42832e-37	0.0836929	-0.124696	-0.514713
JSRP1	1.49771	1.87025	1.38326	0.739613	2.34003	2.57107	1.69042	0.657477	1.37743	1.69166	1.23117	0.727785	0.650662	5.72892e-14	0.00366546	-0.180291	0.603931
MAPK12	0.632221	0.839783	0.637115	0.758666	1.1188	1.28431	0.783947	0.610403	0.55778	0.726503	0.538103	0.740675	0.739128	1.58057e-36	0.0561221	-0.122936	0.821952
SLCO3A1	1.64896	1.72338	0.813445	0.472005	1.24376	1.28197	0.677379	0.528389	1.78058	1.83587	0.806895	0.439516	0.706645	4.51171e-24	0.0518233	-0.199003	-0.518101
PAPLN	1.17297	1.35434	0.820516	0.605841	0.837919	0.962378	0.579544	0.6022	1.30324	1.45423	0.842669	0.579462	0.677568	3.36126e-23	0.0289393	-0.199374	-0.595578
CAB39L	1.63787	1.8522	0.891244	0.48118	1.26164	1.27061	0.43791	0.344644	1.78495	2.00041	0.916353	0.458082	0.766505	7.25624e-36	0.0838586	-0.193621	-0.654772
TTC30A	1.21173	1.27713	0.635355	0.497488	0.798069	0.916434	0.659769	0.719931	1.29579	1.36904	0.594992	0.434605	0.710308	4.93994e-32	0.137527	0.0459498	-0.579064
IL34	1.33491	1.44296	0.752494	0.521492	0.970084	1.06205	0.590192	0.555712	1.45152	1.54004	0.758539	0.492547	0.690619	1.53854e-24	0.0452978	-0.192707	-0.536117
TNFSF9	1.34636	1.69367	1.27989	0.75569	2.27635	2.43219	1.50029	0.616845	1.19286	1.50547	1.14348	0.759554	0.688307	9.48324e-30	0.0398268	-0.141843	0.692048
C7orf31	1.09823	1.14553	0.580829	0.507038	0.719441	0.767343	0.437388	0.570003	1.21375	1.24191	0.57345	0.461749	0.747097	1.98917e-32	0.0823356	-0.182768	-0.694616
ZNF300	0.559355	0.867091	0.80804	0.931898	0.274658	0.527221	0.593946	1.12656	0.743749	0.953701	0.832155	0.872553	0.662643	3.162e-14	0.0195956	-0.206519	-0.855128
SLC19A3	0.640957	1.00977	1.05762	1.04738	0.130412	0.36487	0.63444	1.73881	0.919706	1.17412	1.08076	0.920488	0.765967	6.26672e-28	0.0749994	-0.196332	-1.68612
EPM2AIP1	1.9918	1.91614	0.826453	0.431312	0.738539	0.974009	0.77202	0.792621	2.12725	2.15622	0.649126	0.301047	0.872383	2.5261e-111	0.439376	0.412987	-1.1465
WNT4	1.00094	1.13098	0.790863	0.699271	0.652388	0.848979	0.781264	0.920239	1.07849	1.20285	0.777097	0.646049	0.659042	3.8154e-11	0.0234538	-0.20689	-0.50265
RAB26	0.962397	1.19359	0.886821	0.742988	1.45982	1.6047	0.976721	0.608662	0.877039	1.08882	0.830489	0.762741	0.671638	1.07275e-17	0.0230526	-0.200978	0.559538
F10	0.999168	1.32031	1.07178	0.811758	0.582587	0.752077	0.591221	0.786118	1.12966	1.46512	1.11763	0.762827	0.717917	5.23698e-21	0.0500989	-0.207554	-0.962067
DMD	0.631809	0.781871	0.641379	0.820313	0.398634	0.508128	0.414902	0.816532	0.685149	0.851629	0.669602	0.786259	0.682256	4.84958e-19	0.0420238	-0.199004	-0.745035
UNC5CL	2.01668	2.0809	1.24571	0.59864	1.16862	1.43455	1.0135	0.706491	2.23484	2.24561	1.24575	0.554749	0.694194	2.18864e-19	0.0396612	-0.207893	-0.646509
GNLY	1.34286	1.61406	1.12831	0.699051	2.24862	2.32213	1.24047	0.534194	1.19436	1.43361	1.02227	0.713074	0.721929	3.4541e-27	0.0418052	-0.188901	0.695795
ABCC6	0.888529	1.00265	0.625605	0.623954	0.548386	0.666564	0.487529	0.731407	0.993112	1.08829	0.628036	0.577085	0.711605	7.70263e-24	0.0587169	-0.198524	-0.707249
GSPT2	1.25365	1.56333	1.14804	0.734355	0.596135	0.82731	0.712565	0.861304	1.62856	1.7509	1.16243	0.663906	0.733819	3.13758e-32	0.0666275	-0.205644	-1.08159
DUSP4	2.46474	2.60563	1.36494	0.523841	3.61668	3.46236	1.35491	0.391325	2.24428	2.38731	1.27879	0.53566	0.718263	4.69243e-34	0.0369483	-0.169427	0.53637
GPR153	2.7325	2.72648	1.12335	0.412013	1.9794	2.02785	0.898617	0.443138	2.92077	2.90452	1.10527	0.380535	0.730792	2.22793e-25	0.0405573	-0.210545	-0.518348
CAMK1D	1.82715	1.87309	0.878436	0.468978	1.29509	1.38469	0.705767	0.509692	1.97837	1.99754	0.874691	0.437883	0.706745	2.2887e-24	0.0553022	-0.201342	-0.528662
MLF1	1.58736	1.73611	1.24584	0.717604	0.663076	1.2329	1.14317	0.927225	1.72636	1.86434	1.2384	0.664257	0.658721	1.5384e-14	0.0433042	-0.20471	-0.596614
NFASC	0.475561	0.655966	0.605742	0.923435	0.255598	0.395666	0.386103	0.97583	0.536679	0.722299	0.633065	0.876459	0.693261	7.56544e-19	0.060088	-0.199721	-0.868313
NKD1	1.17999	1.85743	1.68436	0.906825	0.683073	0.907312	0.774626	0.853759	1.48943	2.09955	1.76592	0.841096	0.702597	3.46906e-24	0.0382533	-0.211963	-1.21041
CA8	1.54366	1.72458	1.31272	0.761179	2.31046	2.2951	1.34279	0.585067	1.35118	1.5792	1.26443	0.800681	0.653785	4.19428e-13	0.00028286	-0.213262	0.539367
ABLIM2	1.385	1.51563	0.926955	0.611596	0.859983	1.00665	0.712716	0.708006	1.54654	1.64534	0.93055	0.565568	0.701857	4.627e-20	0.0263991	-0.200927	-0.708817
BCL11A	1.62043	1.57101	0.805076	0.512458	1.04469	1.09751	0.752932	0.686036	1.72815	1.69167	0.772759	0.456802	0.712536	2.25643e-25	0.037411	-0.207346	-0.624215
ANKRD29	0.523945	0.679722	0.556351	0.818498	0.338071	0.459583	0.407874	0.887488	0.581379	0.735821	0.574902	0.781308	0.660996	2.32297e-16	0.0292742	-0.199753	-0.679029
PLA2G4A	2.23528	2.37332	1.46692	0.618088	3.11636	3.12119	1.4164	0.453802	2.04357	2.18274	1.41779	0.649546	0.689119	3.28389e-18	0.0244997	-0.212928	0.515956
PID1	1.50224	1.66204	1.22501	0.737048	0.77265	1.06168	0.9163	0.863066	1.73398	1.81503	1.24653	0.68678	0.677368	2.86058e-16	0.0109111	-0.209379	-0.773647
ULBP2	0.716757	1.03088	0.896943	0.870078	1.35448	1.5517	1.09996	0.708876	0.633497	0.898155	0.783872	0.872758	0.689589	9.3513e-34	0.00850661	-0.188442	0.788813
KCNH2	1.39487	1.5536	1.07083	0.689256	0.815718	1.05516	0.883708	0.837512	1.53476	1.68062	1.07723	0.640973	0.679919	7.06484e-16	0.0225022	-0.213192	-0.671535
SLC22A3	1.82913	1.75735	1.36879	0.778894	0.626423	1.01299	1.0253	1.01216	2.17163	1.94704	1.38057	0.70906	0.699711	1.69107e-19	0.0200382	-0.213487	-0.942662
SYTL5	0.443203	0.744638	0.810889	1.08897	0.219057	0.429435	0.573695	1.33593	0.538317	0.824963	0.842296	1.02101	0.664608	2.64032e-09	-0.0100659	-0.211297	-0.94189
RNLS	1.03576	1.05126	0.701704	0.667491	0.312548	0.463847	0.468858	1.0108	1.27465	1.20095	0.671943	0.559511	0.810084	2.45478e-53	0.102797	-0.121584	-1.37245
GZMH	1.21847	1.4664	1.0548	0.719317	1.88907	1.98592	1.15702	0.582615	1.08367	1.33401	0.98422	0.737792	0.678007	3.08802e-17	-0.000936108	-0.208715	0.574038
SLC2A12	1.0943	1.23434	0.827948	0.670759	0.718873	0.873256	0.696647	0.797758	1.20509	1.32636	0.833557	0.628453	0.675202	4.20255e-13	0.0153339	-0.207819	-0.602998
SOSTDC1	0.950457	1.2296	1.16705	0.94913	0.345807	0.761902	0.969073	1.27191	1.13817	1.34879	1.18314	0.877192	0.669929	9.16222e-15	0.00654978	-0.207167	-0.823982
ABCB1	1.17206	1.56311	1.2282	0.785739	0.692383	0.942168	0.805433	0.854872	1.33998	1.72135	1.2666	0.735816	0.700976	1.65276e-19	0.0356652	-0.203575	-0.869487
ERP27	1.15225	1.52157	1.26689	0.832622	0.616375	0.967947	0.923943	0.954538	1.34717	1.66265	1.30326	0.783841	0.677674	9.12787e-19	0.0201177	-0.206298	-0.780486
MUC20	3.14649	3.0494	1.36235	0.446759	2.23254	2.21366	1.17756	0.531949	3.38446	3.26238	1.32373	0.405755	0.723705	6.21501e-29	0.0243133	-0.205304	-0.559488
COL9A3	0.951124	1.46732	1.43539	0.978243	0.433209	0.768843	0.895754	1.16507	1.16095	1.64531	1.49162	0.906586	0.713854	2.86739e-14	0.0153705	-0.212421	-1.0976
CFTR	2.68967	2.63305	1.89017	0.717863	0.80477	1.47638	1.47401	0.998392	3.17129	2.92781	1.87128	0.639141	0.726468	3.5954e-25	0.0298047	-0.207938	-0.987756
LPL	1.06763	1.27974	0.906612	0.708435	0.740231	0.919227	0.680459	0.740252	1.16225	1.37161	0.933729	0.680754	0.661384	2.61149e-13	0.0147836	-0.203926	-0.577377
SLC9A3	1.10651	1.78007	1.77472	0.996995	0.356342	0.997921	1.36064	1.36347	1.51347	1.97939	1.81242	0.915646	0.668579	2.93669e-13	0.0173644	-0.213247	-0.988057
HAAO	1.76287	1.95328	1.09676	0.561494	1.16934	1.44466	0.955579	0.661456	1.92066	2.0829	1.0927	0.524604	0.680741	1.02778e-14	0.0135668	-0.207163	-0.527862
PIPOX	0.441174	0.808305	0.88561	1.09564	0.263148	0.378835	0.379222	1.00102	0.534934	0.917749	0.942626	1.02711	0.712117	1.74522e-16	0.0398603	-0.210996	-1.27653
SPINK1	4.86641	4.19186	3.11042	0.742013	1.83304	2.75171	2.6047	0.946575	5.50201	4.55886	3.12218	0.684859	0.665605	2.64406e-14	0.0169371	-0.206385	-0.728346
ARMCX4	0.494687	0.541915	0.343413	0.633703	0.230436	0.344677	0.316805	0.919136	0.560335	0.592178	0.331616	0.559994	0.738186	7.19446e-26	0.0566097	-0.17566	-0.780785
CARD11	1.35794	1.7507	1.24296	0.709976	1.05001	1.1775	0.769686	0.653659	1.49224	1.89677	1.29716	0.683875	0.650691	2.60675e-17	0.0342983	-0.208844	-0.687816
ABAT	1.3214	1.43435	0.823425	0.574075	0.916611	1.03668	0.560934	0.541089	1.41647	1.53569	0.848563	0.552561	0.677274	4.93879e-17	0.00385178	-0.211049	-0.566924
HMGCS2	2.6299	3.1375	2.75626	0.878489	0.929238	1.87414	2.18104	1.16376	3.57065	3.45945	2.79469	0.807844	0.669475	1.74617e-11	-0.00177755	-0.212381	-0.884314
NEBL	1.79496	1.83456	1.27183	0.693265	0.963532	1.32716	1.15722	0.871949	2.02909	1.96386	1.26735	0.645338	0.654685	3.92646e-09	0.00903549	-0.212049	-0.565344
CYP2B6	1.11154	1.65778	1.63296	0.985031	0.235642	0.708756	0.957564	1.35105	1.64019	1.89962	1.6806	0.884705	0.700473	8.12328e-21	0.0303895	-0.212984	-1.42235
DPEP1	2.1774	3.09422	2.79937	0.904708	0.652496	1.69855	2.02	1.18925	2.82482	3.44989	2.85845	0.828564	0.689517	5.91444e-17	0.00297882	-0.212594	-1.02224
HUNK	1.32768	1.53431	1.09348	0.712684	0.579235	0.824267	0.717046	0.869919	1.60092	1.71525	1.09916	0.640816	0.746109	2.21313e-32	0.0522912	-0.206778	-1.05724
CEBPA	3.08624	2.94579	1.5565	0.528379	1.93368	2.05664	1.20279	0.584833	3.53256	3.17237	1.55518	0.490225	0.709805	3.58779e-20	0.0331218	-0.212141	-0.625272
C3orf14	0.554479	0.750635	0.642517	0.855964	0.282125	0.459683	0.456645	0.993393	0.692449	0.824779	0.66168	0.802252	0.667747	4.1582e-18	0.0366312	-0.20828	-0.843369
CTTNBP2	1.00384	1.13492	0.831739	0.732864	0.428669	0.663428	0.664458	1.00155	1.14721	1.25507	0.827336	0.659198	0.727903	2.88771e-28	0.0476696	-0.189104	-0.919751
FAM3B	1.42551	1.90546	1.59523	0.83719	0.687476	1.23681	1.39325	1.12648	1.73312	2.07585	1.59863	0.770108	0.670911	1.19502e-13	0.00994441	-0.208775	-0.747076
TNFRSF18	1.64545	1.92095	1.22889	0.639734	2.15799	2.52401	1.4205	0.562794	1.53849	1.76726	1.12451	0.6363	0.675617	5.98992e-12	-0.000859709	-0.202403	0.5142
SERP2	0.928743	1.02489	0.686475	0.669802	0.458203	0.634002	0.544548	0.858905	1.05853	1.1245	0.683309	0.607654	0.722832	4.43057e-29	0.0876785	-0.167773	-0.826728
SPIN3	1.33096	1.29192	0.562334	0.43527	1.00049	0.91949	0.55788	0.606728	1.38973	1.38683	0.522625	0.376849	0.723208	2.39486e-37	0.0796296	-0.0794941	-0.592883
ZSCAN12	0.840464	0.885811	0.416477	0.470165	0.619944	0.656989	0.299027	0.455148	0.911651	0.944122	0.422049	0.447028	0.712151	5.85153e-21	0.0487942	-0.205469	-0.523105
CEL	1.14675	1.88933	1.84609	0.977112	0.564178	1.10894	1.35392	1.22092	1.37992	2.0882	1.90122	0.910458	0.679047	3.43245e-16	0.0035315	-0.213419	-0.913084
SEMA5A	1.87064	1.89643	0.925983	0.488278	1.21197	1.38747	0.770085	0.555027	2.04956	2.02612	0.917603	0.452886	0.707603	5.24557e-26	0.0213102	-0.202933	-0.546263
TMEM176A	4.75729	4.60556	1.72224	0.373948	3.31391	3.43537	1.37572	0.400456	5.15491	4.90377	1.67386	0.341341	0.749079	7.57109e-33	0.0448959	-0.205892	-0.513425
PPARGC1A	0.616788	0.760615	0.714489	0.939358	0.168753	0.513642	0.675473	1.31506	0.706836	0.823552	0.7105	0.862727	0.668384	3.97521e-06	0.000618825	-0.207721	-0.681095
QPCT	2.53012	2.66788	1.42198	0.533001	1.64748	1.90784	1.07788	0.564974	2.74045	2.86156	1.43406	0.501145	0.695712	1.91166e-22	0.029121	-0.210597	-0.584862
FBXO16	0.787869	0.918113	0.606763	0.66088	1.21093	1.22848	0.563984	0.459091	0.684466	0.839022	0.59171	0.705238	0.696515	3.47014e-18	0.0235998	-0.211559	0.550091
EDNRB	1.23485	1.34592	0.823696	0.611994	0.819158	0.968562	0.616268	0.636271	1.35683	1.44209	0.842054	0.583914	0.667463	1.35835e-17	0.0300252	-0.205535	-0.574241
TCF21	0.582003	0.698868	0.640689	0.916753	0.24284	0.412652	0.435827	1.05616	0.674762	0.771806	0.663692	0.859921	0.660868	1.46453e-16	0.0412634	-0.206655	-0.903312
GNG4	0.768484	1.53183	1.59689	1.04247	0.287904	0.621381	0.951062	1.53056	1.0754	1.76385	1.64448	0.932325	0.729421	1.95358e-23	0.0473458	-0.212596	-1.50518
MSX1	2.18774	3.45934	2.80256	0.810144	3.33538	4.87242	3.33385	0.684229	2.04004	3.09924	2.52686	0.815316	0.660436	2.20483e-13	0.042256	-0.157666	0.652725
QPRT	4.12863	3.69434	1.77281	0.479874	2.41542	2.70903	1.82825	0.674873	4.41195	3.94542	1.6678	0.422717	0.692925	2.66922e-28	0.00261062	-0.174062	-0.542404
SCARA5	0.231923	0.559078	0.731706	1.30877	0.0880996	0.263544	0.419004	1.58988	0.315331	0.634389	0.774056	1.22016	0.65207	3.03577e-14	0.0175445	-0.20789	-1.26732
BMP7	1.87785	2.17469	1.59593	0.733866	0.918688	1.28356	1.22604	0.955189	2.1793	2.40178	1.59971	0.66605	0.71412	1.34412e-21	0.044512	-0.204481	-0.903957
DTNA	0.25068	0.466566	0.520506	1.11561	0.132817	0.263915	0.337615	1.27926	0.297059	0.518208	0.5457	1.05305	0.675832	4.66158e-13	0.0261374	-0.206257	-0.973457
CH25H	1.34882	1.45763	0.891562	0.611651	0.872928	1.02257	0.656968	0.642469	1.49935	1.5685	0.909358	0.579762	0.679597	7.91762e-21	0.00818862	-0.205854	-0.617191
APOLD1	1.66359	1.88332	1.09805	0.583041	1.20444	1.33521	0.658992	0.493549	1.78761	2.023	1.14291	0.56496	0.688746	1.66897e-20	0.0389603	-0.207078	-0.599425
CHL1	0.277358	0.542795	0.719077	1.32477	0.14982	0.303841	0.447885	1.47407	0.327931	0.603689	0.761223	1.26095	0.660118	1.41994e-11	0.0438915	-0.203213	-0.990487
SPAG16	1.07831	1.03707	0.610347	0.588529	0.588799	0.723152	0.620914	0.858622	1.14746	1.11707	0.581115	0.520215	0.69107	1.10941e-21	0.0287248	-0.190649	-0.627347
FXYD1	0.18335	0.33232	0.439835	1.32353	0.110143	0.198305	0.277674	1.40023	0.206818	0.366471	0.466221	1.27219	0.650674	5.35402e-10	0.0221865	-0.206454	-0.885973
HPDL	2.63465	2.49922	1.53746	0.615177	1.23011	1.67143	1.42126	0.850326	2.91932	2.71017	1.49408	0.551288	0.696903	1.67039e-16	0.0287124	-0.20369	-0.697295
CA4	0.209693	0.929476	1.4431	1.5526	0.0829486	0.381272	0.857098	2.248	0.273241	1.06918	1.52641	1.42765	0.674905	8.26436e-11	0.0102002	-0.213211	-1.48761
SULT1B1	1.24242	1.56879	1.5245	0.971771	0.194518	0.933872	1.21461	1.30061	1.61143	1.73059	1.55291	0.89733	0.655968	7.18032e-11	0.000489743	-0.212699	-0.889965
MATN3	0.685829	0.944472	0.831351	0.880228	0.510282	0.659247	0.658076	0.998224	0.758034	1.01716	0.854925	0.840504	0.650942	2.86897e-11	0.0189998	-0.208417	-0.625652
KLHL29	0.927025	0.959761	0.522645	0.544558	0.627876	0.714994	0.454475	0.635635	1.01015	1.02214	0.520552	0.509279	0.67635	1.32516e-16	0.0182667	-0.206603	-0.515584
PARVG	1.03365	1.25978	0.863699	0.685597	1.43274	1.71153	1.03184	0.602878	0.919695	1.14466	0.77427	0.676422	0.66925	4.40093e-13	0.00985502	-0.189106	0.580372
SLC39A5	2.44157	2.56714	2.18538	0.851291	0.311007	1.24572	1.50852	1.21097	3.28617	2.90388	2.20333	0.758754	0.720135	7.80414e-22	0.0298151	-0.213197	-1.221
NAALADL1	0.779766	0.918952	0.585351	0.636977	0.594775	0.682434	0.479517	0.702657	0.85931	0.979224	0.594531	0.607145	0.669423	4.57615e-14	0.00932002	-0.206017	-0.52095
AOAH	1.68784	1.9097	1.20493	0.630948	1.28341	1.3617	0.828143	0.608166	1.89969	2.04935	1.2454	0.607704	0.655206	6.82261e-16	0.0139464	-0.211983	-0.589755
ST6GALNAC2	0.999064	1.38316	1.10906	0.80183	1.74793	1.81068	1.0293	0.568463	0.871065	1.27421	1.10228	0.865068	0.667693	1.03331e-07	0.00514321	-0.212117	0.506926
AGT	2.91023	2.83473	1.72116	0.607168	1.64338	1.88277	1.33315	0.708081	3.26399	3.07733	1.7247	0.560456	0.706769	9.22191e-22	0.0333626	-0.207219	-0.70882
ZFP3	1.2201	1.2103	0.631118	0.521457	0.621139	0.889382	0.730473	0.821327	1.30274	1.29208	0.575242	0.445207	0.685361	2.06792e-19	0.0918589	-0.0951022	-0.538817
UGT2A3	0.230537	0.995551	1.43397	1.44038	0.0351944	0.342255	0.816141	2.3846	0.438803	1.16203	1.508	1.29772	0.660396	2.30343e-15	0.0151669	-0.210793	-1.76351
TDGF1	0.719644	1.299	1.32226	1.01791	0.233119	0.554661	0.673043	1.21343	0.966406	1.48868	1.37888	0.926247	0.702753	4.33254e-21	0.0265878	-0.211517	-1.42435
TMC7	1.55885	1.5255	0.953585	0.625098	0.872787	1.0772	0.783242	0.727106	1.71282	1.63974	0.959404	0.585096	0.670087	1.78137e-12	0.00511173	-0.212684	-0.606172
SEMA6D	0.566203	0.704563	0.573215	0.813576	0.305752	0.504698	0.555382	1.10042	0.628397	0.755495	0.566508	0.74985	0.671238	1.38067e-09	0.039224	-0.197649	-0.582
CHN2	1.17833	1.30701	0.802842	0.614258	0.743647	0.809595	0.460127	0.568342	1.34552	1.43377	0.822032	0.573337	0.743655	5.19025e-25	0.0404505	-0.201949	-0.82454
WNT5B	1.09026	1.2668	0.898522	0.709287	0.648088	0.924142	0.794504	0.85972	1.18423	1.35412	0.902593	0.666556	0.678753	4.38072e-14	0.0277326	-0.184586	-0.551164
TNNC2	1.67916	2.14208	1.71018	0.79837	0.669018	0.983665	0.899909	0.914853	2.05096	2.43729	1.74199	0.714724	0.768726	2.46687e-34	0.0608342	-0.185286	-1.30904
DEPDC7	0.902288	1.06573	0.80278	0.753271	0.521558	0.69486	0.587819	0.845953	1.03156	1.16023	0.822587	0.708983	0.673618	7.62e-13	0.00263989	-0.212619	-0.739622
LSAMP	0.574495	0.748602	0.682839	0.912153	0.296055	0.481919	0.547735	1.13657	0.652236	0.816561	0.697061	0.853655	0.66066	8.23733e-13	-0.00483892	-0.207397	-0.76077
HSPA4L	0.863345	1.00119	0.712777	0.711931	1.31667	1.39907	0.840892	0.601034	0.778404	0.899795	0.637733	0.708754	0.675347	9.62929e-29	0.0415174	-0.129339	0.636805
