# Supplementary material for: MSIsensor-RNA: Microsatellite Instability Detection for Bulk and Single-cell Gene Expression Data
Source: Genomics Proteomics Bioinformatics. 2024 Jan 10;22(3):qzae004. doi: 10.1093/gpbjnl/qzae004 (PMC12016039; doi:10.1093/gpbjnl/qzae004)
Supplement: qzae004_Supplementary_Data [file qzae004_supplementary_data.zip › Table S6-done.xlsx]

## Sheet: Table S6
Table S6 MSI results of microarray samples by MSIsensor-RNA and PreMSIm
Note: GEO, Gene Expression Omnibus; NA, not available; PreMSIm-split, PreMSIm run with input data splited; PreMSIm-all, PreMSIm run with input data merged.
Sample ID in GEO	Cancer type	Sample type	MSI status by gold stadard	GEO Accession	Microarray platform	MSI score by MSIsensor-RNA	MSI status by MSIsensor-RNA	MSI status by PreMSIm-split	MSI status by PreMSIm-all
GSM972345	CRC	Tumor	MSS	GSE39582	GPL570	0.0177	MSS	MSS	MSI-H
GSM712432	CRC	Tumor	MSS	GSE24550	GPL5175	0.016	MSS	MSS	MSS
GSM972294	CRC	Tumor	MSI-H	GSE39582	GPL570	0.9494	MSI-H	MSI-H	MSI-H
GSM972323	CRC	Tumor	MSS	GSE39582	GPL570	0.001	MSS	MSS	MSS
GSM327334	CRC	Tumor	MSS	GSE13067	GPL570	0.0921	MSS	MSS	MSI-H
GSM972013	CRC	Tumor	MSS	GSE39582	GPL570	0.0021	MSS	MSS	MSI-H
GSM877178	CRC	Tumor	MSS	GSE35896	GPL570	0.5533	MSI-H	MSS	MSI-H
GSM712436	CRC	Tumor	MSS	GSE24550	GPL5175	0.0039	MSS	MSS	MSS
GSM972138	CRC	Tumor	MSS	GSE39582	GPL570	0.0059	MSS	MSS	MSS
GSM972445	CRC	Tumor	MSI-H	GSE39582	GPL570	0.8129	MSI-H	MSI-H	MSI-H
GSM972488	CRC	Tumor	MSS	GSE39582	GPL570	0.0987	MSS	MSS	MSI-H
GSM335650	CRC	Tumor	MSI-H	GSE13294	GPL570	0.6436	MSI-H	MSI-H	MSI-H
GSM1681357	CRC	Tumor	MSS	GSE39582	GPL570	0.0185	MSS	MSS	MSI-H
GSM1949462	CRC	Tumor	MSI-H	GSE75316	GPL570	0.7412	MSI-H	MSI-H	MSI-H
GSM972254	CRC	Tumor	MSS	GSE39582	GPL570	0.0026	MSS	MSS	MSI-H
GSM972095	CRC	Tumor	MSS	GSE39582	GPL570	0.0056	MSS	MSS	MSS
GSM1949485	CRC	Tumor	MSS	GSE75316	GPL570	0.0043	MSS	MSS	MSI-H
GSM877152	CRC	Tumor	MSS	GSE35896	GPL570	0.0058	MSS	MSS	MSS
GSM877164	CRC	Tumor	MSS	GSE35896	GPL570	0.2581	MSS	MSI-H	MSI-H
GSM680184	CRC	Tumor	MSI-H	GSE27544	GPL13158	0.9643	MSI-H	MSI-H	MSI-H
GSM877131	CRC	Tumor	MSS	GSE35896	GPL570	0.7698	MSI-H	MSI-H	MSI-H
GSM972033	CRC	Tumor	MSS	GSE39582	GPL570	0.0015	MSS	MSI-H	MSI-H
GSM972141	CRC	Tumor	MSS	GSE39582	GPL570	0.0048	MSS	MSS	MSI-H
GSM972122	CRC	Tumor	MSS	GSE39582	GPL570	0.0018	MSS	MSS	MSI-H
GSM335543	CRC	Tumor	MSI-H	GSE13294	GPL570	0.3727	MSI-H	MSS	MSI-H
GSM972251	CRC	Tumor	MSS	GSE39582	GPL570	0.0095	MSS	MSS	MSI-H
GSM972259	CRC	Tumor	MSS	GSE39582	GPL570	0.1174	MSS	MSI-H	MSI-H
GSM972379	CRC	Tumor	MSS	GSE39582	GPL570	0.0143	MSS	MSS	MSI-H
GSM877132	CRC	Tumor	MSS	GSE35896	GPL570	0.0035	MSS	MSS	MSS
GSM1949459	CRC	Tumor	MSS	GSE75316	GPL570	0.0102	MSS	MSS	MSI-H
GSM971968	CRC	Tumor	MSS	GSE39582	GPL570	0.1631	MSS	MSS	MSI-H
GSM972145	CRC	Tumor	MSS	GSE39582	GPL570	0.003	MSS	MSS	MSI-H
GSM2440411	CRC	Tumor	MSS	GSE92921	GPL570	0.0105	MSS	MSS	MSS
GSM335549	CRC	Tumor	MSS	GSE13294	GPL570	0.0072	MSS	MSS	MSI-H
GSM972364	CRC	Tumor	MSS	GSE39582	GPL570	0.265	MSS	MSS	MSI-H
GSM712439	CRC	Tumor	MSS	GSE24550	GPL5175	0.0033	MSS	MSS	MSS
GSM972204	CRC	Tumor	MSS	GSE39582	GPL570	0.0036	MSS	MSS	MSS
GSM972522	CRC	Tumor	MSS	GSE39582	GPL570	0.341	MSI-H	MSI-H	MSI-H
GSM972415	CRC	Tumor	MSS	GSE39582	GPL570	0.0024	MSS	MSS	MSI-H
GSM680181	CRC	Tumor	MSS	GSE27544	GPL13158	0.0308	MSS	MSS	MSI-H
GSM972285	CRC	Tumor	MSI-H	GSE39582	GPL570	0.5605	MSI-H	MSI-H	MSI-H
GSM972361	CRC	Tumor	MSS	GSE39582	GPL570	0.7992	MSI-H	MSI-H	MSI-H
GSM972252	CRC	Tumor	MSS	GSE39582	GPL570	0.0185	MSS	MSS	MSS
GSM972199	CRC	Tumor	MSS	GSE39582	GPL570	0.0027	MSS	MSS	MSS
GSM327345	CRC	Tumor	MSS	GSE13067	GPL570	0.9249	MSI-H	MSS	MSI-H
GSM972319	CRC	Tumor	MSS	GSE39582	GPL570	0.0018	MSS	MSS	MSS
GSM972418	CRC	Tumor	MSS	GSE39582	GPL570	0.0025	MSS	MSS	MSS
GSM972268	CRC	Tumor	MSS	GSE39582	GPL570	0.0612	MSS	MSS	MSI-H
GSM972132	CRC	Tumor	MSS	GSE39582	GPL570	0.0023	MSS	MSS	MSS
GSM972359	CRC	Tumor	MSS	GSE39582	GPL570	0.025	MSS	MSS	MSI-H
GSM335529	CRC	Tumor	MSI-H	GSE13294	GPL570	0.3499	MSI-H	MSS	MSI-H
GSM712435	CRC	Tumor	MSS	GSE24550	GPL5175	0.0097	MSS	MSS	MSS
GSM877181	CRC	Tumor	MSS	GSE35896	GPL570	0.0098	MSS	MSS	MSI-H
GSM452152	CRC	Tumor	MSS	GSE18088	GPL570	0.0011	MSS	MSS	MSI-H
GSM972394	CRC	Tumor	MSS	GSE39582	GPL570	0.0172	MSS	MSI-H	MSI-H
GSM972421	CRC	Tumor	MSS	GSE39582	GPL570	0.0025	MSS	MSS	MSI-H
GSM1949484	CRC	Tumor	MSS	GSE75316	GPL570	0.0029	MSS	MSS	MSI-H
GSM971974	CRC	Tumor	MSS	GSE39582	GPL570	0.0472	MSS	MSS	MSI-H
GSM955481	CRC	Tumor	MSS	GSE39084	GPL570	0.0011	MSS	MSS	MSS
GSM955458	CRC	Tumor	MSI-H	GSE39084	GPL570	0.4823	MSI-H	MSI-H	MSI-H
GSM972090	CRC	Tumor	MSS	GSE39582	GPL570	0.0016	MSS	MSS	MSI-H
GSM877177	CRC	Tumor	MSS	GSE35896	GPL570	0.0054	MSS	MSS	MSS
GSM327282	CRC	Tumor	MSI-H	GSE13067	GPL570	0.5337	MSI-H	MSI-H	MSI-H
GSM2440388	CRC	Tumor	MSS	GSE92921	GPL570	0.0115	MSS	MSS	MSS
GSM1949497	CRC	Tumor	MSI-H	GSE75316	GPL570	0.3219	MSI-H	MSI-H	MSI-H
GSM680188	CRC	Tumor	MSI-H	GSE27544	GPL13158	0.9009	MSI-H	MSI-H	MSI-H
GSM972328	CRC	Tumor	MSS	GSE39582	GPL570	0.0017	MSS	MSS	MSS
GSM1949490	CRC	Tumor	MSS	GSE75316	GPL570	0.0187	MSS	MSS	MSI-H
GSM2440394	CRC	Tumor	MSS	GSE92921	GPL570	0.0064	MSS	MSS	MSS
GSM327302	CRC	Tumor	MSS	GSE13067	GPL570	0.1832	MSS	MSI-H	MSI-H
GSM972514	CRC	Tumor	MSS	GSE39582	GPL570	0.0023	MSS	MSS	MSS
GSM972021	CRC	Tumor	MSS	GSE39582	GPL570	0.0884	MSS	MSS	MSI-H
GSM335564	CRC	Tumor	MSS	GSE13294	GPL570	0.0093	MSS	MSS	MSI-H
GSM972127	CRC	Tumor	MSS	GSE39582	GPL570	0.0032	MSS	MSS	MSI-H
GSM335516	CRC	Tumor	MSS	GSE13294	GPL570	0.0093	MSS	MSS	MSI-H
GSM972092	CRC	Tumor	MSS	GSE39582	GPL570	0.0109	MSS	MSS	MSI-H
GSM1681364	CRC	Tumor	MSS	GSE39582	GPL570	0.0122	MSS	MSS	MSI-H
GSM972312	CRC	Tumor	MSS	GSE39582	GPL570	0.0054	MSS	MSS	MSS
GSM972317	CRC	Tumor	MSI-H	GSE39582	GPL570	0.9669	MSI-H	MSI-H	MSI-H
GSM335631	CRC	Tumor	MSI-H	GSE13294	GPL570	0.018	MSS	MSS	MSI-H
GSM972010	CRC	Tumor	MSS	GSE39582	GPL570	0.0155	MSS	MSS	MSI-H
GSM972370	CRC	Tumor	MSS	GSE39582	GPL570	0.0016	MSS	MSS	MSI-H
GSM1949483	CRC	Tumor	MSS	GSE75316	GPL570	0.0211	MSS	MSS	MSI-H
GSM972300	CRC	Tumor	MSS	GSE39582	GPL570	0.0722	MSS	MSS	MSI-H
GSM2440415	CRC	Tumor	MSS	GSE92921	GPL570	0.0176	MSS	MSS	MSS
GSM972448	CRC	Tumor	MSI-H	GSE39582	GPL570	0.7759	MSI-H	MSI-H	MSI-H
GSM972035	CRC	Tumor	MSS	GSE39582	GPL570	0.0016	MSS	MSS	MSS
GSM335587	CRC	Tumor	MSS	GSE13294	GPL570	0.0777	MSS	MSS	MSI-H
GSM335565	CRC	Tumor	MSI-H	GSE13294	GPL570	0.9739	MSI-H	MSI-H	MSI-H
GSM2440419	CRC	Tumor	MSS	GSE92921	GPL570	0.0177	MSS	MSS	MSS
GSM972462	CRC	Tumor	MSS	GSE39582	GPL570	0.0025	MSS	MSS	MSS
GSM712455	CRC	Tumor	MSI-H	GSE24550	GPL5175	0.7587	MSI-H	MSI-H	MSI-H
GSM972194	CRC	Tumor	MSS	GSE39582	GPL570	0.0029	MSS	MSS	MSS
GSM335534	CRC	Tumor	MSS	GSE13294	GPL570	0.0051	MSS	MSS	MSI-H
GSM972280	CRC	Tumor	MSI-H	GSE39582	GPL570	0.8563	MSI-H	MSI-H	MSI-H
GSM972478	CRC	Tumor	MSS	GSE39582	GPL570	0.0043	MSS	MSS	MSS
GSM335633	CRC	Tumor	MSI-H	GSE13294	GPL570	0.3513	MSI-H	MSS	MSI-H
GSM1949486	CRC	Tumor	MSS	GSE75316	GPL570	0.0011	MSS	MSS	MSS
GSM972146	CRC	Tumor	MSS	GSE39582	GPL570	0.628	MSI-H	MSI-H	MSI-H
GSM327342	CRC	Tumor	MSS	GSE13067	GPL570	0.0129	MSS	MSS	MSI-H
GSM972217	CRC	Tumor	MSS	GSE39582	GPL570	0.0019	MSS	MSS	MSS
GSM972208	CRC	Tumor	MSS	GSE39582	GPL570	0.027	MSS	MSS	MSI-H
GSM335589	CRC	Tumor	MSS	GSE13294	GPL570	0.0038	MSS	MSS	MSI-H
GSM972096	CRC	Tumor	MSS	GSE39582	GPL570	0.0023	MSS	MSI-H	MSI-H
GSM327343	CRC	Tumor	MSS	GSE13067	GPL570	0.4018	MSI-H	MSS	MSI-H
GSM972229	CRC	Tumor	MSI-H	GSE39582	GPL570	0.8179	MSI-H	MSI-H	MSI-H
GSM972190	CRC	Tumor	MSS	GSE39582	GPL570	0.0011	MSS	MSS	MSS
GSM327320	CRC	Tumor	MSS	GSE13067	GPL570	0.0074	MSS	MSS	MSI-H
GSM972003	CRC	Tumor	MSS	GSE39582	GPL570	0.0055	MSS	MSS	MSI-H
GSM972036	CRC	Tumor	MSS	GSE39582	GPL570	0.0096	MSS	MSI-H	MSI-H
GSM335542	CRC	Tumor	MSI-H	GSE13294	GPL570	0.7143	MSI-H	MSI-H	MSI-H
GSM712453	CRC	Tumor	MSS	GSE24550	GPL5175	0.0306	MSS	MSI-H	MSI-H
GSM335646	CRC	Tumor	MSI-H	GSE13294	GPL570	0.7465	MSI-H	MSI-H	MSI-H
GSM712430	CRC	Tumor	MSS	GSE24550	GPL5175	0.0054	MSS	MSS	MSI-H
GSM972014	CRC	Tumor	MSS	GSE39582	GPL570	0.0016	MSS	MSS	MSS
GSM972170	CRC	Tumor	MSS	GSE39582	GPL570	0.0049	MSS	MSS	MSS
GSM972486	CRC	Tumor	MSI-H	GSE39582	GPL570	0.0031	MSS	MSS	MSI-H
GSM335596	CRC	Tumor	MSS	GSE13294	GPL570	0.0196	MSS	MSS	MSI-H
GSM335595	CRC	Tumor	MSI-H	GSE13294	GPL570	0.5	MSI-H	MSI-H	MSI-H
GSM972028	CRC	Tumor	MSS	GSE39582	GPL570	0.0032	MSS	MSS	MSI-H
GSM972158	CRC	Tumor	MSS	GSE39582	GPL570	0.1803	MSS	MSS	MSI-H
GSM2440382	CRC	Tumor	MSS	GSE92921	GPL570	0.017	MSS	MSS	MSS
GSM712459	CRC	Tumor	MSS	GSE24550	GPL5175	0.0057	MSS	MSS	MSI-H
GSM712457	CRC	Tumor	MSI-H	GSE24550	GPL5175	0.319	MSI-H	MSI-H	MSI-H
GSM972315	CRC	Tumor	MSS	GSE39582	GPL570	0.0438	MSS	MSS	MSI-H
GSM335582	CRC	Tumor	MSS	GSE13294	GPL570	0.0037	MSS	MSS	MSI-H
GSM335645	CRC	Tumor	MSI-H	GSE13294	GPL570	0.9775	MSI-H	MSI-H	MSI-H
GSM335561	CRC	Tumor	MSS	GSE13294	GPL570	0.0024	MSS	MSS	MSS
GSM452174	CRC	Tumor	MSI-H	GSE18088	GPL570	0.9566	MSI-H	MSI-H	MSI-H
GSM972248	CRC	Tumor	MSS	GSE39582	GPL570	0.0034	MSS	MSS	MSI-H
GSM2440405	CRC	Tumor	MSS	GSE92921	GPL570	0.0236	MSS	MSS	MSS
GSM2440427	CRC	Tumor	MSS	GSE92921	GPL570	0.0117	MSS	MSS	MSS
GSM972195	CRC	Tumor	MSS	GSE39582	GPL570	0.2105	MSS	MSI-H	MSI-H
GSM2440381	CRC	Tumor	MSS	GSE92921	GPL570	0.006	MSS	MSS	MSS
GSM972435	CRC	Tumor	MSS	GSE39582	GPL570	0.0015	MSS	MSS	MSI-H
GSM877126	CRC	Tumor	MSS	GSE35896	GPL570	0.7739	MSI-H	MSS	MSI-H
GSM1949455	CRC	Tumor	MSS	GSE75316	GPL570	0.0242	MSS	MSI-H	MSI-H
GSM877139	CRC	Tumor	MSS	GSE35896	GPL570	0.0022	MSS	MSS	MSS
GSM972463	CRC	Tumor	MSS	GSE39582	GPL570	0.0108	MSS	MSS	MSI-H
GSM877163	CRC	Tumor	MSS	GSE35896	GPL570	0.0012	MSS	MSS	MSS
GSM972489	CRC	Tumor	MSS	GSE39582	GPL570	0.0153	MSS	MSS	MSI-H
GSM972211	CRC	Tumor	MSS	GSE39582	GPL570	0.0009	MSS	MSS	MSS
GSM972120	CRC	Tumor	MSS	GSE39582	GPL570	0.0815	MSS	MSS	MSI-H
GSM877142	CRC	Tumor	MSS	GSE35896	GPL570	0.1872	MSS	MSS	MSI-H
GSM972371	CRC	Tumor	MSS	GSE39582	GPL570	0.0028	MSS	MSS	MSI-H
GSM327297	CRC	Tumor	MSS	GSE13067	GPL570	0.0501	MSS	MSS	MSI-H
GSM452153	CRC	Tumor	MSI-H	GSE18088	GPL570	0.5293	MSI-H	MSI-H	MSI-H
GSM2440390	CRC	Tumor	MSS	GSE92921	GPL570	0.0472	MSS	MSS	MSS
GSM972128	CRC	Tumor	MSS	GSE39582	GPL570	0.0045	MSS	MSS	MSS
GSM972097	CRC	Tumor	MSS	GSE39582	GPL570	0.0243	MSS	MSI-H	MSI-H
GSM335647	CRC	Tumor	MSI-H	GSE13294	GPL570	0.3996	MSI-H	MSI-H	MSI-H
GSM877143	CRC	Tumor	MSS	GSE35896	GPL570	0.0116	MSS	MSS	MSS
GSM971982	CRC	Tumor	MSI-H	GSE39582	GPL570	0.9724	MSI-H	MSI-H	MSI-H
GSM335599	CRC	Tumor	MSS	GSE13294	GPL570	0.1357	MSS	MSS	MSI-H
GSM2440424	CRC	Tumor	MSS	GSE92921	GPL570	0.0385	MSS	MSS	MSS
GSM972430	CRC	Tumor	MSS	GSE39582	GPL570	0.5546	MSI-H	MSS	MSI-H
GSM972286	CRC	Tumor	MSI-H	GSE39582	GPL570	0.9695	MSI-H	MSI-H	MSI-H
GSM712456	CRC	Tumor	MSS	GSE24550	GPL5175	0.0042	MSS	MSS	MSS
GSM1681359	CRC	Tumor	MSS	GSE39582	GPL570	0.0534	MSS	MSS	MSI-H
GSM452148	CRC	Tumor	MSI-H	GSE18088	GPL570	0.363	MSI-H	MSI-H	MSI-H
GSM335628	CRC	Tumor	MSI-H	GSE13294	GPL570	0.3319	MSI-H	MSI-H	MSI-H
GSM972099	CRC	Tumor	MSS	GSE39582	GPL570	0.0009	MSS	MSS	MSS
GSM971989	CRC	Tumor	MSS	GSE39582	GPL570	0.0794	MSS	MSS	MSI-H
GSM1949457	CRC	Tumor	MSS	GSE75316	GPL570	0.1441	MSS	MSI-H	MSI-H
GSM335634	CRC	Tumor	MSI-H	GSE13294	GPL570	0.9122	MSI-H	MSI-H	MSI-H
GSM335520	CRC	Tumor	MSS	GSE13294	GPL570	0.0333	MSS	MSS	MSI-H
GSM452185	CRC	Tumor	MSS	GSE18088	GPL570	0.0346	MSS	MSS	MSI-H
GSM2440406	CRC	Tumor	MSS	GSE92921	GPL570	0.0445	MSS	MSS	MSS
GSM972041	CRC	Tumor	MSS	GSE39582	GPL570	0.0013	MSS	MSS	MSS
GSM972331	CRC	Tumor	MSS	GSE39582	GPL570	0.0016	MSS	MSS	MSI-H
GSM972110	CRC	Tumor	MSS	GSE39582	GPL570	0.0275	MSS	MSS	MSI-H
GSM971984	CRC	Tumor	MSI-H	GSE39582	GPL570	0.6572	MSI-H	MSI-H	MSI-H
GSM972031	CRC	Tumor	MSS	GSE39582	GPL570	0.0013	MSS	MSS	MSS
GSM972464	CRC	Tumor	MSS	GSE39582	GPL570	0.0014	MSS	MSS	MSS
GSM972332	CRC	Tumor	MSI-H	GSE39582	GPL570	0.9363	MSI-H	MSI-H	MSI-H
GSM877182	CRC	Tumor	MSS	GSE35896	GPL570	0.0728	MSS	MSS	MSS
GSM955471	CRC	Tumor	MSI-H	GSE39084	GPL570	0.9746	MSI-H	MSI-H	MSI-H
GSM1949506	CRC	Tumor	MSS	GSE75316	GPL570	0.0013	MSS	MSS	MSS
GSM327355	CRC	Tumor	MSS	GSE13067	GPL570	0.0418	MSS	MSS	MSI-H
GSM972107	CRC	Tumor	MSS	GSE39582	GPL570	0.0239	MSS	MSS	MSI-H
GSM712458	CRC	Tumor	MSS	GSE24550	GPL5175	0.0083	MSS	MSS	MSS
GSM972137	CRC	Tumor	MSS	GSE39582	GPL570	0.0023	MSS	MSS	MSS
GSM877166	CRC	Tumor	MSS	GSE35896	GPL570	0.0019	MSS	MSS	MSS
GSM972131	CRC	Tumor	MSS	GSE39582	GPL570	0.009	MSS	MSS	MSI-H
GSM972324	CRC	Tumor	MSS	GSE39582	GPL570	0.0087	MSS	MSS	MSS
GSM972009	CRC	Tumor	MSS	GSE39582	GPL570	0.0107	MSS	MSI-H	MSI-H
GSM335636	CRC	Tumor	MSI-H	GSE13294	GPL570	0.0023	MSS	MSS	MSS
GSM972272	CRC	Tumor	MSS	GSE39582	GPL570	0.003	MSS	MSS	MSI-H
GSM335583	CRC	Tumor	MSS	GSE13294	GPL570	0.0054	MSS	MSS	MSS
GSM335551	CRC	Tumor	MSI-H	GSE13294	GPL570	0.7997	MSI-H	MSI-H	MSI-H
GSM972219	CRC	Tumor	MSS	GSE39582	GPL570	0.0012	MSS	MSS	MSI-H
GSM972396	CRC	Tumor	MSS	GSE39582	GPL570	0.0184	MSS	MSS	MSI-H
GSM972173	CRC	Tumor	MSS	GSE39582	GPL570	0.0022	MSS	MSS	MSI-H
GSM452186	CRC	Tumor	MSS	GSE18088	GPL570	0.0498	MSS	MSS	MSI-H
GSM1681363	CRC	Tumor	MSI-H	GSE39582	GPL570	0.0328	MSS	MSS	MSI-H
GSM972506	CRC	Tumor	MSS	GSE39582	GPL570	0.0036	MSS	MSS	MSI-H
GSM712434	CRC	Tumor	MSI-H	GSE24550	GPL5175	0.9454	MSI-H	MSI-H	MSI-H
GSM2440383	CRC	Tumor	MSS	GSE92921	GPL570	0.0036	MSS	MSS	MSS
GSM972002	CRC	Tumor	MSS	GSE39582	GPL570	0.3714	MSI-H	MSS	MSI-H
GSM335638	CRC	Tumor	MSI-H	GSE13294	GPL570	0.4237	MSI-H	MSI-H	MSI-H
GSM335643	CRC	Tumor	MSI-H	GSE13294	GPL570	0.905	MSI-H	MSI-H	MSI-H
GSM335664	CRC	Tumor	MSI-H	GSE13294	GPL570	0.8522	MSI-H	MSI-H	MSI-H
GSM452161	CRC	Tumor	MSS	GSE18088	GPL570	0.0048	MSS	MSS	MSI-H
GSM712402	CRC	Tumor	MSS	GSE24550	GPL5175	0.0034	MSS	MSS	MSS
GSM335586	CRC	Tumor	MSS	GSE13294	GPL570	0.0047	MSS	MSS	MSI-H
GSM972106	CRC	Tumor	MSS	GSE39582	GPL570	0.0037	MSS	MSS	MSI-H
GSM972172	CRC	Tumor	MSS	GSE39582	GPL570	0.0101	MSS	MSS	MSI-H
GSM972511	CRC	Tumor	MSS	GSE39582	GPL570	0.0034	MSS	MSS	MSS
GSM972160	CRC	Tumor	MSS	GSE39582	GPL570	0.0027	MSS	MSS	MSI-H
GSM972049	CRC	Tumor	MSS	GSE39582	GPL570	0.1448	MSS	MSI-H	MSI-H
GSM972314	CRC	Tumor	MSI-H	GSE39582	GPL570	0.901	MSI-H	MSI-H	MSI-H
GSM335554	CRC	Tumor	MSS	GSE13294	GPL570	0.0035	MSS	MSS	MSI-H
GSM972467	CRC	Tumor	MSS	GSE39582	GPL570	0.0148	MSS	MSS	MSI-H
GSM971986	CRC	Tumor	MSS	GSE39582	GPL570	0.0055	MSS	MSI-H	MSI-H
GSM972346	CRC	Tumor	MSI-H	GSE39582	GPL570	0.9098	MSI-H	MSI-H	MSI-H
GSM972472	CRC	Tumor	MSS	GSE39582	GPL570	0.1175	MSS	MSS	MSI-H
GSM972039	CRC	Tumor	MSS	GSE39582	GPL570	0.0604	MSS	MSS	MSI-H
GSM972387	CRC	Tumor	MSS	GSE39582	GPL570	0.002	MSS	MSS	MSS
GSM712433	CRC	Tumor	MSS	GSE24550	GPL5175	0.0959	MSS	MSS	MSI-H
GSM2440396	CRC	Tumor	MSI-H	GSE92921	GPL570	0.918	MSI-H	MSI-H	MSS
GSM972053	CRC	Tumor	MSS	GSE39582	GPL570	0.0025	MSS	MSS	MSS
GSM972109	CRC	Tumor	MSS	GSE39582	GPL570	0.034	MSS	MSI-H	MSI-H
GSM327306	CRC	Tumor	MSS	GSE13067	GPL570	0.0031	MSS	MSS	MSI-H
GSM877141	CRC	Tumor	MSS	GSE35896	GPL570	0.0627	MSS	MSS	MSI-H
GSM972135	CRC	Tumor	MSS	GSE39582	GPL570	0.077	MSS	MSS	MSI-H
GSM972482	CRC	Tumor	MSS	GSE39582	GPL570	0.1727	MSS	MSS	MSI-H
GSM972517	CRC	Tumor	MSS	GSE39582	GPL570	0.0032	MSS	MSS	MSS
GSM1949487	CRC	Tumor	MSI-H	GSE75316	GPL570	0.391	MSI-H	MSI-H	MSI-H
GSM972130	CRC	Tumor	MSS	GSE39582	GPL570	0.0013	MSS	MSS	MSI-H
GSM1949492	CRC	Tumor	MSI-H	GSE75316	GPL570	0.4373	MSI-H	MSI-H	MSI-H
GSM972197	CRC	Tumor	MSS	GSE39582	GPL570	0.7442	MSI-H	MSI-H	MSI-H
GSM972273	CRC	Tumor	MSS	GSE39582	GPL570	0.0091	MSS	MSS	MSI-H
GSM972087	CRC	Tumor	MSS	GSE39582	GPL570	0.0057	MSS	MSS	MSS
GSM327283	CRC	Tumor	MSS	GSE13067	GPL570	0.0172	MSS	MSI-H	MSI-H
GSM972184	CRC	Tumor	MSS	GSE39582	GPL570	0.74	MSI-H	MSI-H	MSI-H
GSM971963	CRC	Tumor	MSI-H	GSE39582	GPL570	0.9266	MSI-H	MSS	MSI-H
GSM327299	CRC	Tumor	MSS	GSE13067	GPL570	0.0137	MSS	MSS	MSI-H
GSM972017	CRC	Tumor	MSS	GSE39582	GPL570	0.0032	MSS	MSS	MSS
GSM972247	CRC	Tumor	MSS	GSE39582	GPL570	0.0063	MSS	MSS	MSI-H
GSM327349	CRC	Tumor	MSS	GSE13067	GPL570	0.0349	MSS	MSS	MSI-H
GSM972198	CRC	Tumor	MSS	GSE39582	GPL570	0.0017	MSS	MSS	MSI-H
GSM972223	CRC	Tumor	MSI-H	GSE39582	GPL570	0.9692	MSI-H	MSI-H	MSI-H
GSM972086	CRC	Tumor	MSS	GSE39582	GPL570	0.0061	MSS	MSS	MSS
GSM971999	CRC	Tumor	MSS	GSE39582	GPL570	0.0144	MSS	MSS	MSI-H
GSM972201	CRC	Tumor	MSS	GSE39582	GPL570	0.0094	MSS	MSS	MSI-H
GSM452166	CRC	Tumor	MSS	GSE18088	GPL570	0.0022	MSS	MSS	MSI-H
GSM680179	CRC	Tumor	MSS	GSE27544	GPL13158	0.0064	MSS	MSS	MSI-H
GSM2440412	CRC	Tumor	MSS	GSE92921	GPL570	0.0149	MSS	MSS	MSS
GSM712425	CRC	Tumor	MSS	GSE24550	GPL5175	0.0588	MSS	MSI-H	MSI-H
GSM972176	CRC	Tumor	MSS	GSE39582	GPL570	0.0129	MSS	MSI-H	MSI-H
GSM972340	CRC	Tumor	MSS	GSE39582	GPL570	0.0017	MSS	MSS	MSI-H
GSM2440400	CRC	Tumor	MSS	GSE92921	GPL570	0.0088	MSS	MSS	MSS
GSM972310	CRC	Tumor	MSS	GSE39582	GPL570	0.028	MSS	MSS	MSI-H
GSM971971	CRC	Tumor	MSI-H	GSE39582	GPL570	0.6868	MSI-H	MSI-H	MSI-H
GSM452193	CRC	Tumor	MSS	GSE18088	GPL570	0.0288	MSS	MSS	MSI-H
GSM327292	CRC	Tumor	MSS	GSE13067	GPL570	0.0052	MSS	MSS	MSI-H
GSM971957	CRC	Tumor	MSS	GSE39582	GPL570	0.0397	MSS	MSI-H	MSI-H
GSM2440399	CRC	Tumor	MSS	GSE92921	GPL570	0.0022	MSS	MSS	MSS
GSM972006	CRC	Tumor	MSS	GSE39582	GPL570	0.0067	MSS	MSS	MSI-H
GSM335590	CRC	Tumor	MSS	GSE13294	GPL570	0.0248	MSS	MSS	MSI-H
GSM335630	CRC	Tumor	MSI-H	GSE13294	GPL570	0.8503	MSI-H	MSI-H	MSI-H
GSM712420	CRC	Tumor	MSS	GSE24550	GPL5175	0.0121	MSS	MSI-H	MSI-H
GSM972366	CRC	Tumor	MSS	GSE39582	GPL570	0.0694	MSS	MSS	MSI-H
GSM972362	CRC	Tumor	MSS	GSE39582	GPL570	0.0022	MSS	MSS	MSI-H
GSM972484	CRC	Tumor	MSS	GSE39582	GPL570	0.003	MSS	MSS	MSI-H
GSM327354	CRC	Tumor	MSS	GSE13067	GPL570	0.0097	MSS	MSS	MSI-H
GSM335536	CRC	Tumor	MSS	GSE13294	GPL570	0.0099	MSS	MSS	MSI-H
GSM971977	CRC	Tumor	MSI-H	GSE39582	GPL570	0.6451	MSI-H	MSI-H	MSI-H
GSM335614	CRC	Tumor	MSI-H	GSE13294	GPL570	0.9688	MSI-H	MSI-H	MSI-H
GSM972444	CRC	Tumor	MSI-H	GSE39582	GPL570	0.8699	MSI-H	MSI-H	MSI-H
GSM972333	CRC	Tumor	MSS	GSE39582	GPL570	0.0015	MSS	MSS	MSI-H
GSM877153	CRC	Tumor	MSS	GSE35896	GPL570	0.9385	MSI-H	MSI-H	MSI-H
GSM335654	CRC	Tumor	MSI-H	GSE13294	GPL570	0.6889	MSI-H	MSI-H	MSI-H
GSM452163	CRC	Tumor	MSI-H	GSE18088	GPL570	0.8291	MSI-H	MSI-H	MSI-H
GSM335515	CRC	Tumor	MSS	GSE13294	GPL570	0.0662	MSS	MSS	MSI-H
GSM972102	CRC	Tumor	MSS	GSE39582	GPL570	0.0425	MSS	MSS	MSI-H
GSM972355	CRC	Tumor	MSS	GSE39582	GPL570	0.0077	MSS	MSS	MSI-H
GSM972298	CRC	Tumor	MSI-H	GSE39582	GPL570	0.8892	MSI-H	MSI-H	MSI-H
GSM327293	CRC	Tumor	MSS	GSE13067	GPL570	0.1099	MSS	MSS	MSI-H
GSM972303	CRC	Tumor	MSS	GSE39582	GPL570	0.002	MSS	MSS	MSS
GSM972357	CRC	Tumor	MSS	GSE39582	GPL570	0.0264	MSS	MSS	MSI-H
GSM327287	CRC	Tumor	MSS	GSE13067	GPL570	0.0336	MSS	MSS	MSI-H
GSM1949464	CRC	Tumor	MSI-H	GSE75316	GPL570	0.97	MSI-H	MSI-H	MSI-H
GSM327352	CRC	Tumor	MSI-H	GSE13067	GPL570	0.9629	MSI-H	MSI-H	MSI-H
GSM972338	CRC	Tumor	MSS	GSE39582	GPL570	0.0016	MSS	MSS	MSS
GSM972108	CRC	Tumor	MSS	GSE39582	GPL570	0.0009	MSS	MSS	MSS
GSM972376	CRC	Tumor	MSS	GSE39582	GPL570	0.0014	MSS	MSS	MSI-H
GSM1949479	CRC	Tumor	MSS	GSE75316	GPL570	0.0564	MSS	MSI-H	MSI-H
GSM877134	CRC	Tumor	MSS	GSE35896	GPL570	0.0029	MSS	MSS	MSS
GSM972283	CRC	Tumor	MSI-H	GSE39582	GPL570	0.9101	MSI-H	MSI-H	MSI-H
GSM972295	CRC	Tumor	MSS	GSE39582	GPL570	0.0146	MSS	MSS	MSI-H
GSM972499	CRC	Tumor	MSI-H	GSE39582	GPL570	0.9812	MSI-H	MSI-H	MSI-H
GSM335594	CRC	Tumor	MSS	GSE13294	GPL570	0.0035	MSS	MSS	MSS
GSM2440395	CRC	Tumor	MSS	GSE92921	GPL570	0.0036	MSS	MSS	MSS
GSM452170	CRC	Tumor	MSS	GSE18088	GPL570	0.0033	MSS	MSI-H	MSI-H
GSM877130	CRC	Tumor	MSS	GSE35896	GPL570	0.0292	MSS	MSS	MSI-H
GSM972281	CRC	Tumor	MSS	GSE39582	GPL570	0.0128	MSS	MSS	MSI-H
GSM877185	CRC	Tumor	MSS	GSE35896	GPL570	0.0126	MSS	MSS	MSS
GSM972450	CRC	Tumor	MSS	GSE39582	GPL570	0.0047	MSS	MSS	MSS
GSM335598	CRC	Tumor	MSS	GSE13294	GPL570	0.0016	MSS	MSS	MSS
GSM712416	CRC	Tumor	MSS	GSE24550	GPL5175	0.1378	MSS	MSI-H	MSI-H
GSM972116	CRC	Tumor	MSS	GSE39582	GPL570	0.0114	MSS	MSS	MSI-H
GSM712409	CRC	Tumor	MSS	GSE24550	GPL5175	0.3763	MSI-H	MSI-H	MSI-H
GSM877169	CRC	Tumor	MSS	GSE35896	GPL570	0.0095	MSS	MSS	MSS
GSM972330	CRC	Tumor	MSI-H	GSE39582	GPL570	0.8507	MSI-H	MSI-H	MSI-H
GSM712400	CRC	Tumor	MSS	GSE24550	GPL5175	0.0069	MSS	MSI-H	MSI-H
GSM452165	CRC	Tumor	MSS	GSE18088	GPL570	0.0113	MSS	MSS	MSI-H
GSM335514	CRC	Tumor	MSS	GSE13294	GPL570	0.0035	MSS	MSS	MSI-H
GSM972043	CRC	Tumor	MSS	GSE39582	GPL570	0.0009	MSS	MSS	MSI-H
GSM972457	CRC	Tumor	MSS	GSE39582	GPL570	0.0139	MSS	MSS	MSI-H
GSM1949499	CRC	Tumor	MSS	GSE75316	GPL570	0.0063	MSS	MSS	MSI-H
GSM877140	CRC	Tumor	MSI-H	GSE35896	GPL570	0.3457	MSI-H	MSI-H	MSI-H
GSM972496	CRC	Tumor	MSS	GSE39582	GPL570	0.0072	MSS	MSS	MSI-H
GSM327314	CRC	Tumor	MSS	GSE13067	GPL570	0.0151	MSS	MSS	MSI-H
GSM972239	CRC	Tumor	MSS	GSE39582	GPL570	0.0623	MSS	MSI-H	MSI-H
GSM1949503	CRC	Tumor	MSS	GSE75316	GPL570	0.0044	MSS	MSS	MSI-H
GSM2440413	CRC	Tumor	MSS	GSE92921	GPL570	0.0218	MSS	MSS	MSS
GSM972214	CRC	Tumor	MSS	GSE39582	GPL570	0.7346	MSI-H	MSI-H	MSI-H
GSM335609	CRC	Tumor	MSS	GSE13294	GPL570	0.099	MSS	MSS	MSI-H
GSM972424	CRC	Tumor	MSS	GSE39582	GPL570	0.0018	MSS	MSS	MSI-H
GSM335537	CRC	Tumor	MSS	GSE13294	GPL570	0.01	MSS	MSS	MSI-H
GSM335655	CRC	Tumor	MSI-H	GSE13294	GPL570	0.7869	MSI-H	MSI-H	MSI-H
GSM712404	CRC	Tumor	MSS	GSE24550	GPL5175	0.0057	MSS	MSS	MSI-H
GSM335553	CRC	Tumor	MSS	GSE13294	GPL570	0.006	MSS	MSS	MSI-H
GSM335578	CRC	Tumor	MSI-H	GSE13294	GPL570	0.1292	MSS	MSI-H	MSI-H
GSM972052	CRC	Tumor	MSS	GSE39582	GPL570	0.0027	MSS	MSS	MSS
GSM712411	CRC	Tumor	MSS	GSE24550	GPL5175	0.0097	MSS	MSI-H	MSI-H
GSM877145	CRC	Tumor	MSS	GSE35896	GPL570	0.0045	MSS	MSS	MSI-H
GSM327303	CRC	Tumor	MSS	GSE13067	GPL570	0.0198	MSS	MSS	MSI-H
GSM972114	CRC	Tumor	MSS	GSE39582	GPL570	0.0919	MSS	MSS	MSI-H
GSM972161	CRC	Tumor	MSS	GSE39582	GPL570	0.0056	MSS	MSS	MSS
GSM972490	CRC	Tumor	MSS	GSE39582	GPL570	0.0009	MSS	MSS	MSS
GSM680193	CRC	Tumor	MSS	GSE27544	GPL13158	0.0141	MSS	MSS	MSI-H
GSM971979	CRC	Tumor	MSI-H	GSE39582	GPL570	0.9236	MSI-H	MSI-H	MSI-H
GSM2440387	CRC	Tumor	MSS	GSE92921	GPL570	0.0112	MSS	MSS	MSS
GSM877173	CRC	Tumor	MSS	GSE35896	GPL570	0.0083	MSS	MSS	MSS
GSM972274	CRC	Tumor	MSI-H	GSE39582	GPL570	0.9389	MSI-H	MSI-H	MSI-H
GSM972363	CRC	Tumor	MSS	GSE39582	GPL570	0.0222	MSS	MSS	MSI-H
GSM972320	CRC	Tumor	MSS	GSE39582	GPL570	0.0014	MSS	MSS	MSS
GSM327317	CRC	Tumor	MSS	GSE13067	GPL570	0.0292	MSS	MSS	MSI-H
GSM327301	CRC	Tumor	MSS	GSE13067	GPL570	0.0207	MSS	MSS	MSI-H
GSM680196	CRC	Tumor	MSS	GSE27544	GPL13158	0.0685	MSS	MSS	MSI-H
GSM972005	CRC	Tumor	MSS	GSE39582	GPL570	0.0383	MSS	MSS	MSS
GSM972236	CRC	Tumor	MSS	GSE39582	GPL570	0.0019	MSS	MSS	MSS
GSM1681369	CRC	Tumor	MSS	GSE39582	GPL570	0.0522	MSS	MSS	MSI-H
GSM2440401	CRC	Tumor	MSS	GSE92921	GPL570	0.0063	MSS	MSS	MSS
GSM2440429	CRC	Tumor	MSS	GSE92921	GPL570	0.0624	MSS	MSS	MSS
GSM972434	CRC	Tumor	MSS	GSE39582	GPL570	0.0051	MSS	MSS	MSI-H
GSM2440417	CRC	Tumor	MSS	GSE92921	GPL570	0.0086	MSS	MSS	MSS
GSM972185	CRC	Tumor	MSS	GSE39582	GPL570	0.0012	MSS	MSS	MSI-H
GSM972433	CRC	Tumor	MSS	GSE39582	GPL570	0.0253	MSS	MSS	MSI-H
GSM972512	CRC	Tumor	MSS	GSE39582	GPL570	0.0644	MSS	MSI-H	MSI-H
GSM972476	CRC	Tumor	MSS	GSE39582	GPL570	0.0178	MSS	MSS	MSI-H
GSM972202	CRC	Tumor	MSS	GSE39582	GPL570	0.0035	MSS	MSS	MSS
GSM680182	CRC	Tumor	MSS	GSE27544	GPL13158	0.0551	MSS	MSS	MSI-H
GSM972451	CRC	Tumor	MSS	GSE39582	GPL570	0.0018	MSS	MSS	MSS
GSM972498	CRC	Tumor	MSS	GSE39582	GPL570	0.0049	MSS	MSS	MSS
GSM327311	CRC	Tumor	MSI-H	GSE13067	GPL570	0.8388	MSI-H	MSI-H	MSI-H
GSM327344	CRC	Tumor	MSS	GSE13067	GPL570	0.0092	MSS	MSS	MSI-H
GSM327346	CRC	Tumor	MSS	GSE13067	GPL570	0.1126	MSS	MSS	MSI-H
GSM452167	CRC	Tumor	MSS	GSE18088	GPL570	0.0026	MSS	MSS	MSI-H
GSM335557	CRC	Tumor	MSS	GSE13294	GPL570	0.004	MSS	MSS	MSI-H
GSM955472	CRC	Tumor	MSI-H	GSE39084	GPL570	0.9258	MSI-H	MSI-H	MSI-H
GSM972038	CRC	Tumor	MSS	GSE39582	GPL570	0.0017	MSS	MSS	MSS
GSM2440389	CRC	Tumor	MSS	GSE92921	GPL570	0.0174	MSS	MSS	MSS
GSM972327	CRC	Tumor	MSS	GSE39582	GPL570	0.3786	MSI-H	MSS	MSI-H
GSM972510	CRC	Tumor	MSS	GSE39582	GPL570	0.0597	MSS	MSS	MSI-H
GSM452151	CRC	Tumor	MSS	GSE18088	GPL570	0.0222	MSS	MSS	MSI-H
GSM972062	CRC	Tumor	MSS	GSE39582	GPL570	0.0038	MSS	MSS	MSS
GSM972518	CRC	Tumor	MSS	GSE39582	GPL570	0.0046	MSS	MSS	MSI-H
GSM972088	CRC	Tumor	MSS	GSE39582	GPL570	0.0263	MSS	MSS	MSI-H
GSM452187	CRC	Tumor	MSS	GSE18088	GPL570	0.0008	MSS	MSS	MSI-H
GSM972179	CRC	Tumor	MSS	GSE39582	GPL570	0.0076	MSS	MSS	MSI-H
GSM335566	CRC	Tumor	MSI-H	GSE13294	GPL570	0.9629	MSI-H	MSI-H	MSI-H
GSM712460	CRC	Tumor	MSI-H	GSE24550	GPL5175	0.936	MSI-H	MSI-H	MSI-H
GSM335651	CRC	Tumor	MSI-H	GSE13294	GPL570	0.0033	MSS	MSS	MSS
GSM335627	CRC	Tumor	MSI-H	GSE13294	GPL570	0.5	MSI-H	MSS	MSI-H
GSM972020	CRC	Tumor	MSS	GSE39582	GPL570	0.0038	MSS	MSS	MSI-H
GSM972356	CRC	Tumor	MSS	GSE39582	GPL570	0.0128	MSS	MSS	MSI-H
GSM452178	CRC	Tumor	MSS	GSE18088	GPL570	0.004	MSS	MSS	MSI-H
GSM335527	CRC	Tumor	MSI-H	GSE13294	GPL570	0.5695	MSI-H	MSI-H	MSI-H
GSM335539	CRC	Tumor	MSS	GSE13294	GPL570	0.0031	MSS	MSS	MSI-H
GSM972439	CRC	Tumor	MSS	GSE39582	GPL570	0.0012	MSS	MSS	MSS
GSM972492	CRC	Tumor	MSS	GSE39582	GPL570	0.0162	MSS	MSS	MSS
GSM452149	CRC	Tumor	MSS	GSE18088	GPL570	0.0045	MSS	MSS	MSI-H
GSM972260	CRC	Tumor	MSS	GSE39582	GPL570	0.005	MSS	MSI-H	MSI-H
GSM972129	CRC	Tumor	MSS	GSE39582	GPL570	0.3459	MSI-H	MSS	MSI-H
GSM452168	CRC	Tumor	MSI-H	GSE18088	GPL570	0.7311	MSI-H	MSI-H	MSI-H
GSM335604	CRC	Tumor	MSS	GSE13294	GPL570	0.0089	MSS	MSS	MSI-H
GSM972048	CRC	Tumor	MSS	GSE39582	GPL570	0.0023	MSS	MSS	MSS
GSM335649	CRC	Tumor	MSI-H	GSE13294	GPL570	0.8717	MSI-H	MSI-H	MSI-H
GSM712413	CRC	Tumor	MSI-H	GSE24550	GPL5175	0.709	MSI-H	MSI-H	MSI-H
GSM712452	CRC	Tumor	MSS	GSE24550	GPL5175	0.0242	MSS	MSS	MSS
GSM712444	CRC	Tumor	MSS	GSE24550	GPL5175	0.0899	MSS	MSS	MSS
GSM452182	CRC	Tumor	MSI-H	GSE18088	GPL570	0.7557	MSI-H	MSI-H	MSI-H
GSM877135	CRC	Tumor	MSS	GSE35896	GPL570	0.0074	MSS	MSS	MSS
GSM712442	CRC	Tumor	MSS	GSE24550	GPL5175	0.0254	MSS	MSS	MSI-H
GSM972304	CRC	Tumor	MSS	GSE39582	GPL570	0.0092	MSS	MSS	MSI-H
GSM1949460	CRC	Tumor	MSS	GSE75316	GPL570	0.0027	MSS	MSS	MSI-H
GSM877187	CRC	Tumor	MSS	GSE35896	GPL570	0.0157	MSS	MSS	MSS
GSM2440380	CRC	Tumor	MSS	GSE92921	GPL570	0.0282	MSS	MSS	MSS
GSM2440384	CRC	Tumor	MSI-H	GSE92921	GPL570	0.9701	MSI-H	MSI-H	MSS
GSM877127	CRC	Tumor	MSI-H	GSE35896	GPL570	0.6746	MSI-H	MSI-H	MSI-H
GSM2440423	CRC	Tumor	MSS	GSE92921	GPL570	0.0335	MSS	MSS	MSS
GSM971964	CRC	Tumor	MSS	GSE39582	GPL570	0.0071	MSS	MSS	MSS
GSM972025	CRC	Tumor	MSS	GSE39582	GPL570	0.0027	MSS	MSS	MSI-H
GSM972225	CRC	Tumor	MSS	GSE39582	GPL570	0.1043	MSS	MSS	MSI-H
GSM972316	CRC	Tumor	MSI-H	GSE39582	GPL570	0.9486	MSI-H	MSI-H	MSI-H
GSM1949473	CRC	Tumor	MSS	GSE75316	GPL570	0.0035	MSS	MSS	MSI-H
GSM712426	CRC	Tumor	MSS	GSE24550	GPL5175	0.0188	MSS	MSS	MSS
GSM972180	CRC	Tumor	MSS	GSE39582	GPL570	0.8969	MSI-H	MSI-H	MSI-H
GSM971996	CRC	Tumor	MSS	GSE39582	GPL570	0.2943	MSS	MSS	MSI-H
GSM972100	CRC	Tumor	MSS	GSE39582	GPL570	0.1126	MSS	MSS	MSI-H
GSM452176	CRC	Tumor	MSS	GSE18088	GPL570	0.0016	MSS	MSS	MSI-H
GSM972159	CRC	Tumor	MSS	GSE39582	GPL570	0.0373	MSS	MSS	MSI-H
GSM972165	CRC	Tumor	MSS	GSE39582	GPL570	0.0038	MSS	MSS	MSS
GSM335625	CRC	Tumor	MSI-H	GSE13294	GPL570	0.0611	MSS	MSS	MSI-H
GSM877129	CRC	Tumor	MSS	GSE35896	GPL570	0.6309	MSI-H	MSS	MSS
GSM2440414	CRC	Tumor	MSS	GSE92921	GPL570	0.1962	MSS	MSS	MSS
GSM335611	CRC	Tumor	MSS	GSE13294	GPL570	0.013	MSS	MSS	MSI-H
GSM971962	CRC	Tumor	MSI-H	GSE39582	GPL570	0.3074	MSS	MSI-H	MSI-H
GSM972213	CRC	Tumor	MSS	GSE39582	GPL570	0.0614	MSS	MSS	MSI-H
GSM335620	CRC	Tumor	MSI-H	GSE13294	GPL570	0.1436	MSS	MSI-H	MSI-H
GSM972258	CRC	Tumor	MSS	GSE39582	GPL570	0.0024	MSS	MSS	MSI-H
GSM972301	CRC	Tumor	MSS	GSE39582	GPL570	0.044	MSS	MSS	MSI-H
GSM972007	CRC	Tumor	MSS	GSE39582	GPL570	0.1552	MSS	MSI-H	MSI-H
GSM972266	CRC	Tumor	MSI-H	GSE39582	GPL570	0.0588	MSS	MSI-H	MSI-H
GSM877171	CRC	Tumor	MSS	GSE35896	GPL570	0.0232	MSS	MSS	MSS
GSM335519	CRC	Tumor	MSI-H	GSE13294	GPL570	0.3926	MSI-H	MSI-H	MSI-H
GSM335548	CRC	Tumor	MSS	GSE13294	GPL570	0.0523	MSS	MSS	MSI-H
GSM335597	CRC	Tumor	MSI-H	GSE13294	GPL570	0.8109	MSI-H	MSI-H	MSI-H
GSM335632	CRC	Tumor	MSI-H	GSE13294	GPL570	0.865	MSI-H	MSI-H	MSI-H
GSM712418	CRC	Tumor	MSS	GSE24550	GPL5175	0.0023	MSS	MSS	MSS
GSM335656	CRC	Tumor	MSI-H	GSE13294	GPL570	0.5987	MSI-H	MSI-H	MSI-H
GSM327332	CRC	Tumor	MSS	GSE13067	GPL570	0.0099	MSS	MSS	MSI-H
GSM452177	CRC	Tumor	MSS	GSE18088	GPL570	0.01	MSS	MSS	MSI-H
GSM452188	CRC	Tumor	MSI-H	GSE18088	GPL570	0.9329	MSI-H	MSI-H	MSI-H
GSM972152	CRC	Tumor	MSS	GSE39582	GPL570	0.0024	MSS	MSS	MSS
GSM972246	CRC	Tumor	MSS	GSE39582	GPL570	0.0031	MSS	MSS	MSI-H
GSM972249	CRC	Tumor	MSS	GSE39582	GPL570	0.0014	MSS	MSS	MSI-H
GSM2440408	CRC	Tumor	MSS	GSE92921	GPL570	0.0723	MSS	MSS	MSS
GSM2440418	CRC	Tumor	MSS	GSE92921	GPL570	0.0148	MSS	MSS	MSS
GSM2440430	CRC	Tumor	MSS	GSE92921	GPL570	0.0943	MSS	MSS	MSS
GSM712431	CRC	Tumor	MSI-H	GSE24550	GPL5175	0.7585	MSI-H	MSI-H	MSI-H
GSM972045	CRC	Tumor	MSS	GSE39582	GPL570	0.0552	MSS	MSS	MSI-H
GSM955468	CRC	Tumor	MSI-H	GSE39084	GPL570	0.933	MSI-H	MSI-H	MSI-H
GSM972447	CRC	Tumor	MSI-H	GSE39582	GPL570	0.8038	MSI-H	MSI-H	MSI-H
GSM971994	CRC	Tumor	MSS	GSE39582	GPL570	0.0019	MSS	MSS	MSI-H
GSM972015	CRC	Tumor	MSI-H	GSE39582	GPL570	0.9612	MSI-H	MSI-H	MSI-H
GSM972012	CRC	Tumor	MSS	GSE39582	GPL570	0.0082	MSS	MSI-H	MSI-H
GSM712446	CRC	Tumor	MSI-H	GSE24550	GPL5175	0.6322	MSI-H	MSI-H	MSI-H
GSM877161	CRC	Tumor	MSS	GSE35896	GPL570	0.003	MSS	MSS	MSI-H
GSM335622	CRC	Tumor	MSI-H	GSE13294	GPL570	0.6946	MSI-H	MSI-H	MSI-H
GSM877133	CRC	Tumor	MSS	GSE35896	GPL570	0.0115	MSS	MSS	MSI-H
GSM335605	CRC	Tumor	MSS	GSE13294	GPL570	0.0045	MSS	MSS	MSI-H
GSM327337	CRC	Tumor	MSS	GSE13067	GPL570	0.0057	MSS	MSS	MSI-H
GSM335558	CRC	Tumor	MSS	GSE13294	GPL570	0.0051	MSS	MSS	MSI-H
GSM972521	CRC	Tumor	MSS	GSE39582	GPL570	0.0385	MSS	MSS	MSI-H
GSM972103	CRC	Tumor	MSS	GSE39582	GPL570	0.0532	MSS	MSS	MSI-H
GSM877188	CRC	Tumor	MSS	GSE35896	GPL570	0.0039	MSS	MSS	MSS
GSM972253	CRC	Tumor	MSS	GSE39582	GPL570	0.0018	MSS	MSS	MSS
GSM877183	CRC	Tumor	MSS	GSE35896	GPL570	0.1423	MSS	MSS	MSI-H
GSM972329	CRC	Tumor	MSS	GSE39582	GPL570	0.0124	MSS	MSS	MSI-H
GSM972188	CRC	Tumor	MSS	GSE39582	GPL570	0.0032	MSS	MSS	MSI-H
GSM972275	CRC	Tumor	MSI-H	GSE39582	GPL570	0.863	MSI-H	MSI-H	MSI-H
GSM972232	CRC	Tumor	MSS	GSE39582	GPL570	0.0164	MSS	MSS	MSI-H
GSM335521	CRC	Tumor	MSS	GSE13294	GPL570	0.0327	MSS	MSS	MSI-H
GSM335526	CRC	Tumor	MSS	GSE13294	GPL570	0.0159	MSS	MSS	MSI-H
GSM972309	CRC	Tumor	MSS	GSE39582	GPL570	0.002	MSS	MSS	MSI-H
GSM972276	CRC	Tumor	MSI-H	GSE39582	GPL570	0.9668	MSI-H	MSI-H	MSI-H
GSM972458	CRC	Tumor	MSI-H	GSE39582	GPL570	0.9235	MSI-H	MSI-H	MSI-H
GSM972262	CRC	Tumor	MSI-H	GSE39582	GPL570	0.8407	MSI-H	MSI-H	MSI-H
GSM972493	CRC	Tumor	MSS	GSE39582	GPL570	0.0056	MSS	MSS	MSI-H
GSM972228	CRC	Tumor	MSS	GSE39582	GPL570	0.275	MSS	MSI-H	MSI-H
GSM972256	CRC	Tumor	MSS	GSE39582	GPL570	0.0015	MSS	MSS	MSI-H
GSM972001	CRC	Tumor	MSS	GSE39582	GPL570	0.0028	MSS	MSS	MSS
GSM877154	CRC	Tumor	MSS	GSE35896	GPL570	0.0051	MSS	MSS	MSI-H
GSM972438	CRC	Tumor	MSS	GSE39582	GPL570	0.6408	MSI-H	MSS	MSI-H
GSM972503	CRC	Tumor	MSS	GSE39582	GPL570	0.0079	MSS	MSS	MSI-H
GSM972187	CRC	Tumor	MSS	GSE39582	GPL570	0.0225	MSS	MSS	MSI-H
GSM1949461	CRC	Tumor	MSI-H	GSE75316	GPL570	0.8083	MSI-H	MSI-H	MSI-H
GSM972238	CRC	Tumor	MSS	GSE39582	GPL570	0.0048	MSS	MSS	MSS
GSM327318	CRC	Tumor	MSS	GSE13067	GPL570	0.0062	MSS	MSS	MSI-H
GSM955448	CRC	Tumor	MSI-H	GSE39084	GPL570	0.9418	MSI-H	MSI-H	MSI-H
GSM712423	CRC	Tumor	MSS	GSE24550	GPL5175	0.349	MSI-H	MSI-H	MSI-H
GSM1949476	CRC	Tumor	MSS	GSE75316	GPL570	0.0025	MSS	MSS	MSS
GSM327338	CRC	Tumor	MSS	GSE13067	GPL570	0.0038	MSS	MSS	MSI-H
GSM972386	CRC	Tumor	MSS	GSE39582	GPL570	0.003	MSS	MSS	MSS
GSM971965	CRC	Tumor	MSS	GSE39582	GPL570	0.0012	MSS	MSS	MSI-H
GSM452150	CRC	Tumor	MSS	GSE18088	GPL570	0.0022	MSS	MSS	MSI-H
GSM955469	CRC	Tumor	MSI-H	GSE39084	GPL570	0.7238	MSI-H	MSI-H	MSI-H
GSM972054	CRC	Tumor	MSS	GSE39582	GPL570	0.0347	MSS	MSS	MSI-H
GSM972470	CRC	Tumor	MSI-H	GSE39582	GPL570	0.8839	MSI-H	MSI-H	MSI-H
GSM335510	CRC	Tumor	MSS	GSE13294	GPL570	0.0596	MSS	MSS	MSI-H
GSM335573	CRC	Tumor	MSI-H	GSE13294	GPL570	0.0393	MSS	MSS	MSS
GSM877167	CRC	Tumor	MSS	GSE35896	GPL570	0.0046	MSS	MSS	MSI-H
GSM972350	CRC	Tumor	MSS	GSE39582	GPL570	0.0111	MSS	MSS	MSI-H
GSM712419	CRC	Tumor	MSS	GSE24550	GPL5175	0.0473	MSS	MSI-H	MSI-H
GSM335555	CRC	Tumor	MSI-H	GSE13294	GPL570	0.886	MSI-H	MSI-H	MSI-H
GSM972336	CRC	Tumor	MSS	GSE39582	GPL570	0.0018	MSS	MSS	MSS
GSM1681354	CRC	Tumor	MSS	GSE39582	GPL570	0.0281	MSS	MSS	MSI-H
GSM327321	CRC	Tumor	MSS	GSE13067	GPL570	0.0054	MSS	MSS	MSS
GSM955447	CRC	Tumor	MSI-H	GSE39084	GPL570	0.4608	MSI-H	MSI-H	MSI-H
GSM972044	CRC	Tumor	MSS	GSE39582	GPL570	0.0731	MSS	MSS	MSS
GSM972200	CRC	Tumor	MSS	GSE39582	GPL570	0.0038	MSS	MSS	MSI-H
GSM1681362	CRC	Tumor	MSS	GSE39582	GPL570	0.0682	MSS	MSS	MSI-H
GSM2440404	CRC	Tumor	MSS	GSE92921	GPL570	0.0236	MSS	MSS	MSS
GSM335584	CRC	Tumor	MSS	GSE13294	GPL570	0.0055	MSS	MSS	MSI-H
GSM452156	CRC	Tumor	MSS	GSE18088	GPL570	0.0033	MSS	MSS	MSI-H
GSM335580	CRC	Tumor	MSS	GSE13294	GPL570	0.0503	MSS	MSS	MSI-H
GSM972440	CRC	Tumor	MSS	GSE39582	GPL570	0.5602	MSI-H	MSS	MSI-H
GSM972271	CRC	Tumor	MSS	GSE39582	GPL570	0.004	MSS	MSS	MSS
GSM972233	CRC	Tumor	MSS	GSE39582	GPL570	0.0087	MSS	MSS	MSI-H
GSM335600	CRC	Tumor	MSS	GSE13294	GPL570	0.0019	MSS	MSS	MSS
GSM327288	CRC	Tumor	MSI-H	GSE13067	GPL570	0.5073	MSI-H	MSI-H	MSI-H
GSM452160	CRC	Tumor	MSS	GSE18088	GPL570	0.0018	MSS	MSS	MSI-H
GSM680191	CRC	Tumor	MSI-H	GSE27544	GPL13158	0.4723	MSI-H	MSI-H	MSI-H
GSM972460	CRC	Tumor	MSS	GSE39582	GPL570	0.0071	MSS	MSS	MSI-H
GSM972024	CRC	Tumor	MSS	GSE39582	GPL570	0.0012	MSS	MSS	MSS
GSM452179	CRC	Tumor	MSI-H	GSE18088	GPL570	0.9736	MSI-H	MSI-H	MSI-H
GSM452191	CRC	Tumor	MSS	GSE18088	GPL570	0.0105	MSS	MSS	MSI-H
GSM972481	CRC	Tumor	MSS	GSE39582	GPL570	0.0017	MSS	MSS	MSS
GSM972373	CRC	Tumor	MSS	GSE39582	GPL570	0.0006	MSS	MSS	MSS
GSM972400	CRC	Tumor	MSS	GSE39582	GPL570	0.0132	MSS	MSS	MSI-H
GSM335615	CRC	Tumor	MSS	GSE13294	GPL570	0.0153	MSS	MSS	MSI-H
GSM972413	CRC	Tumor	MSS	GSE39582	GPL570	0.0133	MSS	MSS	MSI-H
GSM712428	CRC	Tumor	MSS	GSE24550	GPL5175	0.0125	MSS	MSS	MSI-H
GSM327351	CRC	Tumor	MSS	GSE13067	GPL570	0.1009	MSS	MSI-H	MSI-H
GSM680186	CRC	Tumor	MSI-H	GSE27544	GPL13158	0.7677	MSI-H	MSI-H	MSI-H
GSM972008	CRC	Tumor	MSS	GSE39582	GPL570	0.457	MSI-H	MSI-H	MSI-H
GSM972265	CRC	Tumor	MSI-H	GSE39582	GPL570	0.874	MSI-H	MSI-H	MSI-H
GSM972491	CRC	Tumor	MSS	GSE39582	GPL570	0.003	MSS	MSS	MSS
GSM972171	CRC	Tumor	MSS	GSE39582	GPL570	0.8966	MSI-H	MSI-H	MSI-H
GSM971980	CRC	Tumor	MSI-H	GSE39582	GPL570	0.6246	MSI-H	MSI-H	MSI-H
GSM972341	CRC	Tumor	MSS	GSE39582	GPL570	0.0411	MSS	MSS	MSI-H
GSM327310	CRC	Tumor	MSI-H	GSE13067	GPL570	0.808	MSI-H	MSI-H	MSI-H
GSM972391	CRC	Tumor	MSI-H	GSE39582	GPL570	0.9285	MSI-H	MSI-H	MSI-H
GSM877186	CRC	Tumor	MSS	GSE35896	GPL570	0.0429	MSS	MSS	MSS
GSM972136	CRC	Tumor	MSS	GSE39582	GPL570	0.0017	MSS	MSS	MSS
GSM972411	CRC	Tumor	MSS	GSE39582	GPL570	0.0017	MSS	MSS	MSS
GSM972221	CRC	Tumor	MSI-H	GSE39582	GPL570	0.9688	MSI-H	MSI-H	MSI-H
GSM972358	CRC	Tumor	MSS	GSE39582	GPL570	0.0097	MSS	MSS	MSS
GSM335660	CRC	Tumor	MSI-H	GSE13294	GPL570	0.8841	MSI-H	MSI-H	MSI-H
GSM972019	CRC	Tumor	MSS	GSE39582	GPL570	0.1629	MSS	MSS	MSI-H
GSM972215	CRC	Tumor	MSS	GSE39582	GPL570	0.0472	MSS	MSS	MSI-H
GSM972455	CRC	Tumor	MSI-H	GSE39582	GPL570	0.9008	MSI-H	MSI-H	MSI-H
GSM877156	CRC	Tumor	MSI-H	GSE35896	GPL570	0.0326	MSS	MSI-H	MSI-H
GSM972365	CRC	Tumor	MSS	GSE39582	GPL570	0.683	MSI-H	MSI-H	MSI-H
GSM972153	CRC	Tumor	MSS	GSE39582	GPL570	0.0036	MSS	MSS	MSS
GSM335513	CRC	Tumor	MSS	GSE13294	GPL570	0.0037	MSS	MSS	MSI-H
GSM972441	CRC	Tumor	MSS	GSE39582	GPL570	0.0087	MSS	MSS	MSS
GSM972442	CRC	Tumor	MSS	GSE39582	GPL570	0.016	MSS	MSS	MSI-H
GSM335532	CRC	Tumor	MSI-H	GSE13294	GPL570	0.8924	MSI-H	MSI-H	MSI-H
GSM335616	CRC	Tumor	MSS	GSE13294	GPL570	0.0029	MSS	MSS	MSS
GSM327335	CRC	Tumor	MSS	GSE13067	GPL570	0.0166	MSS	MSI-H	MSI-H
GSM452189	CRC	Tumor	MSI-H	GSE18088	GPL570	0.946	MSI-H	MSI-H	MSI-H
GSM327312	CRC	Tumor	MSS	GSE13067	GPL570	0.0259	MSS	MSS	MSI-H
GSM712417	CRC	Tumor	MSS	GSE24550	GPL5175	0.1863	MSS	MSS	MSS
GSM972169	CRC	Tumor	MSS	GSE39582	GPL570	0.0012	MSS	MSS	MSS
GSM452155	CRC	Tumor	MSS	GSE18088	GPL570	0.0061	MSS	MSS	MSI-H
GSM972267	CRC	Tumor	MSS	GSE39582	GPL570	0.0033	MSS	MSS	MSI-H
GSM1949456	CRC	Tumor	MSS	GSE75316	GPL570	0.0051	MSS	MSS	MSS
GSM1949498	CRC	Tumor	MSS	GSE75316	GPL570	0.0044	MSS	MSS	MSI-H
GSM972414	CRC	Tumor	MSS	GSE39582	GPL570	0.0011	MSS	MSS	MSS
GSM712437	CRC	Tumor	MSS	GSE24550	GPL5175	0.0054	MSS	MSI-H	MSI-H
GSM877174	CRC	Tumor	MSS	GSE35896	GPL570	0.0227	MSS	MSS	MSI-H
GSM972412	CRC	Tumor	MSS	GSE39582	GPL570	0.01	MSS	MSS	MSI-H
GSM972212	CRC	Tumor	MSS	GSE39582	GPL570	0.0369	MSS	MSS	MSI-H
GSM712463	CRC	Tumor	MSS	GSE24550	GPL5175	0.003	MSS	MSS	MSS
GSM680178	CRC	Tumor	MSS	GSE27544	GPL13158	0.007	MSS	MSS	MSI-H
GSM972277	CRC	Tumor	MSI-H	GSE39582	GPL570	0.9332	MSI-H	MSI-H	MSI-H
GSM972419	CRC	Tumor	MSS	GSE39582	GPL570	0.0054	MSS	MSS	MSI-H
GSM972104	CRC	Tumor	MSS	GSE39582	GPL570	0.0078	MSS	MSS	MSI-H
GSM877184	CRC	Tumor	MSS	GSE35896	GPL570	0.0093	MSS	MSS	MSI-H
GSM971972	CRC	Tumor	MSI-H	GSE39582	GPL570	0.0121	MSS	MSI-H	MSI-H
GSM971993	CRC	Tumor	MSS	GSE39582	GPL570	0.1422	MSS	MSS	MSI-H
GSM955465	CRC	Tumor	MSS	GSE39084	GPL570	0.0025	MSS	MSS	MSS
GSM971983	CRC	Tumor	MSI-H	GSE39582	GPL570	0.9029	MSI-H	MSI-H	MSI-H
GSM335618	CRC	Tumor	MSI-H	GSE13294	GPL570	0.0473	MSS	MSI-H	MSI-H
GSM972515	CRC	Tumor	MSS	GSE39582	GPL570	0.0034	MSS	MSS	MSI-H
GSM335511	CRC	Tumor	MSI-H	GSE13294	GPL570	0.5421	MSI-H	MSI-H	MSI-H
GSM971992	CRC	Tumor	MSS	GSE39582	GPL570	0.003	MSS	MSS	MSS
GSM972183	CRC	Tumor	MSS	GSE39582	GPL570	0.097	MSS	MSI-H	MSI-H
GSM327284	CRC	Tumor	MSS	GSE13067	GPL570	0.0065	MSS	MSS	MSI-H
GSM972098	CRC	Tumor	MSS	GSE39582	GPL570	0.0713	MSS	MSS	MSI-H
GSM972425	CRC	Tumor	MSS	GSE39582	GPL570	0.0653	MSS	MSI-H	MSI-H
GSM972454	CRC	Tumor	MSS	GSE39582	GPL570	0.0031	MSS	MSS	MSS
GSM972205	CRC	Tumor	MSS	GSE39582	GPL570	0.0177	MSS	MSS	MSS
GSM972302	CRC	Tumor	MSS	GSE39582	GPL570	0.0036	MSS	MSS	MSS
GSM1949475	CRC	Tumor	MSS	GSE75316	GPL570	0.0155	MSS	MSS	MSI-H
GSM972222	CRC	Tumor	MSI-H	GSE39582	GPL570	0.3666	MSI-H	MSI-H	MSI-H
GSM972508	CRC	Tumor	MSS	GSE39582	GPL570	0.0057	MSS	MSS	MSS
GSM327304	CRC	Tumor	MSS	GSE13067	GPL570	0.0354	MSS	MSS	MSI-H
GSM335571	CRC	Tumor	MSS	GSE13294	GPL570	0.0055	MSS	MSS	MSI-H
GSM972101	CRC	Tumor	MSS	GSE39582	GPL570	0.0187	MSS	MSS	MSI-H
GSM2440421	CRC	Tumor	MSS	GSE92921	GPL570	0.0477	MSS	MSS	MSS
GSM335663	CRC	Tumor	MSI-H	GSE13294	GPL570	0.471	MSI-H	MSI-H	MSI-H
GSM955461	CRC	Tumor	MSI-H	GSE39084	GPL570	0.0222	MSS	MSI-H	MSI-H
GSM972189	CRC	Tumor	MSS	GSE39582	GPL570	0.1349	MSS	MSS	MSS
GSM972196	CRC	Tumor	MSS	GSE39582	GPL570	0.8219	MSI-H	MSI-H	MSI-H
GSM335648	CRC	Tumor	MSI-H	GSE13294	GPL570	0.0102	MSS	MSS	MSI-H
GSM877155	CRC	Tumor	MSS	GSE35896	GPL570	0.232	MSS	MSS	MSS
GSM972475	CRC	Tumor	MSS	GSE39582	GPL570	0.1283	MSS	MSS	MSI-H
GSM327336	CRC	Tumor	MSS	GSE13067	GPL570	0.0151	MSS	MSS	MSI-H
GSM327309	CRC	Tumor	MSI-H	GSE13067	GPL570	0.8243	MSI-H	MSI-H	MSI-H
GSM712403	CRC	Tumor	MSS	GSE24550	GPL5175	0.0021	MSS	MSS	MSI-H
GSM955470	CRC	Tumor	MSI-H	GSE39084	GPL570	0.9472	MSI-H	MSI-H	MSI-H
GSM1949465	CRC	Tumor	MSS	GSE75316	GPL570	0.0099	MSS	MSS	MSI-H
GSM1949505	CRC	Tumor	MSS	GSE75316	GPL570	0.0075	MSS	MSS	MSI-H
GSM1949507	CRC	Tumor	MSS	GSE75316	GPL570	0.0166	MSS	MSS	MSI-H
GSM971978	CRC	Tumor	MSI-H	GSE39582	GPL570	0.3504	MSI-H	MSI-H	MSI-H
GSM335546	CRC	Tumor	MSI-H	GSE13294	GPL570	0.8449	MSI-H	MSS	MSI-H
GSM971967	CRC	Tumor	MSS	GSE39582	GPL570	0.5	MSI-H	MSI-H	MSI-H
GSM972284	CRC	Tumor	MSS	GSE39582	GPL570	0.0024	MSS	MSS	MSI-H
GSM335570	CRC	Tumor	MSS	GSE13294	GPL570	0.5526	MSI-H	MSS	MSI-H
GSM972289	CRC	Tumor	MSS	GSE39582	GPL570	0.0018	MSS	MSS	MSS
GSM452162	CRC	Tumor	MSS	GSE18088	GPL570	0.2014	MSS	MSI-H	MSI-H
GSM972134	CRC	Tumor	MSS	GSE39582	GPL570	0.0165	MSS	MSS	MSI-H
GSM972368	CRC	Tumor	MSS	GSE39582	GPL570	0.0068	MSS	MSS	MSS
GSM972422	CRC	Tumor	MSS	GSE39582	GPL570	0.0418	MSS	MSS	MSI-H
GSM972000	CRC	Tumor	MSS	GSE39582	GPL570	0.0012	MSS	MSS	MSS
GSM712443	CRC	Tumor	MSS	GSE24550	GPL5175	0.0039	MSS	MSS	MSS
GSM1949494	CRC	Tumor	MSS	GSE75316	GPL570	0.0161	MSS	MSS	MSI-H
GSM452197	CRC	Tumor	MSI-H	GSE18088	GPL570	0.9221	MSI-H	MSI-H	MSI-H
GSM335657	CRC	Tumor	MSI-H	GSE13294	GPL570	0.9521	MSI-H	MSI-H	MSI-H
GSM712445	CRC	Tumor	MSS	GSE24550	GPL5175	0.0056	MSS	MSI-H	MSI-H
GSM972318	CRC	Tumor	MSS	GSE39582	GPL570	0.0036	MSS	MSS	MSI-H
GSM335652	CRC	Tumor	MSI-H	GSE13294	GPL570	0.9471	MSI-H	MSI-H	MSI-H
GSM972018	CRC	Tumor	MSS	GSE39582	GPL570	0.0064	MSS	MSS	MSI-H
GSM972353	CRC	Tumor	MSI-H	GSE39582	GPL570	0.4178	MSI-H	MSI-H	MSI-H
GSM971958	CRC	Tumor	MSS	GSE39582	GPL570	0.004	MSS	MSS	MSS
GSM972397	CRC	Tumor	MSS	GSE39582	GPL570	0.0046	MSS	MSS	MSI-H
GSM972227	CRC	Tumor	MSS	GSE39582	GPL570	0.0717	MSS	MSS	MSI-H
GSM972509	CRC	Tumor	MSS	GSE39582	GPL570	0.0026	MSS	MSS	MSS
GSM335552	CRC	Tumor	MSS	GSE13294	GPL570	0.0129	MSS	MSS	MSI-H
GSM1681360	CRC	Tumor	MSI-H	GSE39582	GPL570	0.0178	MSS	MSS	MSI-H
GSM1949469	CRC	Tumor	MSS	GSE75316	GPL570	0.0016	MSS	MSS	MSI-H
GSM2440436	CRC	Tumor	MSS	GSE92921	GPL570	0.0139	MSS	MSS	MSS
GSM2440378	CRC	Tumor	MSI-H	GSE92921	GPL570	0.0438	MSS	MSS	MSS
GSM972290	CRC	Tumor	MSI-H	GSE39582	GPL570	0.0317	MSS	MSS	MSI-H
GSM2440385	CRC	Tumor	MSS	GSE92921	GPL570	0.004	MSS	MSS	MSS
GSM327300	CRC	Tumor	MSS	GSE13067	GPL570	0.0626	MSS	MSI-H	MSI-H
GSM972151	CRC	Tumor	MSS	GSE39582	GPL570	0.0019	MSS	MSS	MSI-H
GSM335593	CRC	Tumor	MSS	GSE13294	GPL570	0.0109	MSS	MSS	MSI-H
GSM712424	CRC	Tumor	MSS	GSE24550	GPL5175	0.0207	MSS	MSI-H	MSI-H
GSM2440434	CRC	Tumor	MSS	GSE92921	GPL570	0.0161	MSS	MSS	MSS
GSM335538	CRC	Tumor	MSS	GSE13294	GPL570	0.0073	MSS	MSS	MSI-H
GSM972119	CRC	Tumor	MSS	GSE39582	GPL570	0.0006	MSS	MSS	MSI-H
GSM1949472	CRC	Tumor	MSS	GSE75316	GPL570	0.0367	MSS	MSS	MSI-H
GSM972339	CRC	Tumor	MSS	GSE39582	GPL570	0.0022	MSS	MSS	MSS
GSM972168	CRC	Tumor	MSS	GSE39582	GPL570	0.9104	MSI-H	MSI-H	MSI-H
GSM2440386	CRC	Tumor	MSS	GSE92921	GPL570	0.1875	MSS	MSS	MSS
GSM972037	CRC	Tumor	MSS	GSE39582	GPL570	0.0612	MSS	MSI-H	MSI-H
GSM1949480	CRC	Tumor	MSS	GSE75316	GPL570	0.0213	MSS	MSS	MSI-H
GSM335639	CRC	Tumor	MSI-H	GSE13294	GPL570	0.1218	MSS	MSI-H	MSI-H
GSM712440	CRC	Tumor	MSS	GSE24550	GPL5175	0.0032	MSS	MSS	MSS
GSM972207	CRC	Tumor	MSS	GSE39582	GPL570	0.0057	MSS	MSS	MSS
GSM972125	CRC	Tumor	MSS	GSE39582	GPL570	0.0039	MSS	MSS	MSI-H
GSM972483	CRC	Tumor	MSS	GSE39582	GPL570	0.0006	MSS	MSS	MSS
GSM327308	CRC	Tumor	MSS	GSE13067	GPL570	0.0073	MSS	MSS	MSI-H
GSM2440425	CRC	Tumor	MSS	GSE92921	GPL570	0.0041	MSS	MSS	MSS
GSM327325	CRC	Tumor	MSI-H	GSE13067	GPL570	0.9579	MSI-H	MSI-H	MSI-H
GSM971990	CRC	Tumor	MSS	GSE39582	GPL570	0.1966	MSS	MSS	MSI-H
GSM972192	CRC	Tumor	MSS	GSE39582	GPL570	0.0387	MSS	MSS	MSI-H
GSM1949500	CRC	Tumor	MSI-H	GSE75316	GPL570	0.8872	MSI-H	MSI-H	MSI-H
GSM327298	CRC	Tumor	MSS	GSE13067	GPL570	0.1434	MSS	MSI-H	MSI-H
GSM327290	CRC	Tumor	MSS	GSE13067	GPL570	0.0039	MSS	MSS	MSI-H
GSM955454	CRC	Tumor	MSS	GSE39084	GPL570	0.0154	MSS	MSS	MSS
GSM712414	CRC	Tumor	MSS	GSE24550	GPL5175	0.0026	MSS	MSS	MSS
GSM972142	CRC	Tumor	MSS	GSE39582	GPL570	0.0013	MSS	MSS	MSS
GSM972278	CRC	Tumor	MSI-H	GSE39582	GPL570	0.9221	MSI-H	MSI-H	MSI-H
GSM972383	CRC	Tumor	MSS	GSE39582	GPL570	0.0018	MSS	MSS	MSS
GSM1949474	CRC	Tumor	MSS	GSE75316	GPL570	0.0755	MSS	MSS	MSI-H
GSM972504	CRC	Tumor	MSS	GSE39582	GPL570	0.006	MSS	MSI-H	MSI-H
GSM1949478	CRC	Tumor	MSS	GSE75316	GPL570	0.0042	MSS	MSS	MSI-H
GSM712429	CRC	Tumor	MSS	GSE24550	GPL5175	0.0577	MSS	MSI-H	MSI-H
GSM1949504	CRC	Tumor	MSS	GSE75316	GPL570	0.002	MSS	MSS	MSI-H
GSM712448	CRC	Tumor	MSS	GSE24550	GPL5175	0.0212	MSS	MSS	MSI-H
GSM680195	CRC	Tumor	MSS	GSE27544	GPL13158	0.0126	MSS	MSS	MSI-H
GSM1949501	CRC	Tumor	MSS	GSE75316	GPL570	0.233	MSS	MSS	MSI-H
GSM972507	CRC	Tumor	MSI-H	GSE39582	GPL570	0.7473	MSI-H	MSI-H	MSI-H
GSM452190	CRC	Tumor	MSS	GSE18088	GPL570	0.5542	MSI-H	MSI-H	MSI-H
GSM972011	CRC	Tumor	MSS	GSE39582	GPL570	0.0798	MSS	MSI-H	MSI-H
GSM712412	CRC	Tumor	MSI-H	GSE24550	GPL5175	0.8791	MSI-H	MSI-H	MSI-H
GSM712454	CRC	Tumor	MSS	GSE24550	GPL5175	0.0083	MSS	MSS	MSI-H
GSM972375	CRC	Tumor	MSS	GSE39582	GPL570	0.0064	MSS	MSI-H	MSI-H
GSM972026	CRC	Tumor	MSS	GSE39582	GPL570	0.249	MSS	MSS	MSI-H
GSM972436	CRC	Tumor	MSS	GSE39582	GPL570	0.003	MSS	MSS	MSI-H
GSM335517	CRC	Tumor	MSS	GSE13294	GPL570	0.0038	MSS	MSS	MSI-H
GSM2440391	CRC	Tumor	MSS	GSE92921	GPL570	0.0179	MSS	MSS	MSS
GSM972428	CRC	Tumor	MSS	GSE39582	GPL570	0.0115	MSS	MSS	MSI-H
GSM877146	CRC	Tumor	MSS	GSE35896	GPL570	0.0117	MSS	MSS	MSS
GSM327324	CRC	Tumor	MSI-H	GSE13067	GPL570	0.5515	MSI-H	MSI-H	MSI-H
GSM972497	CRC	Tumor	MSS	GSE39582	GPL570	0.0022	MSS	MSS	MSS
GSM452194	CRC	Tumor	MSS	GSE18088	GPL570	0.0023	MSS	MSS	MSI-H
GSM972325	CRC	Tumor	MSS	GSE39582	GPL570	0.4081	MSI-H	MSI-H	MSI-H
GSM972381	CRC	Tumor	MSS	GSE39582	GPL570	0.0011	MSS	MSS	MSI-H
GSM972384	CRC	Tumor	MSS	GSE39582	GPL570	0.0061	MSS	MSS	MSS
GSM972427	CRC	Tumor	MSS	GSE39582	GPL570	0.0017	MSS	MSS	MSS
GSM335576	CRC	Tumor	MSI-H	GSE13294	GPL570	0.942	MSI-H	MSI-H	MSI-H
GSM712422	CRC	Tumor	MSS	GSE24550	GPL5175	0.0177	MSS	MSS	MSI-H
GSM335579	CRC	Tumor	MSS	GSE13294	GPL570	0.1202	MSS	MSS	MSI-H
GSM972206	CRC	Tumor	MSS	GSE39582	GPL570	0.0043	MSS	MSS	MSI-H
GSM335530	CRC	Tumor	MSI-H	GSE13294	GPL570	0.9284	MSI-H	MSI-H	MSI-H
GSM972177	CRC	Tumor	MSS	GSE39582	GPL570	0.0013	MSS	MSS	MSI-H
GSM972502	CRC	Tumor	MSS	GSE39582	GPL570	0.046	MSS	MSS	MSI-H
GSM335545	CRC	Tumor	MSI-H	GSE13294	GPL570	0.8252	MSI-H	MSI-H	MSI-H
GSM335574	CRC	Tumor	MSI-H	GSE13294	GPL570	0.8589	MSI-H	MSI-H	MSI-H
GSM335588	CRC	Tumor	MSS	GSE13294	GPL570	0.0077	MSS	MSS	MSI-H
GSM877158	CRC	Tumor	MSS	GSE35896	GPL570	0.0482	MSS	MSS	MSI-H
GSM955460	CRC	Tumor	MSI-H	GSE39084	GPL570	0.8074	MSI-H	MSI-H	MSI-H
GSM335525	CRC	Tumor	MSI-H	GSE13294	GPL570	0.861	MSI-H	MSI-H	MSI-H
GSM972023	CRC	Tumor	MSS	GSE39582	GPL570	0.007	MSS	MSS	MSI-H
GSM972140	CRC	Tumor	MSS	GSE39582	GPL570	0.0379	MSS	MSS	MSI-H
GSM972374	CRC	Tumor	MSS	GSE39582	GPL570	0.0095	MSS	MSS	MSI-H
GSM972296	CRC	Tumor	MSI-H	GSE39582	GPL570	0.3557	MSI-H	MSI-H	MSI-H
GSM335601	CRC	Tumor	MSS	GSE13294	GPL570	0.007	MSS	MSS	MSI-H
GSM972453	CRC	Tumor	MSS	GSE39582	GPL570	0.05	MSS	MSS	MSI-H
GSM972163	CRC	Tumor	MSS	GSE39582	GPL570	0.0068	MSS	MSS	MSI-H
GSM972139	CRC	Tumor	MSS	GSE39582	GPL570	0.0011	MSS	MSS	MSS
GSM972416	CRC	Tumor	MSS	GSE39582	GPL570	0.0045	MSS	MSS	MSI-H
GSM327296	CRC	Tumor	MSS	GSE13067	GPL570	0.158	MSS	MSI-H	MSI-H
GSM972224	CRC	Tumor	MSI-H	GSE39582	GPL570	0.9303	MSI-H	MSI-H	MSI-H
GSM1681365	CRC	Tumor	MSS	GSE39582	GPL570	0.0141	MSS	MSS	MSI-H
GSM877159	CRC	Tumor	MSS	GSE35896	GPL570	0.9176	MSI-H	MSS	MSS
GSM335577	CRC	Tumor	MSI-H	GSE13294	GPL570	0.7118	MSI-H	MSI-H	MSI-H
GSM680187	CRC	Tumor	MSI-H	GSE27544	GPL13158	0.5622	MSI-H	MSI-H	MSI-H
GSM972369	CRC	Tumor	MSS	GSE39582	GPL570	0.0168	MSS	MSS	MSI-H
GSM1949452	CRC	Tumor	MSS	GSE75316	GPL570	0.0043	MSS	MSS	MSI-H
GSM680197	CRC	Tumor	MSS	GSE27544	GPL13158	0.0849	MSS	MSS	MSI-H
GSM1681356	CRC	Tumor	MSS	GSE39582	GPL570	0.0227	MSS	MSS	MSI-H
GSM955509	CRC	Tumor	MSI-H	GSE39084	GPL570	0.2436	MSS	MSI-H	MSI-H
GSM972051	CRC	Tumor	MSS	GSE39582	GPL570	0.0098	MSS	MSS	MSI-H
GSM972126	CRC	Tumor	MSS	GSE39582	GPL570	0.0013	MSS	MSS	MSS
GSM327353	CRC	Tumor	MSI-H	GSE13067	GPL570	0.5794	MSI-H	MSI-H	MSI-H
GSM971975	CRC	Tumor	MSS	GSE39582	GPL570	0.0048	MSS	MSS	MSS
GSM335629	CRC	Tumor	MSI-H	GSE13294	GPL570	0.9623	MSI-H	MSI-H	MSI-H
GSM955508	CRC	Tumor	MSI-H	GSE39084	GPL570	0.9732	MSI-H	MSI-H	MSI-H
GSM972372	CRC	Tumor	MSS	GSE39582	GPL570	0.0033	MSS	MSS	MSI-H
GSM972029	CRC	Tumor	MSS	GSE39582	GPL570	0.0022	MSS	MSS	MSI-H
GSM972030	CRC	Tumor	MSS	GSE39582	GPL570	0.2479	MSS	MSI-H	MSI-H
GSM972299	CRC	Tumor	MSS	GSE39582	GPL570	0.0047	MSS	MSS	MSI-H
GSM972209	CRC	Tumor	MSS	GSE39582	GPL570	0.5051	MSI-H	MSS	MSI-H
GSM972210	CRC	Tumor	MSS	GSE39582	GPL570	0.0025	MSS	MSS	MSS
GSM452154	CRC	Tumor	MSS	GSE18088	GPL570	0.0049	MSS	MSS	MSI-H
GSM452159	CRC	Tumor	MSI-H	GSE18088	GPL570	0.9124	MSI-H	MSI-H	MSI-H
GSM972343	CRC	Tumor	MSS	GSE39582	GPL570	0.014	MSS	MSS	MSI-H
GSM335569	CRC	Tumor	MSS	GSE13294	GPL570	0.0023	MSS	MSS	MSI-H
GSM972016	CRC	Tumor	MSI-H	GSE39582	GPL570	0.151	MSS	MSI-H	MSI-H
GSM972231	CRC	Tumor	MSS	GSE39582	GPL570	0.0088	MSS	MSS	MSS
GSM972432	CRC	Tumor	MSS	GSE39582	GPL570	0.0016	MSS	MSS	MSS
GSM972473	CRC	Tumor	MSS	GSE39582	GPL570	0.0144	MSS	MSS	MSI-H
GSM327285	CRC	Tumor	MSS	GSE13067	GPL570	0.0032	MSS	MSS	MSI-H
GSM1949482	CRC	Tumor	MSS	GSE75316	GPL570	0.0038	MSS	MSS	MSI-H
GSM335613	CRC	Tumor	MSS	GSE13294	GPL570	0.011	MSS	MSS	MSI-H
GSM972149	CRC	Tumor	MSS	GSE39582	GPL570	0.0018	MSS	MSS	MSI-H
GSM972203	CRC	Tumor	MSS	GSE39582	GPL570	0.006	MSS	MSS	MSI-H
GSM452184	CRC	Tumor	MSI-H	GSE18088	GPL570	0.251	MSS	MSI-H	MSI-H
GSM680180	CRC	Tumor	MSS	GSE27544	GPL13158	0.0047	MSS	MSS	MSI-H
GSM335547	CRC	Tumor	MSS	GSE13294	GPL570	0.1589	MSS	MSI-H	MSI-H
GSM452195	CRC	Tumor	MSS	GSE18088	GPL570	0.0144	MSS	MSS	MSI-H
GSM972344	CRC	Tumor	MSS	GSE39582	GPL570	0.0042	MSS	MSS	MSS
GSM2440410	CRC	Tumor	MSS	GSE92921	GPL570	0.0359	MSS	MSI-H	MSS
GSM335658	CRC	Tumor	MSI-H	GSE13294	GPL570	0.9271	MSI-H	MSI-H	MSI-H
GSM877128	CRC	Tumor	MSS	GSE35896	GPL570	0.4362	MSI-H	MSI-H	MSI-H
GSM335621	CRC	Tumor	MSI-H	GSE13294	GPL570	0.9228	MSI-H	MSI-H	MSI-H
GSM712451	CRC	Tumor	MSS	GSE24550	GPL5175	0.1004	MSS	MSS	MSS
GSM972235	CRC	Tumor	MSS	GSE39582	GPL570	0.0082	MSS	MSS	MSI-H
GSM2440379	CRC	Tumor	MSS	GSE92921	GPL570	0.0052	MSS	MSS	MSS
GSM955466	CRC	Tumor	MSI-H	GSE39084	GPL570	0.7448	MSI-H	MSI-H	MSI-H
GSM972307	CRC	Tumor	MSS	GSE39582	GPL570	0.0046	MSS	MSS	MSI-H
GSM327322	CRC	Tumor	MSS	GSE13067	GPL570	0.0555	MSS	MSS	MSI-H
GSM712461	CRC	Tumor	MSS	GSE24550	GPL5175	0.0137	MSS	MSI-H	MSI-H
GSM972459	CRC	Tumor	MSS	GSE39582	GPL570	0.0334	MSS	MSS	MSI-H
GSM335581	CRC	Tumor	MSS	GSE13294	GPL570	0.0688	MSS	MSS	MSI-H
GSM712415	CRC	Tumor	MSI-H	GSE24550	GPL5175	0.4001	MSI-H	MSI-H	MSI-H
GSM335641	CRC	Tumor	MSI-H	GSE13294	GPL570	0.9502	MSI-H	MSI-H	MSI-H
GSM972520	CRC	Tumor	MSS	GSE39582	GPL570	0.0582	MSS	MSS	MSI-H
GSM452175	CRC	Tumor	MSI-H	GSE18088	GPL570	0.96	MSI-H	MSI-H	MSI-H
GSM972288	CRC	Tumor	MSS	GSE39582	GPL570	0.0016	MSS	MSS	MSI-H
GSM327326	CRC	Tumor	MSS	GSE13067	GPL570	0.0042	MSS	MSS	MSS
GSM972279	CRC	Tumor	MSI-H	GSE39582	GPL570	0.7061	MSI-H	MSI-H	MSI-H
GSM2440392	CRC	Tumor	MSS	GSE92921	GPL570	0.0068	MSS	MSS	MSS
GSM877137	CRC	Tumor	MSS	GSE35896	GPL570	0.0022	MSS	MSS	MSS
GSM2440407	CRC	Tumor	MSS	GSE92921	GPL570	0.028	MSS	MSS	MSS
GSM335602	CRC	Tumor	MSS	GSE13294	GPL570	0.0091	MSS	MSS	MSI-H
GSM335518	CRC	Tumor	MSI-H	GSE13294	GPL570	0.8679	MSI-H	MSI-H	MSI-H
GSM972154	CRC	Tumor	MSS	GSE39582	GPL570	0.0053	MSS	MSS	MSI-H
GSM1681367	CRC	Tumor	MSS	GSE39582	GPL570	0.0252	MSS	MSS	MSI-H
GSM327316	CRC	Tumor	MSS	GSE13067	GPL570	0.0355	MSS	MSS	MSI-H
GSM972377	CRC	Tumor	MSS	GSE39582	GPL570	0.0045	MSS	MSS	MSS
GSM972389	CRC	Tumor	MSS	GSE39582	GPL570	0.4455	MSI-H	MSS	MSI-H
GSM335559	CRC	Tumor	MSI-H	GSE13294	GPL570	0.8614	MSI-H	MSI-H	MSI-H
GSM335606	CRC	Tumor	MSS	GSE13294	GPL570	0.0028	MSS	MSS	MSS
GSM335522	CRC	Tumor	MSS	GSE13294	GPL570	0.0322	MSS	MSS	MSI-H
GSM452171	CRC	Tumor	MSS	GSE18088	GPL570	0.0055	MSS	MSS	MSI-H
GSM972446	CRC	Tumor	MSI-H	GSE39582	GPL570	0.0555	MSS	MSS	MSI-H
GSM972513	CRC	Tumor	MSS	GSE39582	GPL570	0.0017	MSS	MSS	MSS
GSM2440433	CRC	Tumor	MSI-H	GSE92921	GPL570	0.9417	MSI-H	MSI-H	MSI-H
GSM712405	CRC	Tumor	MSI-H	GSE24550	GPL5175	0.8173	MSI-H	MSI-H	MSI-H
GSM972378	CRC	Tumor	MSS	GSE39582	GPL570	0.0027	MSS	MSS	MSI-H
GSM972105	CRC	Tumor	MSS	GSE39582	GPL570	0.0032	MSS	MSS	MSI-H
GSM1949450	CRC	Tumor	MSI-H	GSE75316	GPL570	0.9584	MSI-H	MSI-H	MSI-H
GSM972186	CRC	Tumor	MSS	GSE39582	GPL570	0.0271	MSS	MSS	MSI-H
GSM335575	CRC	Tumor	MSS	GSE13294	GPL570	0.0077	MSS	MSS	MSI-H
GSM1681368	CRC	Tumor	MSS	GSE39582	GPL570	0.0388	MSS	MSS	MSI-H
GSM877179	CRC	Tumor	MSS	GSE35896	GPL570	0.0438	MSS	MSS	MSI-H
GSM972042	CRC	Tumor	MSS	GSE39582	GPL570	0.0312	MSS	MSS	MSI-H
GSM680190	CRC	Tumor	MSI-H	GSE27544	GPL13158	0.773	MSI-H	MSI-H	MSI-H
GSM1949463	CRC	Tumor	MSS	GSE75316	GPL570	0.0112	MSS	MSS	MSI-H
GSM972443	CRC	Tumor	MSI-H	GSE39582	GPL570	0.2495	MSS	MSI-H	MSI-H
GSM335662	CRC	Tumor	MSI-H	GSE13294	GPL570	0.8409	MSI-H	MSI-H	MSI-H
GSM327333	CRC	Tumor	MSS	GSE13067	GPL570	0.0827	MSS	MSS	MSI-H
GSM971997	CRC	Tumor	MSS	GSE39582	GPL570	0.7777	MSI-H	MSS	MSI-H
GSM335512	CRC	Tumor	MSS	GSE13294	GPL570	0.14	MSS	MSS	MSI-H
GSM680177	CRC	Tumor	MSS	GSE27544	GPL13158	0.0278	MSS	MSS	MSI-H
GSM335617	CRC	Tumor	MSS	GSE13294	GPL570	0.006	MSS	MSS	MSI-H
GSM877136	CRC	Tumor	MSS	GSE35896	GPL570	0.0026	MSS	MSS	MSS
GSM1949454	CRC	Tumor	MSS	GSE75316	GPL570	0.0198	MSS	MSS	MSI-H
GSM1949491	CRC	Tumor	MSS	GSE75316	GPL570	0.0194	MSS	MSS	MSI-H
GSM335619	CRC	Tumor	MSI-H	GSE13294	GPL570	0.9359	MSI-H	MSI-H	MSI-H
GSM972244	CRC	Tumor	MSS	GSE39582	GPL570	0.012	MSS	MSS	MSI-H
GSM972291	CRC	Tumor	MSI-H	GSE39582	GPL570	0.1334	MSS	MSS	MSI-H
GSM2440397	CRC	Tumor	MSS	GSE92921	GPL570	0.0064	MSS	MSS	MSS
GSM712399	CRC	Tumor	MSI-H	GSE24550	GPL5175	0.3668	MSI-H	MSI-H	MSI-H
GSM972270	CRC	Tumor	MSI-H	GSE39582	GPL570	0.8012	MSI-H	MSI-H	MSI-H
GSM335528	CRC	Tumor	MSS	GSE13294	GPL570	0.0103	MSS	MSS	MSI-H
GSM452164	CRC	Tumor	MSS	GSE18088	GPL570	0.0039	MSS	MSS	MSI-H
GSM877151	CRC	Tumor	MSS	GSE35896	GPL570	0.063	MSS	MSS	MSI-H
GSM335626	CRC	Tumor	MSI-H	GSE13294	GPL570	0.1814	MSS	MSI-H	MSI-H
GSM971961	CRC	Tumor	MSS	GSE39582	GPL570	0.0125	MSS	MSS	MSI-H
GSM452192	CRC	Tumor	MSS	GSE18088	GPL570	0.0022	MSS	MSS	MSI-H
GSM327286	CRC	Tumor	MSS	GSE13067	GPL570	0.059	MSS	MSS	MSI-H
GSM1949468	CRC	Tumor	MSI-H	GSE75316	GPL570	0.9439	MSI-H	MSI-H	MSI-H
GSM1681355	CRC	Tumor	MSS	GSE39582	GPL570	0.0283	MSS	MSS	MSI-H
GSM1681361	CRC	Tumor	MSS	GSE39582	GPL570	0.0231	MSS	MSS	MSI-H
GSM955467	CRC	Tumor	MSI-H	GSE39084	GPL570	0.5143	MSI-H	MSI-H	MSI-H
GSM335612	CRC	Tumor	MSS	GSE13294	GPL570	0.0056	MSS	MSS	MSI-H
GSM972263	CRC	Tumor	MSI-H	GSE39582	GPL570	0.5625	MSI-H	MSS	MSI-H
GSM972306	CRC	Tumor	MSS	GSE39582	GPL570	0.0013	MSS	MSS	MSS
GSM327315	CRC	Tumor	MSS	GSE13067	GPL570	0.0256	MSS	MSS	MSI-H
GSM1681371	CRC	Tumor	MSS	GSE39582	GPL570	0.0257	MSS	MSS	MSI-H
GSM335524	CRC	Tumor	MSS	GSE13294	GPL570	0.0197	MSS	MSS	MSI-H
GSM335592	CRC	Tumor	MSS	GSE13294	GPL570	0.0029	MSS	MSS	MSS
GSM877148	CRC	Tumor	MSS	GSE35896	GPL570	0.0072	MSS	MSS	MSS
GSM877170	CRC	Tumor	MSS	GSE35896	GPL570	0.1271	MSS	MSS	MSI-H
GSM877175	CRC	Tumor	MSS	GSE35896	GPL570	0.0054	MSS	MSS	MSS
GSM972091	CRC	Tumor	MSS	GSE39582	GPL570	0.0047	MSS	MSS	MSI-H
GSM335541	CRC	Tumor	MSI-H	GSE13294	GPL570	0.6819	MSI-H	MSI-H	MSI-H
GSM972479	CRC	Tumor	MSS	GSE39582	GPL570	0.4797	MSI-H	MSS	MSI-H
GSM971960	CRC	Tumor	MSS	GSE39582	GPL570	0.0008	MSS	MSS	MSS
GSM972342	CRC	Tumor	MSS	GSE39582	GPL570	0.0013	MSS	MSS	MSS
GSM972466	CRC	Tumor	MSS	GSE39582	GPL570	0.0153	MSS	MSS	MSI-H
GSM972181	CRC	Tumor	MSS	GSE39582	GPL570	0.0577	MSS	MSI-H	MSI-H
GSM452181	CRC	Tumor	MSS	GSE18088	GPL570	0.0267	MSS	MSS	MSI-H
GSM712410	CRC	Tumor	MSS	GSE24550	GPL5175	0.0357	MSS	MSS	MSI-H
GSM972143	CRC	Tumor	MSS	GSE39582	GPL570	0.0037	MSS	MSS	MSI-H
GSM972352	CRC	Tumor	MSS	GSE39582	GPL570	0.0258	MSS	MSS	MSI-H
GSM972519	CRC	Tumor	MSS	GSE39582	GPL570	0.0053	MSS	MSS	MSI-H
GSM972047	CRC	Tumor	MSS	GSE39582	GPL570	0.0052	MSS	MSS	MSS
GSM972148	CRC	Tumor	MSS	GSE39582	GPL570	0.0024	MSS	MSS	MSS
GSM972218	CRC	Tumor	MSS	GSE39582	GPL570	0.1646	MSS	MSS	MSI-H
GSM972245	CRC	Tumor	MSS	GSE39582	GPL570	0.0076	MSS	MSS	MSI-H
GSM972388	CRC	Tumor	MSS	GSE39582	GPL570	0.0019	MSS	MSS	MSI-H
GSM972156	CRC	Tumor	MSS	GSE39582	GPL570	0.0015	MSS	MSS	MSI-H
GSM2440402	CRC	Tumor	MSS	GSE92921	GPL570	0.0053	MSS	MSS	MSS
GSM680192	CRC	Tumor	MSS	GSE27544	GPL13158	0.0039	MSS	MSS	MSI-H
GSM972282	CRC	Tumor	MSI-H	GSE39582	GPL570	0.1062	MSS	MSI-H	MSI-H
GSM712398	CRC	Tumor	MSS	GSE24550	GPL5175	0.0267	MSS	MSS	MSI-H
GSM712462	CRC	Tumor	MSS	GSE24550	GPL5175	0.0112	MSS	MSS	MSS
GSM972423	CRC	Tumor	MSS	GSE39582	GPL570	0.004	MSS	MSS	MSI-H
GSM972461	CRC	Tumor	MSS	GSE39582	GPL570	0.0041	MSS	MSS	MSS
GSM972264	CRC	Tumor	MSI-H	GSE39582	GPL570	0.8054	MSI-H	MSI-H	MSI-H
GSM712447	CRC	Tumor	MSI-H	GSE24550	GPL5175	0.7154	MSI-H	MSI-H	MSI-H
GSM955459	CRC	Tumor	MSI-H	GSE39084	GPL570	0.6151	MSI-H	MSI-H	MSI-H
GSM955473	CRC	Tumor	MSI-H	GSE39084	GPL570	0.793	MSI-H	MSI-H	MSI-H
GSM972261	CRC	Tumor	MSI-H	GSE39582	GPL570	0.9386	MSI-H	MSI-H	MSI-H
GSM972401	CRC	Tumor	MSS	GSE39582	GPL570	0.6582	MSI-H	MSS	MSI-H
GSM712441	CRC	Tumor	MSS	GSE24550	GPL5175	0.0163	MSS	MSS	MSI-H
GSM972354	CRC	Tumor	MSS	GSE39582	GPL570	0.1743	MSS	MSS	MSI-H
GSM877149	CRC	Tumor	MSS	GSE35896	GPL570	0.0054	MSS	MSS	MSS
GSM972121	CRC	Tumor	MSS	GSE39582	GPL570	0.0475	MSS	MSS	MSI-H
GSM972429	CRC	Tumor	MSS	GSE39582	GPL570	0.0118	MSS	MSI-H	MSI-H
GSM971998	CRC	Tumor	MSS	GSE39582	GPL570	0.0056	MSS	MSS	MSI-H
GSM972293	CRC	Tumor	MSS	GSE39582	GPL570	0.1957	MSS	MSI-H	MSI-H
GSM972167	CRC	Tumor	MSS	GSE39582	GPL570	0.0016	MSS	MSS	MSS
GSM335608	CRC	Tumor	MSS	GSE13294	GPL570	0.3884	MSI-H	MSI-H	MSI-H
GSM972398	CRC	Tumor	MSS	GSE39582	GPL570	0.0045	MSS	MSS	MSI-H
GSM972431	CRC	Tumor	MSS	GSE39582	GPL570	0.004	MSS	MSS	MSS
GSM972505	CRC	Tumor	MSS	GSE39582	GPL570	0.0088	MSS	MSS	MSI-H
GSM1949467	CRC	Tumor	MSS	GSE75316	GPL570	0.0023	MSS	MSS	MSS
GSM327348	CRC	Tumor	MSS	GSE13067	GPL570	0.0491	MSS	MSS	MSI-H
GSM452173	CRC	Tumor	MSI-H	GSE18088	GPL570	0.9472	MSI-H	MSI-H	MSI-H
GSM680194	CRC	Tumor	MSS	GSE27544	GPL13158	0.1929	MSS	MSS	MSI-H
GSM972115	CRC	Tumor	MSS	GSE39582	GPL570	0.0017	MSS	MSS	MSI-H
GSM972335	CRC	Tumor	MSS	GSE39582	GPL570	0.0044	MSS	MSS	MSI-H
GSM327307	CRC	Tumor	MSS	GSE13067	GPL570	0.0727	MSS	MSI-H	MSI-H
GSM327305	CRC	Tumor	MSS	GSE13067	GPL570	0.053	MSS	MSS	MSI-H
GSM1949477	CRC	Tumor	MSS	GSE75316	GPL570	0.0442	MSS	MSS	MSI-H
GSM335563	CRC	Tumor	MSI-H	GSE13294	GPL570	0.474	MSI-H	MSI-H	MSI-H
GSM335653	CRC	Tumor	MSI-H	GSE13294	GPL570	0.9041	MSI-H	MSI-H	MSI-H
GSM972050	CRC	Tumor	MSS	GSE39582	GPL570	0.0057	MSS	MSS	MSI-H
GSM327347	CRC	Tumor	MSS	GSE13067	GPL570	0.0991	MSS	MSS	MSI-H
GSM335591	CRC	Tumor	MSS	GSE13294	GPL570	0.0033	MSS	MSS	MSI-H
GSM972046	CRC	Tumor	MSS	GSE39582	GPL570	0.01	MSS	MSS	MSI-H
GSM972243	CRC	Tumor	MSS	GSE39582	GPL570	0.0027	MSS	MSS	MSI-H
GSM972269	CRC	Tumor	MSS	GSE39582	GPL570	0.1314	MSS	MSI-H	MSI-H
GSM972292	CRC	Tumor	MSI-H	GSE39582	GPL570	0.976	MSI-H	MSI-H	MSI-H
GSM972240	CRC	Tumor	MSS	GSE39582	GPL570	0.4429	MSI-H	MSS	MSI-H
GSM972468	CRC	Tumor	MSS	GSE39582	GPL570	0.0031	MSS	MSS	MSS
GSM972027	CRC	Tumor	MSS	GSE39582	GPL570	0.0025	MSS	MSS	MSI-H
GSM972380	CRC	Tumor	MSS	GSE39582	GPL570	0.1382	MSS	MSS	MSI-H
GSM972004	CRC	Tumor	MSS	GSE39582	GPL570	0.0031	MSS	MSS	MSI-H
GSM1949458	CRC	Tumor	MSS	GSE75316	GPL570	0.0057	MSS	MSS	MSI-H
GSM972113	CRC	Tumor	MSS	GSE39582	GPL570	0.0109	MSS	MSS	MSI-H
GSM335531	CRC	Tumor	MSS	GSE13294	GPL570	0.0055	MSS	MSS	MSI-H
GSM335635	CRC	Tumor	MSI-H	GSE13294	GPL570	0.9453	MSI-H	MSI-H	MSI-H
GSM327289	CRC	Tumor	MSS	GSE13067	GPL570	0.0139	MSS	MSS	MSI-H
GSM327294	CRC	Tumor	MSS	GSE13067	GPL570	0.0114	MSS	MSS	MSI-H
GSM335568	CRC	Tumor	MSS	GSE13294	GPL570	0.0018	MSS	MSS	MSI-H
GSM877157	CRC	Tumor	MSS	GSE35896	GPL570	0.0011	MSS	MSS	MSS
GSM972287	CRC	Tumor	MSI-H	GSE39582	GPL570	0.9483	MSI-H	MSI-H	MSI-H
GSM327313	CRC	Tumor	MSI-H	GSE13067	GPL570	0.9639	MSI-H	MSI-H	MSI-H
GSM972420	CRC	Tumor	MSS	GSE39582	GPL570	0.6922	MSI-H	MSI-H	MSI-H
GSM972480	CRC	Tumor	MSS	GSE39582	GPL570	0.0091	MSS	MSS	MSI-H
GSM2440420	CRC	Tumor	MSS	GSE92921	GPL570	0.0583	MSS	MSS	MSS
GSM327341	CRC	Tumor	MSS	GSE13067	GPL570	0.0105	MSS	MSS	MSI-H
GSM972477	CRC	Tumor	MSS	GSE39582	GPL570	0.0096	MSS	MSI-H	MSI-H
GSM327340	CRC	Tumor	MSS	GSE13067	GPL570	0.0069	MSS	MSS	MSI-H
GSM972234	CRC	Tumor	MSS	GSE39582	GPL570	0.0082	MSS	MSS	MSI-H
GSM680176	CRC	Tumor	MSS	GSE27544	GPL13158	0.0065	MSS	MSS	MSI-H
GSM972112	CRC	Tumor	MSS	GSE39582	GPL570	0.2961	MSS	MSS	MSI-H
GSM2440403	CRC	Tumor	MSS	GSE92921	GPL570	0.0055	MSS	MSS	MSS
GSM327323	CRC	Tumor	MSS	GSE13067	GPL570	0.0023	MSS	MSS	MSS
GSM972124	CRC	Tumor	MSS	GSE39582	GPL570	0.0037	MSS	MSS	MSI-H
GSM972437	CRC	Tumor	MSS	GSE39582	GPL570	0.0029	MSS	MSS	MSS
GSM972157	CRC	Tumor	MSS	GSE39582	GPL570	0.0031	MSS	MSS	MSS
GSM972485	CRC	Tumor	MSS	GSE39582	GPL570	0.0055	MSS	MSS	MSI-H
GSM335610	CRC	Tumor	MSS	GSE13294	GPL570	0.0025	MSS	MSS	MSS
GSM972494	CRC	Tumor	MSI-H	GSE39582	GPL570	0.1192	MSS	MSI-H	MSI-H
GSM972322	CRC	Tumor	MSS	GSE39582	GPL570	0.005	MSS	MSS	MSI-H
GSM972182	CRC	Tumor	MSS	GSE39582	GPL570	0.0029	MSS	MSS	MSS
GSM712407	CRC	Tumor	MSS	GSE24550	GPL5175	0.0571	MSS	MSS	MSS
GSM972178	CRC	Tumor	MSS	GSE39582	GPL570	0.0101	MSS	MSS	MSI-H
GSM1949466	CRC	Tumor	MSS	GSE75316	GPL570	0.0024	MSS	MSS	MSS
GSM335603	CRC	Tumor	MSS	GSE13294	GPL570	0.0027	MSS	MSS	MSI-H
GSM972326	CRC	Tumor	MSS	GSE39582	GPL570	0.0486	MSS	MSS	MSI-H
GSM972174	CRC	Tumor	MSS	GSE39582	GPL570	0.004	MSS	MSS	MSI-H
GSM1949481	CRC	Tumor	MSS	GSE75316	GPL570	0.0429	MSS	MSS	MSI-H
GSM2440435	CRC	Tumor	MSS	GSE92921	GPL570	0.0377	MSS	MSS	MSS
GSM335624	CRC	Tumor	MSI-H	GSE13294	GPL570	0.5756	MSI-H	MSS	MSI-H
GSM452183	CRC	Tumor	MSI-H	GSE18088	GPL570	0.9666	MSI-H	MSI-H	MSI-H
GSM972123	CRC	Tumor	MSS	GSE39582	GPL570	0.0024	MSS	MSS	MSI-H
GSM972347	CRC	Tumor	MSS	GSE39582	GPL570	0.0017	MSS	MSS	MSS
GSM972334	CRC	Tumor	MSI-H	GSE39582	GPL570	0.9707	MSI-H	MSI-H	MSI-H
GSM972516	CRC	Tumor	MSS	GSE39582	GPL570	0.0077	MSS	MSI-H	MSI-H
GSM1949493	CRC	Tumor	MSS	GSE75316	GPL570	0.0039	MSS	MSS	MSI-H
GSM2440398	CRC	Tumor	MSS	GSE92921	GPL570	0.0788	MSS	MSI-H	MSS
GSM335637	CRC	Tumor	MSI-H	GSE13294	GPL570	0.5	MSI-H	MSS	MSI-H
GSM712421	CRC	Tumor	MSS	GSE24550	GPL5175	0.0062	MSS	MSS	MSS
GSM680185	CRC	Tumor	MSI-H	GSE27544	GPL13158	0.7548	MSI-H	MSS	MSI-H
GSM972393	CRC	Tumor	MSS	GSE39582	GPL570	0.0034	MSS	MSS	MSI-H
GSM1949495	CRC	Tumor	MSS	GSE75316	GPL570	0.0093	MSS	MSS	MSI-H
GSM972133	CRC	Tumor	MSS	GSE39582	GPL570	0.0263	MSS	MSS	MSI-H
GSM1681370	CRC	Tumor	MSS	GSE39582	GPL570	0.0374	MSS	MSS	MSI-H
GSM972399	CRC	Tumor	MSS	GSE39582	GPL570	0.002	MSS	MSS	MSI-H
GSM877176	CRC	Tumor	MSS	GSE35896	GPL570	0.0589	MSS	MSS	MSI-H
GSM452180	CRC	Tumor	MSI-H	GSE18088	GPL570	0.9692	MSI-H	MSI-H	MSI-H
GSM971991	CRC	Tumor	MSS	GSE39582	GPL570	0.0039	MSS	MSS	MSI-H
GSM972032	CRC	Tumor	MSS	GSE39582	GPL570	0.0011	MSS	MSS	MSS
GSM972360	CRC	Tumor	MSS	GSE39582	GPL570	0.1174	MSS	MSS	MSI-H
GSM452157	CRC	Tumor	MSI-H	GSE18088	GPL570	0.9655	MSI-H	MSI-H	MSI-H
GSM452196	CRC	Tumor	MSS	GSE18088	GPL570	0.034	MSS	MSS	MSI-H
GSM972241	CRC	Tumor	MSI-H	GSE39582	GPL570	0.3864	MSI-H	MSI-H	MSI-H
GSM877180	CRC	Tumor	MSS	GSE35896	GPL570	0.0041	MSS	MSS	MSS
GSM1949502	CRC	Tumor	MSS	GSE75316	GPL570	0.0689	MSS	MSS	MSI-H
GSM972193	CRC	Tumor	MSS	GSE39582	GPL570	0.0014	MSS	MSS	MSI-H
GSM327291	CRC	Tumor	MSS	GSE13067	GPL570	0.0564	MSS	MSS	MSI-H
GSM972094	CRC	Tumor	MSS	GSE39582	GPL570	0.0061	MSS	MSS	MSI-H
GSM971988	CRC	Tumor	MSS	GSE39582	GPL570	0.3471	MSI-H	MSI-H	MSI-H
GSM335544	CRC	Tumor	MSI-H	GSE13294	GPL570	0.9581	MSI-H	MSI-H	MSI-H
GSM1681353	CRC	Tumor	MSS	GSE39582	GPL570	0.035	MSS	MSS	MSI-H
GSM335540	CRC	Tumor	MSS	GSE13294	GPL570	0.0033	MSS	MSS	MSI-H
GSM972311	CRC	Tumor	MSS	GSE39582	GPL570	0.0492	MSS	MSS	MSI-H
GSM335556	CRC	Tumor	MSS	GSE13294	GPL570	0.0035	MSS	MSS	MSS
GSM335562	CRC	Tumor	MSI-H	GSE13294	GPL570	0.6294	MSI-H	MSI-H	MSI-H
GSM877138	CRC	Tumor	MSI-H	GSE35896	GPL570	0.2083	MSS	MSI-H	MSI-H
GSM971973	CRC	Tumor	MSS	GSE39582	GPL570	0.0983	MSS	MSS	MSI-H
GSM972426	CRC	Tumor	MSS	GSE39582	GPL570	0.0089	MSS	MSS	MSI-H
GSM972297	CRC	Tumor	MSS	GSE39582	GPL570	0.0851	MSS	MSS	MSI-H
GSM452172	CRC	Tumor	MSS	GSE18088	GPL570	0.0351	MSS	MSS	MSI-H
GSM335607	CRC	Tumor	MSS	GSE13294	GPL570	0.2285	MSS	MSS	MSI-H
GSM680189	CRC	Tumor	MSI-H	GSE27544	GPL13158	0.4148	MSI-H	MSS	MSI-H
GSM2440416	CRC	Tumor	MSI-H	GSE92921	GPL570	0.901	MSI-H	MSI-H	MSS
GSM972348	CRC	Tumor	MSS	GSE39582	GPL570	0.0181	MSS	MSS	MSS
GSM972367	CRC	Tumor	MSS	GSE39582	GPL570	0.004	MSS	MSS	MSI-H
GSM712427	CRC	Tumor	MSS	GSE24550	GPL5175	0.0028	MSS	MSS	MSS
GSM972257	CRC	Tumor	MSS	GSE39582	GPL570	0.0075	MSS	MSS	MSS
GSM1949489	CRC	Tumor	MSS	GSE75316	GPL570	0.0011	MSS	MSS	MSI-H
GSM972392	CRC	Tumor	MSS	GSE39582	GPL570	0.0029	MSS	MSS	MSS
GSM971959	CRC	Tumor	MSS	GSE39582	GPL570	0.1446	MSS	MSI-H	MSI-H
GSM972385	CRC	Tumor	MSS	GSE39582	GPL570	0.0115	MSS	MSS	MSI-H
GSM972308	CRC	Tumor	MSS	GSE39582	GPL570	0.6152	MSI-H	MSS	MSI-H
GSM452198	CRC	Tumor	MSS	GSE18088	GPL570	0.0086	MSS	MSS	MSI-H
GSM335535	CRC	Tumor	MSS	GSE13294	GPL570	0.0102	MSS	MSS	MSS
GSM972022	CRC	Tumor	MSS	GSE39582	GPL570	0.0029	MSS	MSS	MSI-H
GSM1949449	CRC	Tumor	MSS	GSE75316	GPL570	0.0026	MSS	MSS	MSI-H
GSM972150	CRC	Tumor	MSS	GSE39582	GPL570	0.0021	MSS	MSS	MSI-H
GSM335659	CRC	Tumor	MSI-H	GSE13294	GPL570	0.9126	MSI-H	MSI-H	MSI-H
GSM972230	CRC	Tumor	MSS	GSE39582	GPL570	0.0024	MSS	MSS	MSS
GSM327328	CRC	Tumor	MSS	GSE13067	GPL570	0.0369	MSS	MSI-H	MSI-H
GSM712450	CRC	Tumor	MSI-H	GSE24550	GPL5175	0.6292	MSI-H	MSI-H	MSI-H
GSM972162	CRC	Tumor	MSS	GSE39582	GPL570	0.02	MSS	MSS	MSI-H
GSM972237	CRC	Tumor	MSS	GSE39582	GPL570	0.0029	MSS	MSS	MSS
GSM972474	CRC	Tumor	MSS	GSE39582	GPL570	0.0158	MSS	MSS	MSI-H
GSM327330	CRC	Tumor	MSS	GSE13067	GPL570	0.0816	MSS	MSS	MSI-H
GSM327331	CRC	Tumor	MSI-H	GSE13067	GPL570	0.5567	MSI-H	MSI-H	MSI-H
GSM335560	CRC	Tumor	MSI-H	GSE13294	GPL570	0.9014	MSI-H	MSI-H	MSI-H
GSM335623	CRC	Tumor	MSI-H	GSE13294	GPL570	0.9401	MSI-H	MSI-H	MSI-H
GSM972040	CRC	Tumor	MSS	GSE39582	GPL570	0.0013	MSS	MSS	MSS
GSM335572	CRC	Tumor	MSS	GSE13294	GPL570	0.0536	MSS	MSS	MSI-H
GSM972111	CRC	Tumor	MSS	GSE39582	GPL570	0.0117	MSS	MSS	MSI-H
GSM972349	CRC	Tumor	MSS	GSE39582	GPL570	0.3654	MSI-H	MSI-H	MSI-H
GSM972034	CRC	Tumor	MSS	GSE39582	GPL570	0.0033	MSS	MSI-H	MSI-H
GSM452200	CRC	Tumor	MSI-H	GSE18088	GPL570	0.0018	MSS	MSS	MSI-H
GSM877168	CRC	Tumor	MSS	GSE35896	GPL570	0.0116	MSS	MSS	MSS
GSM2440422	CRC	Tumor	MSS	GSE92921	GPL570	0.0034	MSS	MSS	MSS
GSM335550	CRC	Tumor	MSS	GSE13294	GPL570	0.0388	MSS	MSS	MSI-H
GSM335523	CRC	Tumor	MSS	GSE13294	GPL570	0.1168	MSS	MSS	MSI-H
GSM327327	CRC	Tumor	MSS	GSE13067	GPL570	0.1673	MSS	MSI-H	MSI-H
GSM971987	CRC	Tumor	MSS	GSE39582	GPL570	0.0129	MSS	MSS	MSI-H
GSM712438	CRC	Tumor	MSS	GSE24550	GPL5175	0.005	MSS	MSS	MSS
GSM971981	CRC	Tumor	MSI-H	GSE39582	GPL570	0.9276	MSI-H	MSI-H	MSI-H
GSM2440393	CRC	Tumor	MSS	GSE92921	GPL570	0.005	MSS	MSS	MSS
GSM972250	CRC	Tumor	MSS	GSE39582	GPL570	0.0011	MSS	MSS	MSS
GSM712449	CRC	Tumor	MSS	GSE24550	GPL5175	0.0341	MSS	MSS	MSS
GSM972164	CRC	Tumor	MSS	GSE39582	GPL570	0.0025	MSS	MSS	MSS
GSM712408	CRC	Tumor	MSS	GSE24550	GPL5175	0.0134	MSS	MSS	MSS
GSM972321	CRC	Tumor	MSS	GSE39582	GPL570	0.0048	MSS	MSS	MSS
GSM972191	CRC	Tumor	MSS	GSE39582	GPL570	0.01	MSS	MSS	MSI-H
GSM452199	CRC	Tumor	MSS	GSE18088	GPL570	0.035	MSS	MSS	MSI-H
GSM972175	CRC	Tumor	MSS	GSE39582	GPL570	0.0031	MSS	MSS	MSS
GSM877144	CRC	Tumor	MSS	GSE35896	GPL570	0.878	MSI-H	MSI-H	MSI-H
GSM971970	CRC	Tumor	MSI-H	GSE39582	GPL570	0.4835	MSI-H	MSI-H	MSI-H
GSM972471	CRC	Tumor	MSI-H	GSE39582	GPL570	0.8352	MSI-H	MSI-H	MSI-H
GSM972382	CRC	Tumor	MSS	GSE39582	GPL570	0.0017	MSS	MSS	MSI-H
GSM452169	CRC	Tumor	MSI-H	GSE18088	GPL570	0.9868	MSI-H	MSI-H	MSI-H
GSM972220	CRC	Tumor	MSI-H	GSE39582	GPL570	0.9329	MSI-H	MSI-H	MSI-H
GSM972337	CRC	Tumor	MSI-H	GSE39582	GPL570	0.8739	MSI-H	MSI-H	MSI-H
GSM1949451	CRC	Tumor	MSI-H	GSE75316	GPL570	0.4428	MSI-H	MSI-H	MSI-H
GSM1949488	CRC	Tumor	MSI-H	GSE75316	GPL570	0.3508	MSI-H	MSI-H	MSI-H
GSM1949470	CRC	Tumor	MSS	GSE75316	GPL570	0.0094	MSS	MSS	MSI-H
GSM335661	CRC	Tumor	MSI-H	GSE13294	GPL570	0.2142	MSS	MSI-H	MSI-H
GSM335585	CRC	Tumor	MSI-H	GSE13294	GPL570	0.9052	MSI-H	MSI-H	MSI-H
GSM972305	CRC	Tumor	MSI-H	GSE39582	GPL570	0.5052	MSI-H	MSI-H	MSI-H
GSM1949496	CRC	Tumor	MSS	GSE75316	GPL570	0.0696	MSS	MSS	MSI-H
GSM335642	CRC	Tumor	MSI-H	GSE13294	GPL570	0.5455	MSI-H	MSI-H	MSI-H
GSM972118	CRC	Tumor	MSS	GSE39582	GPL570	0.0188	MSS	MSS	MSI-H
GSM327350	CRC	Tumor	MSS	GSE13067	GPL570	0.0058	MSS	MSS	MSI-H
GSM972226	CRC	Tumor	MSI-H	GSE39582	GPL570	0.6851	MSI-H	MSI-H	MSI-H
GSM335640	CRC	Tumor	MSI-H	GSE13294	GPL570	0.9356	MSI-H	MSI-H	MSI-H
GSM877165	CRC	Tumor	MSS	GSE35896	GPL570	0.0118	MSS	MSS	MSI-H
GSM971985	CRC	Tumor	MSS	GSE39582	GPL570	0.0815	MSS	MSS	MSI-H
GSM327339	CRC	Tumor	MSS	GSE13067	GPL570	0.1487	MSS	MSS	MSI-H
GSM971969	CRC	Tumor	MSI-H	GSE39582	GPL570	0.3419	MSI-H	MSI-H	MSI-H
GSM972166	CRC	Tumor	MSS	GSE39582	GPL570	0.0019	MSS	MSS	MSI-H
GSM972469	CRC	Tumor	MSS	GSE39582	GPL570	0.0028	MSS	MSS	MSI-H
GSM972216	CRC	Tumor	MSS	GSE39582	GPL570	0.0016	MSS	MSS	MSS
GSM972501	CRC	Tumor	MSS	GSE39582	GPL570	0.0087	MSS	MSS	MSS
GSM2440409	CRC	Tumor	MSS	GSE92921	GPL570	0.0962	MSS	MSS	MSS
GSM327319	CRC	Tumor	MSS	GSE13067	GPL570	0.0081	MSS	MSS	MSI-H
GSM877160	CRC	Tumor	MSS	GSE35896	GPL570	0.0037	MSS	MSS	MSS
GSM972395	CRC	Tumor	MSS	GSE39582	GPL570	0.0034	MSS	MSS	MSS
GSM2440431	CRC	Tumor	MSS	GSE92921	GPL570	0.0794	MSS	MSS	MSS
GSM972313	CRC	Tumor	MSS	GSE39582	GPL570	0.0034	MSS	MSS	MSS
GSM335644	CRC	Tumor	MSI-H	GSE13294	GPL570	0.9294	MSI-H	MSI-H	MSI-H
GSM972390	CRC	Tumor	MSI-H	GSE39582	GPL570	0.3951	MSI-H	MSI-H	MSI-H
GSM972144	CRC	Tumor	MSS	GSE39582	GPL570	0.0014	MSS	MSS	MSI-H
GSM972456	CRC	Tumor	MSS	GSE39582	GPL570	0.0015	MSS	MSS	MSS
GSM972147	CRC	Tumor	MSS	GSE39582	GPL570	0.003	MSS	MSS	MSS
GSM680183	CRC	Tumor	MSS	GSE27544	GPL13158	0.0294	MSS	MSS	MSI-H
GSM971995	CRC	Tumor	MSS	GSE39582	GPL570	0.0058	MSS	MSS	MSI-H
GSM452158	CRC	Tumor	MSS	GSE18088	GPL570	0.0187	MSS	MSS	MSI-H
GSM972093	CRC	Tumor	MSS	GSE39582	GPL570	0.0013	MSS	MSS	MSI-H
GSM972449	CRC	Tumor	MSS	GSE39582	GPL570	0.0047	MSS	MSS	MSI-H
GSM2440428	CRC	Tumor	MSS	GSE92921	GPL570	0.0244	MSS	MSS	MSS
GSM2440432	CRC	Tumor	MSS	GSE92921	GPL570	0.0408	MSS	MSS	MSS
GSM335533	CRC	Tumor	MSS	GSE13294	GPL570	0.0213	MSS	MSS	MSI-H
GSM712401	CRC	Tumor	MSI-H	GSE24550	GPL5175	0.9179	MSI-H	MSI-H	MSI-H
GSM972089	CRC	Tumor	MSS	GSE39582	GPL570	0.0909	MSS	MSS	MSI-H
GSM972255	CRC	Tumor	MSS	GSE39582	GPL570	0.0051	MSS	MSS	MSI-H
GSM972417	CRC	Tumor	MSS	GSE39582	GPL570	0.0027	MSS	MSS	MSS
GSM327295	CRC	Tumor	MSS	GSE13067	GPL570	0.0078	MSS	MSS	MSS
GSM1949471	CRC	Tumor	MSS	GSE75316	GPL570	0.2737	MSS	MSS	MSI-H
GSM877147	CRC	Tumor	MSS	GSE35896	GPL570	0.6317	MSI-H	MSS	MSI-H
GSM327329	CRC	Tumor	MSS	GSE13067	GPL570	0.0203	MSS	MSS	MSI-H
GSM972155	CRC	Tumor	MSS	GSE39582	GPL570	0.0056	MSS	MSS	MSI-H
GSM972242	CRC	Tumor	MSS	GSE39582	GPL570	0.026	MSS	MSS	MSI-H
GSM335567	CRC	Tumor	MSS	GSE13294	GPL570	0.0064	MSS	MSS	MSI-H
GSM972495	CRC	Tumor	MSS	GSE39582	GPL570	0.002	MSS	MSS	MSS
GSM877162	CRC	Tumor	MSI-H	GSE35896	GPL570	0.9022	MSI-H	MSI-H	MSI-H
GSM1949453	CRC	Tumor	MSS	GSE75316	GPL570	0.0458	MSS	MSS	MSI-H
GSM1523966	STAD	Tumor	MSS	GSE62254	GPL570	0.0688	MSS	MSS	MSI-H
GSM1523855	STAD	Tumor	MSS	GSE62254	GPL570	0.0673	MSS	MSS	MSI-H
GSM1524042	STAD	Tumor	MSS	GSE62254	GPL570	0.0197	MSS	MSS	MSI-H
GSM1523782	STAD	Tumor	MSS	GSE62254	GPL570	0.5962	MSS	MSS	MSI-H
GSM1523876	STAD	Tumor	MSI-H	GSE62254	GPL570	0.9693	MSI-H	MSI-H	MSI-H
GSM1523777	STAD	Tumor	MSS	GSE62254	GPL570	0.0383	MSS	MSS	MSI-H
GSM1523810	STAD	Tumor	MSI-H	GSE62254	GPL570	0.4387	MSS	MSI-H	MSI-H
GSM1524019	STAD	Tumor	MSS	GSE62254	GPL570	0.0753	MSS	MSS	MSI-H
GSM350432	STAD	Tumor	MSS	GSE13911	GPL570	0.1374	MSS	MSS	MSS
GSM350443	STAD	Tumor	MSS	GSE13911	GPL570	0.0095	MSS	MSS	MSS
GSM1523828	STAD	Tumor	MSS	GSE62254	GPL570	0.138	MSS	MSS	MSI-H
GSM1523957	STAD	Tumor	MSS	GSE62254	GPL570	0.3383	MSS	MSI-H	MSI-H
GSM1523807	STAD	Tumor	MSS	GSE62254	GPL570	0.0602	MSS	MSS	MSI-H
GSM1523870	STAD	Tumor	MSI-H	GSE62254	GPL570	0.622	MSS	MSI-H	MSI-H
GSM1523932	STAD	Tumor	MSS	GSE62254	GPL570	0.0489	MSS	MSS	MSI-H
GSM1524027	STAD	Tumor	MSS	GSE62254	GPL570	0.0997	MSS	MSS	MSI-H
GSM1523974	STAD	Tumor	MSS	GSE62254	GPL570	0.1073	MSS	MSS	MSI-H
GSM1523924	STAD	Tumor	MSS	GSE62254	GPL570	0.08	MSS	MSS	MSI-H
GSM1524058	STAD	Tumor	MSS	GSE62254	GPL570	0.1253	MSS	MSI-H	MSI-H
GSM1524048	STAD	Tumor	MSI-H	GSE62254	GPL570	0.9395	MSI-H	MSI-H	MSI-H
GSM1524005	STAD	Tumor	MSS	GSE62254	GPL570	0.0422	MSS	MSS	MSI-H
GSM1523858	STAD	Tumor	MSS	GSE62254	GPL570	0.0353	MSS	MSS	MSI-H
GSM1523853	STAD	Tumor	MSS	GSE62254	GPL570	0.0621	MSS	MSS	MSI-H
GSM1524025	STAD	Tumor	MSI-H	GSE62254	GPL570	0.8484	MSI-H	MSI-H	MSI-H
GSM1523860	STAD	Tumor	MSI-H	GSE62254	GPL570	0.9595	MSI-H	MSI-H	MSI-H
GSM1523943	STAD	Tumor	MSS	GSE62254	GPL570	0.4124	MSS	MSS	MSI-H
GSM1524034	STAD	Tumor	MSS	GSE62254	GPL570	0.0754	MSS	MSS	MSI-H
GSM1523745	STAD	Tumor	MSS	GSE62254	GPL570	0.1428	MSS	MSI-H	MSI-H
GSM1523890	STAD	Tumor	MSS	GSE62254	GPL570	0.2148	MSS	MSS	MSI-H
GSM1523986	STAD	Tumor	MSS	GSE62254	GPL570	0.1847	MSS	MSS	MSI-H
GSM1523830	STAD	Tumor	MSI-H	GSE62254	GPL570	0.9729	MSI-H	MSI-H	MSI-H
GSM1523784	STAD	Tumor	MSS	GSE62254	GPL570	0.0402	MSS	MSS	MSI-H
GSM1524054	STAD	Tumor	MSI-H	GSE62254	GPL570	0.8499	MSI-H	MSI-H	MSI-H
GSM1523910	STAD	Tumor	MSI-H	GSE62254	GPL570	0.9609	MSI-H	MSI-H	MSI-H
GSM1524047	STAD	Tumor	MSS	GSE62254	GPL570	0.4144	MSS	MSI-H	MSI-H
GSM1523934	STAD	Tumor	MSS	GSE62254	GPL570	0.0311	MSS	MSS	MSI-H
GSM1523897	STAD	Tumor	MSS	GSE62254	GPL570	0.0475	MSS	MSS	MSI-H
GSM1523866	STAD	Tumor	MSS	GSE62254	GPL570	0.0323	MSS	MSS	MSI-H
GSM1523829	STAD	Tumor	MSS	GSE62254	GPL570	0.0402	MSS	MSS	MSI-H
GSM1523823	STAD	Tumor	MSI-H	GSE62254	GPL570	0.9179	MSI-H	MSI-H	MSI-H
GSM1523877	STAD	Tumor	MSI-H	GSE62254	GPL570	0.0499	MSS	MSS	MSI-H
GSM1523892	STAD	Tumor	MSS	GSE62254	GPL570	0.1394	MSS	MSI-H	MSI-H
GSM1523778	STAD	Tumor	MSS	GSE62254	GPL570	0.0875	MSS	MSS	MSI-H
GSM350475	STAD	Normal	MSS	GSE13911	GPL570	0.1745	MSS	MSS	MSS
GSM1523942	STAD	Tumor	MSS	GSE62254	GPL570	0.1265	MSS	MSS	MSI-H
GSM1523960	STAD	Tumor	MSS	GSE62254	GPL570	0.0222	MSS	MSS	MSI-H
GSM1523774	STAD	Tumor	MSS	GSE62254	GPL570	0.0425	MSS	MSS	MSI-H
GSM1524068	STAD	Tumor	MSI-H	GSE62254	GPL570	0.9417	MSI-H	MSI-H	MSI-H
GSM1523894	STAD	Tumor	MSS	GSE62254	GPL570	0.2366	MSS	MSS	MSI-H
GSM1523796	STAD	Tumor	MSS	GSE62254	GPL570	0.0979	MSS	MSS	MSI-H
GSM1523926	STAD	Tumor	MSS	GSE62254	GPL570	0.4698	MSS	MSS	MSI-H
GSM1523899	STAD	Tumor	MSI-H	GSE62254	GPL570	0.0552	MSS	MSS	MSI-H
GSM1523746	STAD	Tumor	MSS	GSE62254	GPL570	0.1089	MSS	MSS	MSI-H
GSM1523936	STAD	Tumor	MSS	GSE62254	GPL570	0.0368	MSS	MSS	MSI-H
GSM350471	STAD	Tumor	MSI-H	GSE13911	GPL570	0.7515	MSI-H	MSI-H	MSS
GSM350457	STAD	Tumor	MSI-H	GSE13911	GPL570	0.7179	MSI-H	MSI-H	MSS
GSM1523992	STAD	Tumor	MSI-H	GSE62254	GPL570	0.5255	MSS	MSI-H	MSI-H
GSM350422	STAD	Tumor	MSI-H	GSE13911	GPL570	0.1437	MSS	MSI-H	MSS
GSM1523946	STAD	Tumor	MSS	GSE62254	GPL570	0.0781	MSS	MSS	MSI-H
GSM1523958	STAD	Tumor	MSS	GSE62254	GPL570	0.0613	MSS	MSS	MSI-H
GSM1523793	STAD	Tumor	MSS	GSE62254	GPL570	0.1414	MSS	MSI-H	MSI-H
GSM1523772	STAD	Tumor	MSS	GSE62254	GPL570	0.0643	MSS	MSS	MSI-H
GSM350431	STAD	Tumor	MSI-H	GSE13911	GPL570	0.0232	MSS	MSS	MSS
GSM350415	STAD	Tumor	MSI-H	GSE13911	GPL570	0.5439	MSS	MSI-H	MSS
GSM1523799	STAD	Tumor	MSS	GSE62254	GPL570	0.0319	MSS	MSS	MSI-H
GSM1523964	STAD	Tumor	MSI-H	GSE62254	GPL570	0.9835	MSI-H	MSI-H	MSI-H
GSM1524053	STAD	Tumor	MSI-H	GSE62254	GPL570	0.2972	MSS	MSI-H	MSI-H
GSM350445	STAD	Tumor	MSI-H	GSE13911	GPL570	0.6952	MSI-H	MSI-H	MSS
GSM350449	STAD	Tumor	MSS	GSE13911	GPL570	0.0086	MSS	MSS	MSS
GSM1523953	STAD	Tumor	MSS	GSE62254	GPL570	0.0211	MSS	MSS	MSI-H
GSM1524023	STAD	Tumor	MSS	GSE62254	GPL570	0.0898	MSS	MSS	MSI-H
GSM1523984	STAD	Tumor	MSS	GSE62254	GPL570	0.1231	MSS	MSS	MSI-H
GSM1523977	STAD	Tumor	MSS	GSE62254	GPL570	0.0377	MSS	MSS	MSI-H
GSM1524071	STAD	Tumor	MSS	GSE62254	GPL570	0.2569	MSS	MSI-H	MSI-H
GSM1523857	STAD	Tumor	MSS	GSE62254	GPL570	0.0556	MSS	MSS	MSI-H
GSM1523978	STAD	Tumor	MSS	GSE62254	GPL570	0.0643	MSS	MSS	MSI-H
GSM1523833	STAD	Tumor	MSI-H	GSE62254	GPL570	0.1269	MSS	MSS	MSI-H
GSM350454	STAD	Normal	MSS	GSE13911	GPL570	0.0329	MSS	MSS	MSS
GSM1523950	STAD	Tumor	MSS	GSE62254	GPL570	0.2662	MSS	MSS	MSI-H
GSM1523859	STAD	Tumor	MSS	GSE62254	GPL570	0.0316	MSS	MSS	MSI-H
GSM1523881	STAD	Tumor	MSS	GSE62254	GPL570	0.0995	MSS	MSS	MSI-H
GSM350434	STAD	Tumor	MSI-H	GSE13911	GPL570	0.2314	MSS	MSI-H	MSS
GSM1523945	STAD	Tumor	MSI-H	GSE62254	GPL570	0.1746	MSS	MSS	MSI-H
GSM1524030	STAD	Tumor	MSS	GSE62254	GPL570	0.0363	MSS	MSS	MSI-H
GSM1523965	STAD	Tumor	MSS	GSE62254	GPL570	0.1255	MSS	MSS	MSI-H
GSM1523836	STAD	Tumor	MSS	GSE62254	GPL570	0.0769	MSS	MSS	MSI-H
GSM1523775	STAD	Tumor	MSI-H	GSE62254	GPL570	0.7617	MSI-H	MSI-H	MSI-H
GSM1524016	STAD	Tumor	MSS	GSE62254	GPL570	0.0734	MSS	MSS	MSI-H
GSM1523931	STAD	Tumor	MSS	GSE62254	GPL570	0.0913	MSS	MSI-H	MSI-H
GSM1523923	STAD	Tumor	MSS	GSE62254	GPL570	0.2318	MSS	MSS	MSI-H
GSM1524009	STAD	Tumor	MSS	GSE62254	GPL570	0.1475	MSS	MSS	MSI-H
GSM1523994	STAD	Tumor	MSS	GSE62254	GPL570	0.0936	MSS	MSS	MSI-H
GSM1523949	STAD	Tumor	MSS	GSE62254	GPL570	0.0486	MSS	MSS	MSI-H
GSM1523999	STAD	Tumor	MSS	GSE62254	GPL570	0.0621	MSS	MSS	MSI-H
GSM1523771	STAD	Tumor	MSS	GSE62254	GPL570	0.0948	MSS	MSS	MSI-H
GSM350428	STAD	Normal	MSS	GSE13911	GPL570	0.0698	MSS	MSS	MSS
GSM1523938	STAD	Tumor	MSS	GSE62254	GPL570	0.0396	MSS	MSS	MSI-H
GSM1524040	STAD	Tumor	MSS	GSE62254	GPL570	0.0602	MSS	MSS	MSI-H
GSM1523851	STAD	Tumor	MSI-H	GSE62254	GPL570	0.9593	MSI-H	MSI-H	MSI-H
GSM1523991	STAD	Tumor	MSS	GSE62254	GPL570	0.1452	MSS	MSS	MSI-H
GSM1523889	STAD	Tumor	MSS	GSE62254	GPL570	0.202	MSS	MSS	MSI-H
GSM1523887	STAD	Tumor	MSS	GSE62254	GPL570	0.3752	MSS	MSI-H	MSI-H
GSM1523874	STAD	Tumor	MSS	GSE62254	GPL570	0.0541	MSS	MSS	MSI-H
GSM1523879	STAD	Tumor	MSS	GSE62254	GPL570	0.0477	MSS	MSS	MSI-H
GSM1523883	STAD	Tumor	MSS	GSE62254	GPL570	0.0607	MSS	MSS	MSI-H
GSM1523768	STAD	Tumor	MSS	GSE62254	GPL570	0.0791	MSS	MSS	MSI-H
GSM1523925	STAD	Tumor	MSS	GSE62254	GPL570	0.0277	MSS	MSS	MSI-H
GSM1524062	STAD	Tumor	MSS	GSE62254	GPL570	0.036	MSS	MSS	MSI-H
GSM1524001	STAD	Tumor	MSS	GSE62254	GPL570	0.0285	MSS	MSS	MSI-H
GSM1523821	STAD	Tumor	MSI-H	GSE62254	GPL570	0.87	MSI-H	MSI-H	MSI-H
GSM1524046	STAD	Tumor	MSS	GSE62254	GPL570	0.0799	MSS	MSS	MSI-H
GSM1523800	STAD	Tumor	MSI-H	GSE62254	GPL570	0.7994	MSI-H	MSI-H	MSI-H
GSM1523818	STAD	Tumor	MSS	GSE62254	GPL570	0.4018	MSS	MSS	MSI-H
GSM1523975	STAD	Tumor	MSS	GSE62254	GPL570	0.0505	MSS	MSS	MSI-H
GSM1523976	STAD	Tumor	MSS	GSE62254	GPL570	0.0562	MSS	MSS	MSI-H
GSM1523848	STAD	Tumor	MSS	GSE62254	GPL570	0.1999	MSS	MSS	MSI-H
GSM1523867	STAD	Tumor	MSS	GSE62254	GPL570	0.2138	MSS	MSS	MSI-H
GSM1523791	STAD	Tumor	MSI-H	GSE62254	GPL570	0.9299	MSI-H	MSI-H	MSI-H
GSM1523882	STAD	Tumor	MSS	GSE62254	GPL570	0.0527	MSS	MSS	MSI-H
GSM1523820	STAD	Tumor	MSS	GSE62254	GPL570	0.031	MSS	MSS	MSI-H
GSM1523981	STAD	Tumor	MSS	GSE62254	GPL570	0.1022	MSS	MSS	MSI-H
GSM1523895	STAD	Tumor	MSS	GSE62254	GPL570	0.0996	MSS	MSS	MSI-H
GSM1523832	STAD	Tumor	MSS	GSE62254	GPL570	0.0759	MSS	MSS	MSI-H
GSM350458	STAD	Normal	MSS	GSE13911	GPL570	0.0348	MSS	MSI-H	MSS
GSM1523929	STAD	Tumor	MSI-H	GSE62254	GPL570	0.9382	MSI-H	MSI-H	MSI-H
GSM350430	STAD	Normal	MSS	GSE13911	GPL570	0.0248	MSS	MSS	MSS
GSM1523909	STAD	Tumor	MSI-H	GSE62254	GPL570	0.9553	MSI-H	MSI-H	MSI-H
GSM350423	STAD	Tumor	MSS	GSE13911	GPL570	0.0255	MSS	MSS	MSS
GSM350459	STAD	Tumor	MSS	GSE13911	GPL570	0.038	MSS	MSS	MSS
GSM1523852	STAD	Tumor	MSS	GSE62254	GPL570	0.1208	MSS	MSS	MSI-H
GSM1523783	STAD	Tumor	MSS	GSE62254	GPL570	0.1535	MSS	MSS	MSI-H
GSM1523792	STAD	Tumor	MSS	GSE62254	GPL570	0.0446	MSS	MSS	MSI-H
GSM350469	STAD	Normal	MSS	GSE13911	GPL570	0.0234	MSS	MSS	MSS
GSM1523968	STAD	Tumor	MSS	GSE62254	GPL570	0.0236	MSS	MSS	MSI-H
GSM1523985	STAD	Tumor	MSS	GSE62254	GPL570	0.0458	MSS	MSI-H	MSI-H
GSM1523835	STAD	Tumor	MSS	GSE62254	GPL570	0.0348	MSS	MSS	MSI-H
GSM350412	STAD	Normal	MSS	GSE13911	GPL570	0.1588	MSS	MSS	MSS
GSM1523997	STAD	Tumor	MSS	GSE62254	GPL570	0.2941	MSS	MSS	MSI-H
GSM350425	STAD	Tumor	MSS	GSE13911	GPL570	0.0418	MSS	MSS	MSS
GSM1523884	STAD	Tumor	MSS	GSE62254	GPL570	0.0904	MSS	MSI-H	MSI-H
GSM1523837	STAD	Tumor	MSS	GSE62254	GPL570	0.0254	MSS	MSS	MSI-H
GSM1523920	STAD	Tumor	MSS	GSE62254	GPL570	0.0617	MSS	MSS	MSI-H
GSM1524036	STAD	Tumor	MSS	GSE62254	GPL570	0.2232	MSS	MSS	MSI-H
GSM1523871	STAD	Tumor	MSI-H	GSE62254	GPL570	0.8526	MSI-H	MSI-H	MSI-H
GSM350476	STAD	Tumor	MSS	GSE13911	GPL570	0.0261	MSS	MSS	MSS
GSM1523805	STAD	Tumor	MSS	GSE62254	GPL570	0.2951	MSS	MSS	MSI-H
GSM350416	STAD	Tumor	MSI-H	GSE13911	GPL570	0.2175	MSS	MSI-H	MSS
GSM350421	STAD	Normal	MSS	GSE13911	GPL570	0.0277	MSS	MSS	MSS
GSM1523776	STAD	Tumor	MSI-H	GSE62254	GPL570	0.9522	MSI-H	MSI-H	MSI-H
GSM1524059	STAD	Tumor	MSS	GSE62254	GPL570	0.0914	MSS	MSS	MSI-H
GSM1523896	STAD	Tumor	MSS	GSE62254	GPL570	0.0201	MSS	MSS	MSI-H
GSM1523927	STAD	Tumor	MSS	GSE62254	GPL570	0.0851	MSS	MSS	MSI-H
GSM350440	STAD	Tumor	MSS	GSE13911	GPL570	0.0389	MSS	MSS	MSS
GSM1524006	STAD	Tumor	MSS	GSE62254	GPL570	0.0394	MSS	MSS	MSI-H
GSM1523901	STAD	Tumor	MSI-H	GSE62254	GPL570	0.9141	MSI-H	MSI-H	MSI-H
GSM1524035	STAD	Tumor	MSS	GSE62254	GPL570	0.0472	MSS	MSS	MSI-H
GSM350464	STAD	Normal	MSS	GSE13911	GPL570	0.027	MSS	MSS	MSS
GSM1524026	STAD	Tumor	MSS	GSE62254	GPL570	0.033	MSS	MSS	MSI-H
GSM350451	STAD	Tumor	MSI-H	GSE13911	GPL570	0.533	MSS	MSI-H	MSI-H
GSM1523993	STAD	Tumor	MSS	GSE62254	GPL570	0.0677	MSS	MSS	MSI-H
GSM1523930	STAD	Tumor	MSS	GSE62254	GPL570	0.0902	MSS	MSS	MSI-H
GSM350450	STAD	Normal	MSS	GSE13911	GPL570	0.042	MSS	MSS	MSS
GSM1523839	STAD	Tumor	MSS	GSE62254	GPL570	0.0626	MSS	MSS	MSI-H
GSM1523814	STAD	Tumor	MSS	GSE62254	GPL570	0.0564	MSS	MSS	MSI-H
GSM1523868	STAD	Tumor	MSI-H	GSE62254	GPL570	0.2824	MSS	MSS	MSI-H
GSM1523744	STAD	Tumor	MSI-H	GSE62254	GPL570	0.9588	MSI-H	MSI-H	MSI-H
GSM1523840	STAD	Tumor	MSS	GSE62254	GPL570	0.0273	MSS	MSS	MSI-H
GSM350448	STAD	Normal	MSS	GSE13911	GPL570	0.0198	MSS	MSS	MSS
GSM350453	STAD	Tumor	MSS	GSE13911	GPL570	0.025	MSS	MSS	MSS
GSM350474	STAD	Tumor	MSS	GSE13911	GPL570	0.038	MSS	MSI-H	MSS
GSM1524069	STAD	Tumor	MSI-H	GSE62254	GPL570	0.9158	MSI-H	MSI-H	MSI-H
GSM1524022	STAD	Tumor	MSS	GSE62254	GPL570	0.0355	MSS	MSS	MSI-H
GSM1523789	STAD	Tumor	MSS	GSE62254	GPL570	0.0659	MSS	MSS	MSI-H
GSM1523891	STAD	Tumor	MSS	GSE62254	GPL570	0.0553	MSS	MSS	MSI-H
GSM1524013	STAD	Tumor	MSS	GSE62254	GPL570	0.1472	MSS	MSS	MSI-H
GSM1523903	STAD	Tumor	MSS	GSE62254	GPL570	0.2146	MSS	MSI-H	MSI-H
GSM350470	STAD	Tumor	MSI-H	GSE13911	GPL570	0.6481	MSI-H	MSI-H	MSS
GSM350452	STAD	Normal	MSS	GSE13911	GPL570	0.0236	MSS	MSS	MSS
GSM1523811	STAD	Tumor	MSI-H	GSE62254	GPL570	0.7594	MSI-H	MSI-H	MSI-H
GSM1524037	STAD	Tumor	MSS	GSE62254	GPL570	0.0881	MSS	MSS	MSI-H
GSM1523822	STAD	Tumor	MSI-H	GSE62254	GPL570	0.4668	MSS	MSI-H	MSI-H
GSM350477	STAD	Normal	MSS	GSE13911	GPL570	0.0305	MSS	MSS	MSS
GSM1523940	STAD	Tumor	MSS	GSE62254	GPL570	0.1043	MSS	MSS	MSI-H
GSM1523797	STAD	Tumor	MSS	GSE62254	GPL570	0.2817	MSS	MSS	MSI-H
GSM1523804	STAD	Tumor	MSS	GSE62254	GPL570	0.1022	MSS	MSS	MSI-H
GSM350463	STAD	Tumor	MSS	GSE13911	GPL570	0.0293	MSS	MSS	MSS
GSM1523944	STAD	Tumor	MSS	GSE62254	GPL570	0.1409	MSS	MSS	MSI-H
GSM350418	STAD	Tumor	MSI-H	GSE13911	GPL570	0.8505	MSI-H	MSI-H	MSI-H
GSM1523996	STAD	Tumor	MSI-H	GSE62254	GPL570	0.0499	MSS	MSI-H	MSI-H
GSM1523959	STAD	Tumor	MSS	GSE62254	GPL570	0.0719	MSS	MSS	MSI-H
GSM1524044	STAD	Tumor	MSS	GSE62254	GPL570	0.076	MSS	MSS	MSI-H
GSM1523898	STAD	Tumor	MSS	GSE62254	GPL570	0.1224	MSS	MSS	MSI-H
GSM1524055	STAD	Tumor	MSS	GSE62254	GPL570	0.035	MSS	MSS	MSI-H
GSM1523786	STAD	Tumor	MSS	GSE62254	GPL570	0.0711	MSS	MSS	MSI-H
GSM1523970	STAD	Tumor	MSI-H	GSE62254	GPL570	0.3725	MSS	MSI-H	MSI-H
GSM1523937	STAD	Tumor	MSS	GSE62254	GPL570	0.1915	MSS	MSS	MSI-H
GSM1523748	STAD	Tumor	MSS	GSE62254	GPL570	0.2578	MSS	MSI-H	MSI-H
GSM1523779	STAD	Tumor	MSI-H	GSE62254	GPL570	0.7486	MSI-H	MSI-H	MSI-H
GSM350426	STAD	Normal	MSS	GSE13911	GPL570	0.0461	MSS	MSS	MSS
GSM1523815	STAD	Tumor	MSS	GSE62254	GPL570	0.4031	MSS	MSS	MSI-H
GSM350420	STAD	Tumor	MSI-H	GSE13911	GPL570	0.8257	MSI-H	MSI-H	MSS
GSM1523888	STAD	Tumor	MSI-H	GSE62254	GPL570	0.9281	MSI-H	MSI-H	MSI-H
GSM1523962	STAD	Tumor	MSS	GSE62254	GPL570	0.0354	MSS	MSS	MSI-H
GSM350437	STAD	Normal	MSS	GSE13911	GPL570	0.0159	MSS	MSS	MSS
GSM1523951	STAD	Tumor	MSS	GSE62254	GPL570	0.0632	MSS	MSS	MSI-H
GSM1523781	STAD	Tumor	MSS	GSE62254	GPL570	0.0241	MSS	MSS	MSI-H
GSM1523872	STAD	Tumor	MSS	GSE62254	GPL570	0.098	MSS	MSS	MSI-H
GSM1523788	STAD	Tumor	MSS	GSE62254	GPL570	0.0957	MSS	MSS	MSI-H
GSM1524029	STAD	Tumor	MSI-H	GSE62254	GPL570	0.0378	MSS	MSS	MSI-H
GSM1523824	STAD	Tumor	MSS	GSE62254	GPL570	0.1079	MSS	MSS	MSI-H
GSM1523838	STAD	Tumor	MSI-H	GSE62254	GPL570	0.8345	MSI-H	MSI-H	MSI-H
GSM1523885	STAD	Tumor	MSI-H	GSE62254	GPL570	0.8912	MSI-H	MSI-H	MSI-H
GSM1523935	STAD	Tumor	MSS	GSE62254	GPL570	0.0379	MSS	MSS	MSI-H
GSM1523980	STAD	Tumor	MSS	GSE62254	GPL570	0.1132	MSS	MSS	MSI-H
GSM1523827	STAD	Tumor	MSS	GSE62254	GPL570	0.068	MSS	MSS	MSI-H
GSM350439	STAD	Normal	MSS	GSE13911	GPL570	0.0868	MSS	MSS	MSS
GSM350462	STAD	Normal	MSS	GSE13911	GPL570	0.0277	MSS	MSS	MSS
GSM1523988	STAD	Tumor	MSS	GSE62254	GPL570	0.0557	MSS	MSS	MSI-H
GSM1523798	STAD	Tumor	MSS	GSE62254	GPL570	0.064	MSS	MSS	MSI-H
GSM1523773	STAD	Tumor	MSS	GSE62254	GPL570	0.0877	MSS	MSS	MSI-H
GSM1523803	STAD	Tumor	MSI-H	GSE62254	GPL570	0.094	MSS	MSI-H	MSI-H
GSM1523869	STAD	Tumor	MSS	GSE62254	GPL570	0.3081	MSS	MSS	MSI-H
GSM1524002	STAD	Tumor	MSI-H	GSE62254	GPL570	0.8563	MSI-H	MSI-H	MSI-H
GSM1524052	STAD	Tumor	MSS	GSE62254	GPL570	0.1245	MSS	MSS	MSI-H
GSM350444	STAD	Normal	MSS	GSE13911	GPL570	0.02	MSS	MSS	MSS
GSM1523922	STAD	Tumor	MSS	GSE62254	GPL570	0.0406	MSS	MSS	MSI-H
GSM1523787	STAD	Tumor	MSS	GSE62254	GPL570	0.1219	MSS	MSS	MSI-H
GSM1523862	STAD	Tumor	MSS	GSE62254	GPL570	0.0283	MSS	MSS	MSI-H
GSM1523969	STAD	Tumor	MSS	GSE62254	GPL570	0.1845	MSS	MSS	MSI-H
GSM1523987	STAD	Tumor	MSS	GSE62254	GPL570	0.0437	MSS	MSS	MSI-H
GSM1523847	STAD	Tumor	MSI-H	GSE62254	GPL570	0.6737	MSI-H	MSI-H	MSI-H
GSM350414	STAD	Normal	MSS	GSE13911	GPL570	0.0359	MSS	MSS	MSS
GSM1523947	STAD	Tumor	MSI-H	GSE62254	GPL570	0.9687	MSI-H	MSI-H	MSI-H
GSM350411	STAD	Tumor	MSI-H	GSE13911	GPL570	0.7975	MSI-H	MSI-H	MSI-H
GSM1523921	STAD	Tumor	MSS	GSE62254	GPL570	0.4529	MSS	MSI-H	MSI-H
GSM350467	STAD	Normal	MSS	GSE13911	GPL570	0.0354	MSS	MSS	MSS
GSM1523878	STAD	Tumor	MSS	GSE62254	GPL570	0.0473	MSS	MSS	MSI-H
GSM1523780	STAD	Tumor	MSI-H	GSE62254	GPL570	0.9582	MSI-H	MSI-H	MSI-H
GSM350442	STAD	Tumor	MSI-H	GSE13911	GPL570	0.8869	MSI-H	MSI-H	MSI-H
GSM1523747	STAD	Tumor	MSS	GSE62254	GPL570	0.1997	MSS	MSS	MSI-H
GSM1523802	STAD	Tumor	MSS	GSE62254	GPL570	0.0716	MSS	MSS	MSI-H
GSM1524033	STAD	Tumor	MSS	GSE62254	GPL570	0.1176	MSS	MSS	MSI-H
GSM1523856	STAD	Tumor	MSI-H	GSE62254	GPL570	0.3845	MSS	MSI-H	MSI-H
GSM1524014	STAD	Tumor	MSS	GSE62254	GPL570	0.0232	MSS	MSS	MSI-H
GSM1523846	STAD	Tumor	MSS	GSE62254	GPL570	0.0453	MSS	MSS	MSI-H
GSM350473	STAD	Tumor	MSI-H	GSE13911	GPL570	0.8533	MSI-H	MSI-H	MSS
GSM1523854	STAD	Tumor	MSI-H	GSE62254	GPL570	0.0401	MSS	MSS	MSI-H
GSM1523973	STAD	Tumor	MSS	GSE62254	GPL570	0.1154	MSS	MSS	MSI-H
GSM1523939	STAD	Tumor	MSS	GSE62254	GPL570	0.0259	MSS	MSS	MSI-H
GSM1524015	STAD	Tumor	MSS	GSE62254	GPL570	0.0391	MSS	MSS	MSI-H
GSM1523770	STAD	Tumor	MSI-H	GSE62254	GPL570	0.7423	MSI-H	MSI-H	MSI-H
GSM1523728	STAD	Tumor	MSS	GSE62254	GPL570	0.9477	MSI-H	MSI-H	MSI-H
GSM1523795	STAD	Tumor	MSS	GSE62254	GPL570	0.1073	MSS	MSS	MSI-H
GSM1523886	STAD	Tumor	MSS	GSE62254	GPL570	0.0902	MSS	MSS	MSI-H
GSM350456	STAD	Normal	MSS	GSE13911	GPL570	0.0177	MSS	MSS	MSS
GSM350479	STAD	Normal	MSS	GSE13911	GPL570	0.0421	MSS	MSS	MSS
GSM1524000	STAD	Tumor	MSI-H	GSE62254	GPL570	0.7364	MSI-H	MSI-H	MSI-H
GSM1524003	STAD	Tumor	MSS	GSE62254	GPL570	0.1432	MSS	MSS	MSI-H
GSM350461	STAD	Tumor	MSS	GSE13911	GPL570	0.0414	MSS	MSS	MSS
GSM1523928	STAD	Tumor	MSS	GSE62254	GPL570	0.0183	MSS	MSS	MSI-H
GSM350429	STAD	Tumor	MSI-H	GSE13911	GPL570	0.0324	MSS	MSS	MSS
GSM1523955	STAD	Tumor	MSS	GSE62254	GPL570	0.0611	MSS	MSS	MSI-H
GSM350413	STAD	Tumor	MSI-H	GSE13911	GPL570	0.7838	MSI-H	MSI-H	MSI-H
GSM1523990	STAD	Tumor	MSS	GSE62254	GPL570	0.0874	MSS	MSS	MSI-H
GSM1524039	STAD	Tumor	MSS	GSE62254	GPL570	0.173	MSS	MSI-H	MSI-H
GSM1524031	STAD	Tumor	MSS	GSE62254	GPL570	0.1457	MSS	MSS	MSI-H
GSM1523893	STAD	Tumor	MSS	GSE62254	GPL570	0.0196	MSS	MSS	MSI-H
GSM350419	STAD	Normal	MSS	GSE13911	GPL570	0.0297	MSS	MSS	MSS
GSM350427	STAD	Tumor	MSS	GSE13911	GPL570	0.0212	MSS	MSS	MSS
GSM1524045	STAD	Tumor	MSS	GSE62254	GPL570	0.0741	MSS	MSS	MSI-H
GSM1523850	STAD	Tumor	MSS	GSE62254	GPL570	0.0304	MSS	MSS	MSI-H
GSM1523864	STAD	Tumor	MSI-H	GSE62254	GPL570	0.3941	MSS	MSI-H	MSI-H
GSM1523843	STAD	Tumor	MSS	GSE62254	GPL570	0.0566	MSS	MSS	MSI-H
GSM1523908	STAD	Tumor	MSS	GSE62254	GPL570	0.2538	MSS	MSS	MSI-H
GSM1524028	STAD	Tumor	MSS	GSE62254	GPL570	0.0531	MSS	MSS	MSI-H
GSM1523863	STAD	Tumor	MSI-H	GSE62254	GPL570	0.8285	MSI-H	MSI-H	MSI-H
GSM1524049	STAD	Tumor	MSS	GSE62254	GPL570	0.1476	MSS	MSS	MSI-H
GSM1524010	STAD	Tumor	MSS	GSE62254	GPL570	0.0476	MSS	MSS	MSI-H
GSM1523849	STAD	Tumor	MSS	GSE62254	GPL570	0.08	MSS	MSS	MSI-H
GSM1523765	STAD	Tumor	MSI-H	GSE62254	GPL570	0.6329	MSS	MSI-H	MSI-H
GSM350478	STAD	Tumor	MSS	GSE13911	GPL570	0.0384	MSS	MSS	MSS
GSM1524011	STAD	Tumor	MSS	GSE62254	GPL570	0.1445	MSS	MSS	MSI-H
GSM1523918	STAD	Tumor	MSS	GSE62254	GPL570	0.1135	MSS	MSS	MSI-H
GSM350435	STAD	Normal	MSS	GSE13911	GPL570	0.0298	MSS	MSS	MSS
GSM350446	STAD	Normal	MSS	GSE13911	GPL570	0.0432	MSS	MSS	MSS
GSM1523954	STAD	Tumor	MSS	GSE62254	GPL570	0.4405	MSS	MSS	MSI-H
GSM1524038	STAD	Tumor	MSS	GSE62254	GPL570	0.092	MSS	MSS	MSI-H
GSM1523727	STAD	Tumor	MSI-H	GSE62254	GPL570	0.8882	MSI-H	MSI-H	MSI-H
GSM1523813	STAD	Tumor	MSI-H	GSE62254	GPL570	0.887	MSI-H	MSI-H	MSI-H
GSM350466	STAD	Tumor	MSS	GSE13911	GPL570	0.0919	MSS	MSS	MSS
GSM1524072	STAD	Tumor	MSS	GSE62254	GPL570	0.1001	MSS	MSS	MSI-H
GSM1524008	STAD	Tumor	MSS	GSE62254	GPL570	0.0882	MSS	MSS	MSI-H
GSM1523982	STAD	Tumor	MSS	GSE62254	GPL570	0.1364	MSS	MSS	MSI-H
GSM1523865	STAD	Tumor	MSS	GSE62254	GPL570	0.113	MSS	MSI-H	MSI-H
GSM1523816	STAD	Tumor	MSS	GSE62254	GPL570	0.0412	MSS	MSS	MSI-H
GSM1523819	STAD	Tumor	MSS	GSE62254	GPL570	0.0166	MSS	MSS	MSI-H
GSM1523845	STAD	Tumor	MSS	GSE62254	GPL570	0.0365	MSS	MSS	MSI-H
GSM350424	STAD	Normal	MSS	GSE13911	GPL570	0.0173	MSS	MSS	MSS
GSM1524050	STAD	Tumor	MSS	GSE62254	GPL570	0.2584	MSS	MSS	MSI-H
GSM1524020	STAD	Tumor	MSS	GSE62254	GPL570	0.0959	MSS	MSS	MSI-H
GSM1524060	STAD	Tumor	MSI-H	GSE62254	GPL570	0.0935	MSS	MSS	MSI-H
GSM1523801	STAD	Tumor	MSI-H	GSE62254	GPL570	0.8776	MSI-H	MSI-H	MSI-H
GSM350447	STAD	Tumor	MSI-H	GSE13911	GPL570	0.7516	MSI-H	MSI-H	MSI-H
GSM1523873	STAD	Tumor	MSS	GSE62254	GPL570	0.2131	MSS	MSI-H	MSI-H
GSM350455	STAD	Tumor	MSS	GSE13911	GPL570	0.0473	MSS	MSI-H	MSS
GSM1523880	STAD	Tumor	MSI-H	GSE62254	GPL570	0.6855	MSI-H	MSI-H	MSI-H
GSM1523842	STAD	Tumor	MSS	GSE62254	GPL570	0.1937	MSS	MSS	MSI-H
GSM350436	STAD	Tumor	MSS	GSE13911	GPL570	0.9482	MSI-H	MSI-H	MSI-H
GSM1523983	STAD	Tumor	MSI-H	GSE62254	GPL570	0.2915	MSS	MSI-H	MSI-H
GSM1524021	STAD	Tumor	MSS	GSE62254	GPL570	0.0407	MSS	MSS	MSI-H
GSM1523809	STAD	Tumor	MSS	GSE62254	GPL570	0.2334	MSS	MSS	MSI-H
GSM1523826	STAD	Tumor	MSS	GSE62254	GPL570	0.0532	MSS	MSS	MSI-H
GSM1523933	STAD	Tumor	MSI-H	GSE62254	GPL570	0.2765	MSS	MSS	MSI-H
GSM1524017	STAD	Tumor	MSS	GSE62254	GPL570	0.3861	MSS	MSS	MSI-H
GSM1523817	STAD	Tumor	MSS	GSE62254	GPL570	0.12	MSS	MSS	MSI-H
GSM1523998	STAD	Tumor	MSS	GSE62254	GPL570	0.0225	MSS	MSS	MSI-H
GSM350417	STAD	Normal	MSS	GSE13911	GPL570	0.047	MSS	MSS	MSS
GSM1524032	STAD	Tumor	MSI-H	GSE62254	GPL570	0.9322	MSI-H	MSI-H	MSI-H
GSM1523785	STAD	Tumor	MSS	GSE62254	GPL570	0.8839	MSI-H	MSI-H	MSI-H
GSM1523963	STAD	Tumor	MSS	GSE62254	GPL570	0.0985	MSS	MSS	MSI-H
GSM350472	STAD	Normal	MSS	GSE13911	GPL570	0.0463	MSS	MSS	MSS
GSM1523906	STAD	Tumor	MSS	GSE62254	GPL570	0.072	MSS	MSS	MSI-H
GSM1523769	STAD	Tumor	MSS	GSE62254	GPL570	0.1561	MSS	MSI-H	MSI-H
GSM1523919	STAD	Tumor	MSS	GSE62254	GPL570	0.0794	MSS	MSS	MSI-H
GSM1523825	STAD	Tumor	MSI-H	GSE62254	GPL570	0.0989	MSS	MSS	MSI-H
GSM1523948	STAD	Tumor	MSS	GSE62254	GPL570	0.0478	MSS	MSS	MSI-H
GSM1523729	STAD	Tumor	MSS	GSE62254	GPL570	0.4374	MSS	MSI-H	MSI-H
GSM350433	STAD	Normal	MSS	GSE13911	GPL570	0.0337	MSS	MSS	MSS
GSM1523995	STAD	Tumor	MSS	GSE62254	GPL570	0.0754	MSS	MSS	MSI-H
GSM1524056	STAD	Tumor	MSS	GSE62254	GPL570	0.0191	MSS	MSS	MSI-H
GSM1523875	STAD	Tumor	MSS	GSE62254	GPL570	0.0473	MSS	MSS	MSI-H
GSM1523972	STAD	Tumor	MSS	GSE62254	GPL570	0.0154	MSS	MSS	MSI-H
GSM1523989	STAD	Tumor	MSS	GSE62254	GPL570	0.0385	MSS	MSS	MSI-H
GSM1524018	STAD	Tumor	MSS	GSE62254	GPL570	0.3279	MSS	MSS	MSI-H
GSM1523806	STAD	Tumor	MSS	GSE62254	GPL570	0.0752	MSS	MSS	MSI-H
GSM1523808	STAD	Tumor	MSS	GSE62254	GPL570	0.1673	MSS	MSS	MSI-H
GSM1523979	STAD	Tumor	MSI-H	GSE62254	GPL570	0.9491	MSI-H	MSI-H	MSI-H
GSM1524070	STAD	Tumor	MSS	GSE62254	GPL570	0.0276	MSS	MSS	MSI-H
GSM1524007	STAD	Tumor	MSS	GSE62254	GPL570	0.0474	MSS	MSS	MSI-H
GSM1523911	STAD	Tumor	MSS	GSE62254	GPL570	0.1861	MSS	MSS	MSI-H
GSM1523794	STAD	Tumor	MSS	GSE62254	GPL570	0.307	MSS	MSS	MSI-H
GSM1523956	STAD	Tumor	MSS	GSE62254	GPL570	0.0603	MSS	MSS	MSI-H
GSM1523790	STAD	Tumor	MSI-H	GSE62254	GPL570	0.7458	MSI-H	MSI-H	MSI-H
GSM1523952	STAD	Tumor	MSI-H	GSE62254	GPL570	0.0617	MSS	MSS	MSI-H
GSM1523834	STAD	Tumor	MSS	GSE62254	GPL570	0.1844	MSS	MSI-H	MSI-H
GSM1523905	STAD	Tumor	MSS	GSE62254	GPL570	0.2605	MSS	MSS	MSI-H
GSM1523941	STAD	Tumor	MSS	GSE62254	GPL570	0.0788	MSS	MSS	MSI-H
GSM350438	STAD	Tumor	MSS	GSE13911	GPL570	0.0278	MSS	MSS	MSS
GSM1523971	STAD	Tumor	MSS	GSE62254	GPL570	0.0329	MSS	MSS	MSI-H
GSM350465	STAD	Tumor	MSI-H	GSE13911	GPL570	0.8672	MSI-H	MSI-H	MSS
GSM1523831	STAD	Tumor	MSS	GSE62254	GPL570	0.0648	MSS	MSS	MSI-H
GSM1524024	STAD	Tumor	MSS	GSE62254	GPL570	0.1062	MSS	MSS	MSI-H
GSM1523812	STAD	Tumor	MSS	GSE62254	GPL570	0.0985	MSS	MSS	MSI-H
GSM1524057	STAD	Tumor	MSS	GSE62254	GPL570	0.0849	MSS	MSS	MSI-H
GSM1523844	STAD	Tumor	MSS	GSE62254	GPL570	0.0387	MSS	MSS	MSI-H
GSM1524051	STAD	Tumor	MSS	GSE62254	GPL570	0.3736	MSS	MSS	MSI-H
GSM1523967	STAD	Tumor	MSS	GSE62254	GPL570	0.0254	MSS	MSS	MSI-H
GSM350460	STAD	Normal	MSS	GSE13911	GPL570	0.0368	MSS	MSI-H	MSS
GSM1523904	STAD	Tumor	MSS	GSE62254	GPL570	0.1566	MSS	MSI-H	MSI-H
GSM1523841	STAD	Tumor	MSS	GSE62254	GPL570	0.0112	MSS	MSS	MSI-H
GSM1524061	STAD	Tumor	MSS	GSE62254	GPL570	0.298	MSS	MSS	MSI-H
GSM1524012	STAD	Tumor	MSS	GSE62254	GPL570	0.1336	MSS	MSS	MSI-H
GSM350441	STAD	Normal	MSS	GSE13911	GPL570	0.046	MSS	MSS	MSS
GSM1524004	STAD	Tumor	MSS	GSE62254	GPL570	0.0568	MSS	MSS	MSI-H
GSM1524043	STAD	Tumor	MSS	GSE62254	GPL570	0.0784	MSS	MSS	MSI-H
GSM350468	STAD	Tumor	MSS	GSE13911	GPL570	0.0096	MSS	MSS	MSS
