# Supplementary material for: MSIsensor-RNA: Microsatellite Instability Detection for Bulk and Single-cell Gene Expression Data
Source: Genomics Proteomics Bioinformatics. 2024 Jan 10;22(3):qzae004. doi: 10.1093/gpbjnl/qzae004 (PMC12016039; doi:10.1093/gpbjnl/qzae004)
Supplement: qzae004_Supplementary_Data [file qzae004_supplementary_data.zip › Table S7-done.xlsx]

## Sheet: Table S7
Table S7 MSI detection performance of MSIsensor-RNA and PreMSIm in microarray samples
Database ID	No. of samples	MSI detected method	Cancer type	AUC	F1-score	Accuracy	Specificity	Sensitivity	Precision
GSE13067_MSIsensor-RNA	74	MSIsensor-RNA	CRC	0.988456	0.916667	0.972973	0.968254	1	0.846154
GSE13067_PreMSIm-split	74	PreMSIm-split	CRC	0.920635	0.6875	0.864865	0.84127	1	0.52381
GSE13067_PreMSIm-all	74	PreMSIm-all	CRC	0.531746	0.271605	0.202703	0.0634921	1	0.157143
GSE75316_MSIsensor-RNA	59	MSIsensor-RNA	CRC	1	1	1	1	1	1
GSE75316_PreMSIm-split	59	PreMSIm-split	CRC	0.96875	0.88	0.949153	0.9375	1	0.785714
GSE75316_PreMSIm-all	59	PreMSIm-all	CRC	0.5625	0.34375	0.288136	0.125	1	0.207547
GSE27544_MSIsensor-RNA	22	MSIsensor-RNA	CRC	1	1	1	1	1	1
GSE27544_PreMSIm-split	22	PreMSIm-split	CRC	0.875	0.857143	0.909091	1	0.75	1
GSE27544_PreMSIm-all	22	PreMSIm-all	CRC	0.5	0.533333	0.363636	0	1	0.363636
GSE92921_MSIsensor-RNA	58	MSIsensor-RNA	CRC	0.954717	0.888889	0.982759	1	0.8	1
GSE92921_PreMSIm-split	58	PreMSIm-split	CRC	0.881132	0.727273	0.948276	0.962264	0.8	0.666667
GSE92921_PreMSIm-all	58	PreMSIm-all	CRC	0.6	0.333333	0.931034	1	0.2	1
GSE13294_MSIsensor-RNA	155	MSIsensor-RNA	CRC	0.953713	0.90411	0.909677	0.974026	0.846154	0.970588
GSE13294_PreMSIm-split	155	PreMSIm-split	CRC	0.90368	0.896552	0.903226	0.974026	0.833333	0.970149
GSE13294_PreMSIm-all	155	PreMSIm-all	CRC	0.552198	0.684932	0.554839	0.142857	0.961538	0.531915
GSE13911_MSIsensor-RNA	69	MSIsensor-RNA	STAD	0.908421	0.75	0.884058	0.98	0.631579	0.923077
GSE13911_PreMSIm-split	69	PreMSIm-split	STAD	0.897368	0.829268	0.898551	0.9	0.894737	0.772727
GSE13911_PreMSIm-all	69	PreMSIm-all	STAD	0.647895	0.461538	0.797101	0.98	0.315789	0.857143
GSE39582_MSIsensor-RNA	536	MSIsensor-RNA	CRC	0.952282	0.748538	0.919776	0.934641	0.831169	0.680851
GSE39582_PreMSIm-split	536	PreMSIm-split	CRC	0.892496	0.700508	0.889925	0.888889	0.896104	0.575
GSE39582_PreMSIm-all	536	PreMSIm-all	CRC	0.645969	0.321503	0.393657	0.291939	1	0.191542
GSE18088_MSIsensor-RNA	53	MSIsensor-RNA	CRC	0.948142	0.918919	0.943396	0.970588	0.894737	0.944444
GSE18088_PreMSIm-split	53	PreMSIm-split	CRC	0.929567	0.9	0.924528	0.911765	0.947368	0.857143
GSE18088_PreMSIm-all	53	PreMSIm-all	CRC	0.5	0.527778	0.358491	0	1	0.358491
GSE62254_MSIsensor-RNA	297	MSIsensor-RNA	STAD	0.893207	0.766355	0.915825	0.991416	0.640625	0.953488
GSE62254_PreMSIm-split	297	PreMSIm-split	STAD	0.864706	0.757143	0.885522	0.901288	0.828125	0.697368
GSE62254_PreMSIm-all	297	PreMSIm-all	STAD	0.5	0.354571	0.215488	0	1	0.215488
GSE24550_MSIsensor-RNA	65	MSIsensor-RNA	CRC	0.995798	0.933333	0.969231	0.960784	1	0.875
GSE24550_PreMSIm-split	65	PreMSIm-split	CRC	0.862745	0.666667	0.784615	0.72549	1	0.5
GSE24550_PreMSIm-all	65	PreMSIm-all	CRC	0.735294	0.509091	0.584615	0.470588	1	0.341463
GSE39084_MSIsensor-RNA	19	MSIsensor-RNA	CRC	1	0.933333	0.894737	1	0.875	1
GSE39084_PreMSIm-split	19	PreMSIm-split	CRC	1	1	1	1	1	1
GSE39084_PreMSIm-all	19	PreMSIm-all	CRC	1	1	1	1	1	1
GSE35896_MSIsensor-RNA	61	MSIsensor-RNA	CRC	0.828571	0.352941	0.819672	0.839286	0.6	0.25
GSE35896_PreMSIm-split	61	PreMSIm-split	CRC	0.955357	0.666667	0.918033	0.910714	1	0.5
GSE35896_PreMSIm-all	61	PreMSIm-all	CRC	0.767857	0.277778	0.57377	0.535714	1	0.16129
Mean of MSIsensor-RNA	1468	MSIsensor-RNA	CRC/STAD	0.951942	0.842757	0.934342	0.96825	0.843272	0.8703
Mean of PreMSIm-split	1468	PreMSIm-split	CRC/STAD	0.91262	0.797393	0.906315	0.912767	0.912472	0.737382
Mean ofPreMSIm-all	1468	PreMSIm-all	CRC/STAD	0.628622	0.468268	0.521956	0.384133	0.873111	0.448805
