# Supplementary material for: MSIsensor-RNA: Microsatellite Instability Detection for Bulk and Single-cell Gene Expression Data
Source: Genomics Proteomics Bioinformatics. 2024 Jan 10;22(3):qzae004. doi: 10.1093/gpbjnl/qzae004 (PMC12016039; doi:10.1093/gpbjnl/qzae004)
Supplement: qzae004_Supplementary_Data [file qzae004_supplementary_data.zip › Table S8-done.xlsx]

## Sheet: Table S8
Table S8 MSI results of RNA-seq samples by MSIsensor-RNA and PreMSIm
Sample ID	Sample type	Cancer type	Database	MSI status from public publication	MSI score by MSIsensor	MSI Score by MSIsensor-RNA (tumor-specific model)	MSI status by MSIsensor-RNA (tumor-specific model)	MSI Score by MSIsensor-RNA (MSI-popular model)	MSI status by MSIsensor-RNA (MSI-popular model)	MSI status by PreMSIm-split	MSI status by PreMSIm-all	Is in training set?
TCGA-AA-3842-01A-01R-1022-07	Tumor	CRC	TCGA	MSS	0.63	0.0126	MSS	0.0013	MSS	MSS	MSI-H	Yes
TCGA-EI-7002-01A-11R-1928-07	Tumor	CRC	TCGA	MSS	0.37	0	MSS	0.0001	MSS	MSS	MSI-H	Yes
TCGA-CA-6718-01A-11R-1839-07	Tumor	CRC	TCGA	MSS	0	0.8902	MSI-H	0.0601	MSS	MSS	MSI-H	Yes
TCGA-AD-A5EK-01A-11R-A28H-07	Tumor	CRC	TCGA	MSS	0.26	0.0005	MSS	0.0014	MSS	MSS	MSI-H	Yes
TCGA-A6-2675-01A-02R-1723-07	Tumor	CRC	TCGA	MSS	0.02	0.0001	MSS	0.0002	MSS	MSS	MSI-H	Yes
TCGA-AA-3680-01A-01R-0905-07	Tumor	CRC	TCGA	MSS	0.28	0.0022	MSS	0.0053	MSS	MSS	MSI-H	Yes
TCGA-AA-A02O-01A-21R-A16W-07	Tumor	CRC	TCGA	MSS	0.4	0.003	MSS	0.1155	MSS	MSI-H	MSI-H	Yes
TCGA-AA-A004-01A-01R-A00A-07	Tumor	CRC	TCGA	MSS	0.51	0.0033	MSS	0.0077	MSS	MSI-H	MSI-H	Yes
TCGA-AA-3527-01A-01R-0821-07	Tumor	CRC	TCGA	MSS	0.25	0.0033	MSS	0.0431	MSS	MSI-H	MSI-H	Yes
TCGA-AA-3855-01A-01R-1022-07	Tumor	CRC	TCGA	MSS	0.09	0.0005	MSS	0.0004	MSS	MSS	MSI-H	Yes
TCGA-AG-A020-01A-21R-A083-07	Tumor	CRC	TCGA	MSS	0.36	0.0062	MSS	0.0195	MSS	MSS	MSI-H	Yes
TCGA-AA-3856-01A-01R-0905-07	Tumor	CRC	TCGA	MSS	0.22	0.0003	MSS	0.0001	MSS	MSS	MSI-H	Yes
TCGA-CL-5918-01A-11R-1660-07	Tumor	CRC	TCGA	MSS	0.5	0.0001	MSS	0.0004	MSS	MSS	MSI-H	Yes
TCGA-AZ-4615-01A-01R-1410-07	Tumor	CRC	TCGA	MSI-H	25.81	0.9954	MSI-H	1	MSI-H	MSI-H	MSI-H	Yes
TCGA-DM-A288-01A-11R-A16W-07	Tumor	CRC	TCGA	MSS	2.67	0.0026	MSS	0.0031	MSS	MSI-H	MSI-H	Yes
05CO050	Tumor	CRC	CPTAC	MSI-H	NA	0.9319	MSI-H	0.9302	MSI-H	MSI-H	MSS	No
TCGA-CM-6163-01A-11R-1653-07	Tumor	CRC	TCGA	MSS	0.16	0.0003	MSS	0	MSS	MSS	MSI-H	Yes
TCGA-AZ-4684-01A-01R-1410-07	Tumor	CRC	TCGA	MSS	0.07	0.0012	MSS	0.0069	MSS	MSI-H	MSI-H	Yes
TCGA-AF-A56K-01A-32R-A39D-07	Tumor	CRC	TCGA	MSS	0.25	0.0001	MSS	0.0002	MSS	MSS	MSI-H	Yes
TCGA-AF-4110-01A-02R-1736-07	Tumor	CRC	TCGA	MSS	0.01	0.0004	MSS	0.0002	MSS	MSS	MSI-H	Yes
TCGA-AA-A03J-01A-21R-A16W-07	Tumor	CRC	TCGA	MSS	0.16	0.0005	MSS	0.0018	MSS	MSS	MSI-H	Yes
TCGA-G4-6317-02A-11R-2066-07	Tumor	CRC	TCGA	MSS	0.5	0.0002	MSS	0.0001	MSS	MSS	MSI-H	Yes
TCGA-A6-6654-01A-21R-1839-07	Tumor	CRC	TCGA	MSS	0.17	0.0058	MSS	0.0007	MSS	MSS	MSI-H	Yes
TCGA-AG-3896-01A-01R-1119-07	Tumor	CRC	TCGA	MSS	0.62	0.0001	MSS	0.0002	MSS	MSS	MSI-H	Yes
05CO049	Tumor	CRC	CPTAC	MSS	NA	0.0229	MSS	0.0016	MSS	MSS	MSS	No
05CO035	Tumor	CRC	CPTAC	MSS	NA	0.0015	MSS	0.0003	MSS	MSS	MSS	No
TCGA-AG-4015-01A-01R-1119-07	Tumor	CRC	TCGA	MSS	0.6	0.0001	MSS	0.0001	MSS	MSS	MSI-H	Yes
TCGA-A6-A56B-01A-31R-A28H-07	Tumor	CRC	TCGA	MSS	0.14	0.0007	MSS	0.0003	MSS	MSS	MSI-H	Yes
11CO031	Tumor	CRC	CPTAC	MSI-H	NA	0.9704	MSI-H	0.8837	MSI-H	MSI-H	MSS	No
06CO001	Tumor	CRC	CPTAC	MSS	NA	0.0008	MSS	0.0001	MSS	MSS	MSS	No
TCGA-AA-3521-01A-01R-0821-07	Tumor	CRC	TCGA	MSS	1	0.0001	MSS	0.0011	MSS	MSS	MSI-H	Yes
TCGA-D5-5540-01A-01R-1653-07	Tumor	CRC	TCGA	MSS	0.77	0.0005	MSS	0.0002	MSS	MSS	MSI-H	Yes
TCGA-AG-3890-01A-01R-1119-07	Tumor	CRC	TCGA	MSS	0.5	0.0002	MSS	0.0005	MSS	MSS	MSI-H	Yes
05CO006	Tumor	CRC	CPTAC	MSI-H	NA	0.9418	MSI-H	0.7047	MSI-H	MSI-H	MSS	No
TCGA-A6-2686-01A-01R-A32Z-07	Tumor	CRC	TCGA	MSI-H	31.96	0.984	MSI-H	0.9824	MSI-H	MSI-H	MSI-H	Yes
TCGA-AD-6901-01A-11R-1928-07	Tumor	CRC	TCGA	MSS	0.28	0.0006	MSS	0.0007	MSS	MSS	MSI-H	Yes
52a9c93c-8753-4bfd-87d6-1a63a6e280af	Tumor	CRC	ICGC	MSS	NA	0.0014	MSS	0.0004	MSS	MSS	MSI-H	No
11CO077	Tumor	CRC	CPTAC	MSS	NA	0.0043	MSS	0.0001	MSS	MSS	MSS	No
TCGA-G4-6322-01A-11R-1723-07	Tumor	CRC	TCGA	MSS	0.14	0.0434	MSS	0.0597	MSS	MSI-H	MSI-H	Yes
5cd0eb59-abe2-4932-84d1-e76de485b53e	Tumor	CRC	ICGC	MSS	NA	0.0005	MSS	0.0011	MSS	MSS	MSI-H	No
TCGA-CM-6167-01A-11R-1653-07	Tumor	CRC	TCGA	MSS	0.04	0.0031	MSS	0.0005	MSS	MSS	MSI-H	Yes
TCGA-AA-3973-01A-01R-1022-07	Tumor	CRC	TCGA	MSS	0.41	0.0002	MSS	0.0009	MSS	MSS	MSI-H	Yes
TCGA-A6-6781-01A-22R-A278-07	Tumor	CRC	TCGA	MSI-H	17.05	0.9914	MSI-H	0.9787	MSI-H	MSI-H	MSI-H	Yes
TCGA-AA-A017-01A-01R-A00A-07	Tumor	CRC	TCGA	MSS	0.97	0.0001	MSS	0.0001	MSS	MSS	MSI-H	Yes
TCGA-D5-6536-01A-11R-1723-07	Tumor	CRC	TCGA	MSS	0.17	0.005	MSS	0.0148	MSS	MSS	MSI-H	Yes
TCGA-AG-3881-01A-01R-0905-07	Tumor	CRC	TCGA	MSS	0.72	0.1118	MSS	0.7446	MSI-H	MSI-H	MSI-H	Yes
TCGA-AF-2687-01A-02R-1736-07	Tumor	CRC	TCGA	MSS	0.06	0.0033	MSS	0.0001	MSS	MSS	MSI-H	Yes
TCGA-DM-A28E-01A-11R-A32Y-07	Tumor	CRC	TCGA	MSS	0.06	0.0002	MSS	0.0004	MSS	MSS	MSI-H	Yes
TCGA-CM-6170-01A-11R-1653-07	Tumor	CRC	TCGA	MSS	0.19	0.0001	MSS	0.0002	MSS	MSS	MSI-H	Yes
TCGA-AA-3815-01A-01R-1022-07	Tumor	CRC	TCGA	MSI-H	27.12	0.984	MSI-H	0.9926	MSI-H	MSI-H	MSI-H	Yes
TCGA-AA-3833-01A-01R-0905-07	Tumor	CRC	TCGA	MSI-H	14.44	0.9185	MSI-H	0.9835	MSI-H	MSI-H	MSI-H	Yes
TCGA-AZ-4616-01A-21R-1839-07	Tumor	CRC	TCGA	MSS	0.02	0.0207	MSS	0.0179	MSS	MSI-H	MSI-H	Yes
TCGA-AF-3911-01A-01R-1736-07	Tumor	CRC	TCGA	MSS	0.09	0.0001	MSS	0.0001	MSS	MSS	MSI-H	Yes
TCGA-A6-6780-01B-04R-A277-07	Tumor	CRC	TCGA	MSI-H	29.09	0.984	MSI-H	0.702	MSI-H	MSI-H	MSI-H	Yes
TCGA-AA-3977-01A-01R-1022-07	Tumor	CRC	TCGA	MSS	0.35	0.1009	MSS	0.8563	MSI-H	MSI-H	MSI-H	Yes
TCGA-F5-6465-01A-11R-1736-07	Tumor	CRC	TCGA	MSS	0.04	0.0002	MSS	0.0001	MSS	MSS	MSI-H	Yes
TCGA-AA-3675-01A-02R-0905-07	Tumor	CRC	TCGA	MSS	0.22	0.0006	MSS	0.0099	MSS	MSS	MSI-H	Yes
TCGA-G4-6320-01A-11R-1723-07	Tumor	CRC	TCGA	MSI-H	10.22	0.2937	MSS	0.7816	MSI-H	MSI-H	MSI-H	Yes
d660ee4f-58f3-4fd9-997a-6a2d0eefa66f	Tumor	CRC	ICGC	MSS	NA	0.0004	MSS	0.0006	MSS	MSS	MSI-H	No
TCGA-F4-6854-01A-11R-1928-07	Tumor	CRC	TCGA	MSS	0.22	0.0001	MSS	0.0001	MSS	MSS	MSI-H	Yes
TCGA-CM-6676-01A-11R-1839-07	Tumor	CRC	TCGA	MSS	0.18	0.0002	MSS	0.0002	MSS	MSS	MSI-H	Yes
11CO042	Tumor	CRC	CPTAC	MSS	NA	0.0017	MSS	0.0003	MSS	MSS	MSS	No
05CO026	Tumor	CRC	CPTAC	MSS	NA	0.003	MSS	0.0004	MSS	MSS	MSS	No
TCGA-DC-6160-01A-11R-1660-07	Tumor	CRC	TCGA	MSS	0.3	0.0003	MSS	0.0005	MSS	MSS	MSI-H	Yes
TCGA-A6-2683-01A-01R-0821-07	Tumor	CRC	TCGA	MSS	1.93	0.0002	MSS	0.0042	MSS	MSI-H	MSI-H	Yes
TCGA-AA-3812-01A-01R-0905-07	Tumor	CRC	TCGA	MSS	0.13	0.0005	MSS	0.0002	MSS	MSS	MSI-H	Yes
TCGA-AA-A01Z-01A-11R-A083-07	Tumor	CRC	TCGA	MSS	0.35	0.0002	MSS	0.0019	MSS	MSI-H	MSI-H	Yes
TCGA-AY-4071-01A-01R-1113-07	Tumor	CRC	TCGA	MSS	1.1	0.0003	MSS	0.0002	MSS	MSS	MSI-H	Yes
TCGA-AY-6386-01A-21R-1723-07	Tumor	CRC	TCGA	MSS	0.21	0.0034	MSS	0.0059	MSS	MSS	MSI-H	Yes
TCGA-A6-3810-01A-01R-1022-07	Tumor	CRC	TCGA	MSS	0.26	0.0005	MSS	0.0022	MSS	MSS	MSI-H	Yes
TCGA-CM-4752-01A-01R-1410-07	Tumor	CRC	TCGA	MSS	0.01	0.0002	MSS	0.0004	MSS	MSS	MSI-H	Yes
TCGA-A6-6652-01A-11R-1774-07	Tumor	CRC	TCGA	MSS	0.16	0.0003	MSS	0.0001	MSS	MSS	MSI-H	Yes
TCGA-AA-3841-01A-01R-0905-07	Tumor	CRC	TCGA	MSS	0.62	0.0005	MSS	0.0007	MSS	MSS	MSI-H	Yes
TCGA-AG-3598-01A-01R-0826-07	Tumor	CRC	TCGA	MSS	0.15	0.0016	MSS	0.0041	MSS	MSI-H	MSI-H	Yes
TCGA-AA-A01P-01A-21R-A083-07	Tumor	CRC	TCGA	MSI-H	12.68	0.9842	MSI-H	0.9947	MSI-H	MSI-H	MSI-H	Yes
TCGA-AD-6899-01A-11R-1928-07	Tumor	CRC	TCGA	MSS	0.1	0.0006	MSS	0.0003	MSS	MSS	MSI-H	Yes
TCGA-AG-3594-01A-02R-0821-07	Tumor	CRC	TCGA	MSS	0.29	0.8671	MSI-H	0.1945	MSS	MSI-H	MSI-H	Yes
TCGA-G4-6293-01A-11R-1723-07	Tumor	CRC	TCGA	MSS	0.23	0.0003	MSS	0.0017	MSS	MSS	MSI-H	Yes
TCGA-D5-6540-01A-11R-1723-07	Tumor	CRC	TCGA	MSI-H	26.78	0.997	MSI-H	1	MSI-H	MSI-H	MSI-H	Yes
4c006fb2-f1e6-4d7d-b6f5-bf28b46035c0	Tumor	CRC	ICGC	MSS	NA	0.8465	MSI-H	0.3672	MSS	MSS	MSI-H	No
TCGA-AG-3732-01A-11R-1660-07	Tumor	CRC	TCGA	MSS	0.33	0.0407	MSS	0.0016	MSS	MSS	MSI-H	Yes
TCGA-AA-A02K-01A-03R-A32Y-07	Tumor	CRC	TCGA	MSS	0.28	0.0003	MSS	0.0005	MSS	MSS	MSI-H	Yes
TCGA-AG-3583-01A-01R-0821-07	Tumor	CRC	TCGA	MSS	0.15	0.0004	MSS	0.0023	MSS	MSS	MSI-H	Yes
bdbeb4d2-aa03-492f-b43c-8b1c49d5b0ee	Tumor	CRC	ICGC	MSS	NA	0.0046	MSS	0.0017	MSS	MSS	MSI-H	No
TCGA-AA-3715-01A-01R-0905-07	Tumor	CRC	TCGA	MSI-H	33.13	0.9946	MSI-H	1	MSI-H	MSI-H	MSI-H	Yes
TCGA-AA-A02J-01A-01R-A00A-07	Tumor	CRC	TCGA	MSS	0.32	0.0002	MSS	0.0001	MSS	MSS	MSI-H	Yes
TCGA-CM-6161-01A-11R-1653-07	Tumor	CRC	TCGA	MSS	0.3	0.0005	MSS	0.0005	MSS	MSS	MSI-H	Yes
61f2a72b-a643-4c06-bdeb-ce77d4ce9bc1	Tumor	CRC	ICGC	MSI-H	NA	0.9924	MSI-H	1	MSI-H	MSI-H	MSI-H	No
01CO013	Tumor	CRC	CPTAC	MSS	NA	0.0195	MSS	0.0061	MSS	MSS	MSS	No
TCGA-A6-5666-01A-01R-1653-07	Tumor	CRC	TCGA	MSS	0.76	0.0006	MSS	0.0011	MSS	MSS	MSI-H	Yes
11CO045	Tumor	CRC	CPTAC	MSS	NA	0.048	MSS	0.0016	MSS	MSS	MSS	No
28904a18-b1fc-4d2f-8cd5-3f7ff759dac1	Tumor	CRC	ICGC	MSS	NA	0.0004	MSS	0.0017	MSS	MSS	MSI-H	No
TCGA-AG-A02N-01A-11R-A083-07	Tumor	CRC	TCGA	MSI-H	33.54	0.9385	MSI-H	0.9594	MSI-H	MSI-H	MSI-H	Yes
16CO006	Tumor	CRC	CPTAC	MSS	NA	0.0347	MSS	0.0021	MSS	MSS	MSS	No
TCGA-AA-3519-01A-02R-0821-07	Tumor	CRC	TCGA	MSS	0.25	0.0004	MSS	0.0005	MSS	MSS	MSI-H	Yes
01CO015	Tumor	CRC	CPTAC	MSS	NA	0.0032	MSS	0.0002	MSS	MSS	MSS	No
TCGA-AD-6965-01A-11R-1928-07	Tumor	CRC	TCGA	MSS	0.32	0.0002	MSS	0.0001	MSS	MSS	MSI-H	Yes
TCGA-CM-6678-01A-11R-1839-07	Tumor	CRC	TCGA	MSS	0.32	0.0001	MSS	0.0017	MSS	MSI-H	MSI-H	Yes
TCGA-AY-6197-01A-11R-1723-07	Tumor	CRC	TCGA	MSI-H	25.68	0.9018	MSI-H	0.9903	MSI-H	MSI-H	MSI-H	Yes
TCGA-NH-A5IV-01A-42R-A37K-07	Tumor	CRC	TCGA	MSI-H	31.52	0.984	MSI-H	0.9968	MSI-H	MSI-H	MSI-H	Yes
TCGA-AA-3664-01A-01R-0905-07	Tumor	CRC	TCGA	MSS	0.7	0.4623	MSI-H	0.3463	MSS	MSI-H	MSI-H	Yes
66a1db87-e75c-403b-a923-97a0f9cd1720	Tumor	CRC	ICGC	MSI-H	NA	0.9808	MSI-H	0.8579	MSI-H	MSI-H	MSI-H	No
TCGA-AA-3854-01A-01R-0905-07	Tumor	CRC	TCGA	MSS	0.77	0.237	MSS	0.266	MSS	MSI-H	MSI-H	Yes
TCGA-AZ-6600-01A-11R-1774-07	Tumor	CRC	TCGA	MSS	0.21	0.0032	MSS	0.0038	MSS	MSS	MSI-H	Yes
TCGA-AG-A036-01A-12R-A083-07	Tumor	CRC	TCGA	MSS	0.2	0.0003	MSS	0.0016	MSS	MSI-H	MSI-H	Yes
TCGA-D5-6920-01A-11R-1928-07	Tumor	CRC	TCGA	MSS	0.08	0.0018	MSS	0.0026	MSS	MSS	MSI-H	Yes
TCGA-AU-6004-01A-11R-1723-07	Tumor	CRC	TCGA	MSI-H	22.09	0.984	MSI-H	0.9251	MSI-H	MSI-H	MSI-H	Yes
TCGA-AG-3602-01A-02R-0826-07	Tumor	CRC	TCGA	MSS	0.24	0.001	MSS	0.0011	MSS	MSI-H	MSI-H	Yes
TCGA-T9-A92H-01A-11R-A37K-07	Tumor	CRC	TCGA	MSS	0.36	0.0003	MSS	0.0007	MSS	MSS	MSI-H	Yes
TCGA-EI-6507-01A-11R-1736-07	Tumor	CRC	TCGA	MSI-H	11.71	0.9971	MSI-H	1	MSI-H	MSI-H	MSI-H	Yes
11CO043	Tumor	CRC	CPTAC	MSS	NA	0.0013	MSS	0.0002	MSS	MSS	MSS	No
TCGA-5M-AAT4-01A-11R-A41B-07	Tumor	CRC	TCGA	MSS	0.48	0.0002	MSS	0.0005	MSS	MSS	MSI-H	Yes
TCGA-DM-A1DB-01A-11R-A155-07	Tumor	CRC	TCGA	MSS	0.21	0.0004	MSS	0	MSS	MSS	MSI-H	Yes
TCGA-A6-A565-01A-31R-A28H-07	Tumor	CRC	TCGA	MSS	0.3	0.1635	MSS	0.0078	MSS	MSI-H	MSI-H	Yes
TCGA-F5-6814-01A-31R-1928-07	Tumor	CRC	TCGA	MSS	0.46	0.0349	MSS	0.0143	MSS	MSS	MSI-H	Yes
TCGA-CK-4951-01A-01R-1410-07	Tumor	CRC	TCGA	MSI-H	16.79	0.9753	MSI-H	0.9408	MSI-H	MSI-H	MSI-H	Yes
TCGA-DM-A1HB-01A-21R-A180-07	Tumor	CRC	TCGA	MSI-H	22.14	0.9799	MSI-H	0.992	MSI-H	MSI-H	MSI-H	Yes
TCGA-QL-A97D-01A-12R-A41B-07	Tumor	CRC	TCGA	MSS	0.49	0.0013	MSS	0.0012	MSS	MSS	MSI-H	Yes
05CO011	Tumor	CRC	CPTAC	MSS	NA	0.0019	MSS	0.0001	MSS	MSS	MSS	No
TCGA-AA-3979-01A-01R-1022-07	Tumor	CRC	TCGA	MSS	1.2	0.0006	MSS	0.0024	MSS	MSI-H	MSI-H	Yes
TCGA-A6-2671-01A-01R-1410-07	Tumor	CRC	TCGA	MSS	0.53	0.0005	MSS	0.0009	MSS	MSS	MSI-H	Yes
TCGA-D5-5537-01A-21R-1928-07	Tumor	CRC	TCGA	MSS	0.29	0.0001	MSS	0.0002	MSS	MSS	MSI-H	Yes
TCGA-A6-A567-01A-31R-A28H-07	Tumor	CRC	TCGA	MSS	0.03	0.0002	MSS	0.0001	MSS	MSS	MSI-H	Yes
TCGA-CM-5868-01A-01R-1653-07	Tumor	CRC	TCGA	MSS	0.57	0.0001	MSS	0.0002	MSS	MSS	MSI-H	Yes
TCGA-AA-3655-01A-02R-1723-07	Tumor	CRC	TCGA	MSS	0.16	0.0033	MSS	0.0002	MSS	MSS	MSI-H	Yes
TCGA-G4-6299-01A-11R-1774-07	Tumor	CRC	TCGA	MSS	0.34	0.729	MSI-H	0.2232	MSS	MSS	MSI-H	Yes
TCGA-A6-3809-01A-01R-A278-07	Tumor	CRC	TCGA	MSI-H	17.46	0.9965	MSI-H	1	MSI-H	MSI-H	MSI-H	Yes
9207eba7-e42f-4663-b1af-250971977c83	Tumor	CRC	ICGC	MSI-H	NA	0.9912	MSI-H	0.9728	MSI-H	MSS	MSI-H	No
09CO013	Tumor	CRC	CPTAC	MSS	NA	0.0044	MSS	0.0003	MSS	MSS	MSS	No
TCGA-EI-6511-01A-11R-1736-07	Tumor	CRC	TCGA	MSS	0.23	0.0005	MSS	0.0003	MSS	MSS	MSI-H	Yes
TCGA-CM-5341-01A-01R-1410-07	Tumor	CRC	TCGA	MSS	0	0.0033	MSS	0.0005	MSS	MSS	MSI-H	Yes
TCGA-AH-6897-01A-11R-1928-07	Tumor	CRC	TCGA	MSS	0.23	0.0003	MSS	0.0003	MSS	MSS	MSI-H	Yes
TCGA-AA-A010-01A-01R-A089-07	Tumor	CRC	TCGA	MSS	1.36	0.0103	MSS	0.1899	MSS	MSI-H	MSI-H	Yes
TCGA-EI-6506-01A-11R-1736-07	Tumor	CRC	TCGA	MSS	0.01	0.0007	MSS	0.0002	MSS	MSS	MSI-H	Yes
06CO002	Tumor	CRC	CPTAC	MSS	NA	0.0041	MSS	0.0005	MSS	MSS	MSS	No
TCGA-AA-A02E-01A-01R-A00A-07	Tumor	CRC	TCGA	MSS	1.28	0.0004	MSS	0.0014	MSS	MSS	MSI-H	Yes
TCGA-AG-A032-01A-01R-A00A-07	Tumor	CRC	TCGA	MSS	0.46	0.0001	MSS	0.0003	MSS	MSS	MSI-H	Yes
TCGA-A6-2678-01A-01R-0821-07	Tumor	CRC	TCGA	MSS	0.99	0.0067	MSS	0.0023	MSS	MSI-H	MSI-H	Yes
TCGA-AA-A01K-01A-01R-A00A-07	Tumor	CRC	TCGA	MSS	0.91	0.0009	MSS	0.0025	MSS	MSI-H	MSI-H	Yes
4bc6fee0-71a0-43c6-a700-e3dc86865d70	Tumor	CRC	ICGC	MSS	NA	0.8857	MSI-H	0.0536	MSS	MSS	MSI-H	No
b2282d62-a66d-4b64-a8c6-954e2d776358	Tumor	CRC	ICGC	MSS	NA	0.0002	MSS	0.0005	MSS	MSS	MSI-H	No
TCGA-CK-6751-01A-11R-1839-07	Tumor	CRC	TCGA	MSS	0	0.0347	MSS	0.009	MSS	MSS	MSI-H	Yes
TCGA-F5-6861-01A-11R-1928-07	Tumor	CRC	TCGA	MSS	0.13	0.0001	MSS	0.0009	MSS	MSS	MSI-H	Yes
15CO002	Tumor	CRC	CPTAC	MSS	NA	0.0033	MSS	0	MSS	MSS	MSS	No
20CO004	Tumor	CRC	CPTAC	MSS	NA	0.0056	MSS	0.0004	MSS	MSS	MSS	No
05CO020	Tumor	CRC	CPTAC	MSS	NA	0.0112	MSS	0.0007	MSS	MSS	MSS	No
09CO008	Tumor	CRC	CPTAC	MSS	NA	0.0053	MSS	0.0003	MSS	MSS	MSS	No
TCGA-QG-A5YX-01A-11R-A28H-07	Tumor	CRC	TCGA	MSS	0.22	0.0006	MSS	0.0001	MSS	MSS	MSI-H	Yes
TCGA-G4-6314-01A-11R-1723-07	Tumor	CRC	TCGA	MSS	0.22	0.0003	MSS	0.0001	MSS	MSS	MSI-H	Yes
22CO006	Tumor	CRC	CPTAC	MSI-H	NA	0.9391	MSI-H	0.3933	MSS	MSS	MSS	No
TCGA-AF-6672-01A-11R-1830-07	Tumor	CRC	TCGA	MSS	0.01	0.0018	MSS	0.0008	MSS	MSS	MSI-H	Yes
05CO002	Tumor	CRC	CPTAC	MSS	NA	0.0146	MSS	0.0012	MSS	MSS	MSS	No
a7ba7d79-2b00-4472-9840-2acf2e96e34c	Tumor	CRC	ICGC	MSS	NA	0.4697	MSI-H	0.6741	MSI-H	MSI-H	MSI-H	No
424f0f4a-48d0-4dfb-bee6-b45298d0b75d	Tumor	CRC	ICGC	MSS	NA	0.0002	MSS	0.0001	MSS	MSS	MSI-H	No
TCGA-AA-3972-01A-01R-1022-07	Tumor	CRC	TCGA	MSS	0.27	0.0002	MSS	0.0003	MSS	MSS	MSI-H	Yes
16CO003	Tumor	CRC	CPTAC	MSS	NA	0.0117	MSS	0.0007	MSS	MSS	MSS	No
TCGA-CK-5915-01A-11R-1653-07	Tumor	CRC	TCGA	MSS	0.27	0.0004	MSS	0.0005	MSS	MSS	MSI-H	Yes
TCGA-AH-6644-01A-21R-1830-07	Tumor	CRC	TCGA	MSS	0.49	0.0007	MSS	0.0003	MSS	MSS	MSI-H	Yes
TCGA-A6-5667-01A-21R-1723-07	Tumor	CRC	TCGA	MSS	0.85	0.0001	MSS	0	MSS	MSS	MSI-H	Yes
TCGA-AA-3930-01A-01R-1022-07	Tumor	CRC	TCGA	MSS	0.27	0.0757	MSS	0.0069	MSS	MSS	MSI-H	Yes
TCGA-CM-4743-01A-01R-1723-07	Tumor	CRC	TCGA	MSI-H	17.21	0.9964	MSI-H	1	MSI-H	MSI-H	MSI-H	Yes
TCGA-G5-6233-01A-11R-1736-07	Tumor	CRC	TCGA	MSS	0.16	0.0053	MSS	0.0025	MSS	MSS	MSI-H	Yes
11CO048	Tumor	CRC	CPTAC	MSS	NA	0.0688	MSS	0.0011	MSS	MSS	MSS	No
TCGA-CM-5860-01A-01R-1653-07	Tumor	CRC	TCGA	MSS	0.53	0.001	MSS	0.0003	MSS	MSS	MSI-H	Yes
TCGA-AG-3909-01A-01R-1119-07	Tumor	CRC	TCGA	MSS	0.62	0.0001	MSS	0	MSS	MSS	MSI-H	Yes
TCGA-G4-6303-01A-11R-1774-07	Tumor	CRC	TCGA	MSS	0.54	0.0001	MSS	0.0001	MSS	MSS	MSI-H	Yes
11CO010	Tumor	CRC	CPTAC	MSS	NA	0.0019	MSS	0.0002	MSS	MSS	MSS	No
TCGA-G4-6298-01A-11R-1723-07	Tumor	CRC	TCGA	MSS	0.29	0.0002	MSS	0.0001	MSS	MSS	MSI-H	Yes
TCGA-AA-3845-01A-01R-1022-07	Tumor	CRC	TCGA	MSI-H	21.63	0.9787	MSI-H	0.9388	MSI-H	MSI-H	MSI-H	Yes
TCGA-AA-3534-01A-01R-0821-07	Tumor	CRC	TCGA	MSS	0.92	0.0003	MSS	0.0006	MSS	MSS	MSI-H	Yes
c73b5974-5e67-41c9-b2c9-b38420465112	Tumor	CRC	ICGC	MSS	NA	0.0045	MSS	0.0432	MSS	MSS	MSI-H	No
TCGA-AA-3492-01A-01R-1410-07	Tumor	CRC	TCGA	MSI-H	25.56	0.7375	MSI-H	0.9317	MSI-H	MSI-H	MSI-H	Yes
TCGA-G4-6297-01A-11R-1723-07	Tumor	CRC	TCGA	MSS	0.19	0.0006	MSS	0.0005	MSS	MSS	MSI-H	Yes
TCGA-AA-3867-01A-01R-1022-07	Tumor	CRC	TCGA	MSS	0.33	0.0001	MSS	0.0001	MSS	MSS	MSI-H	Yes
TCGA-DM-A1HA-01A-11R-A155-07	Tumor	CRC	TCGA	MSS	1.18	0.011	MSS	0.0019	MSS	MSS	MSI-H	Yes
TCGA-AA-3510-01A-01R-1410-07	Tumor	CRC	TCGA	MSS	0	0.0033	MSS	0.0019	MSS	MSS	MSI-H	Yes
5f8c2272-4530-45b3-a6d7-00de9be46d71	Tumor	CRC	ICGC	MSS	NA	0.0006	MSS	0.0006	MSS	MSS	MSI-H	No
e1522cf2-53d1-485b-bf05-0f06194da23e	Tumor	CRC	ICGC	MSS	NA	0.0008	MSS	0.0001	MSS	MSS	MSI-H	No
TCGA-DM-A28F-01A-11R-A32Y-07	Tumor	CRC	TCGA	MSS	0.28	0.0002	MSS	0.0002	MSS	MSS	MSI-H	Yes
TCGA-AA-3667-01A-01R-0905-07	Tumor	CRC	TCGA	MSS	0.53	0.0003	MSS	0.0007	MSS	MSS	MSI-H	Yes
TCGA-AG-3878-01A-02R-0905-07	Tumor	CRC	TCGA	MSS	0.06	0.0015	MSS	0.0191	MSS	MSI-H	MSI-H	Yes
05CO015	Tumor	CRC	CPTAC	MSI-H	NA	0.9535	MSI-H	0.5294	MSI-H	MSS	MSS	No
TCGA-F4-6808-01A-11R-1839-07	Tumor	CRC	TCGA	MSS	0.02	0.0002	MSS	0.0001	MSS	MSS	MSI-H	Yes
TCGA-A6-6142-01A-11R-1774-07	Tumor	CRC	TCGA	MSS	0.13	0.0002	MSS	0.0004	MSS	MSS	MSI-H	Yes
TCGA-G4-6586-01A-11R-1774-07	Tumor	CRC	TCGA	MSI-H	24.94	0.9966	MSI-H	1	MSI-H	MSI-H	MSI-H	Yes
TCGA-CK-4947-01B-11R-1653-07	Tumor	CRC	TCGA	MSS	0.04	0.0016	MSS	0.0013	MSS	MSS	MSI-H	Yes
TCGA-CM-5348-01A-21R-1723-07	Tumor	CRC	TCGA	MSS	0.42	0.012	MSS	0.0003	MSS	MSS	MSI-H	Yes
TCGA-AA-3526-01A-02R-A32Z-07	Tumor	CRC	TCGA	MSS	0.45	0.0019	MSS	0.0034	MSS	MSS	MSI-H	Yes
TCGA-AG-3887-01A-01R-1119-07	Tumor	CRC	TCGA	MSS	0.35	0.0033	MSS	0.0352	MSS	MSI-H	MSI-H	Yes
TCGA-AG-3581-01A-01R-0821-07	Tumor	CRC	TCGA	MSS	0.28	0.0004	MSS	0.0006	MSS	MSS	MSI-H	Yes
TCGA-DC-6683-01A-11R-1830-07	Tumor	CRC	TCGA	MSS	0.4	0.0001	MSS	0	MSS	MSS	MSI-H	Yes
09CO022	Tumor	CRC	CPTAC	MSS	NA	0.0058	MSS	0.0019	MSS	MSS	MSS	No
TCGA-AA-3986-01A-02R-1022-07	Tumor	CRC	TCGA	MSS	0.05	0.0009	MSS	0.0013	MSS	MSS	MSI-H	Yes
TCGA-CM-5344-01A-21R-1723-07	Tumor	CRC	TCGA	MSS	0.42	0.0002	MSS	0.0001	MSS	MSS	MSI-H	Yes
TCGA-AH-6547-01A-11R-1830-07	Tumor	CRC	TCGA	MSS	0.01	0.0091	MSS	0.0015	MSS	MSS	MSI-H	Yes
TCGA-DY-A1DD-01A-21R-A155-07	Tumor	CRC	TCGA	MSS	0.78	0.0005	MSS	0.0002	MSS	MSS	MSI-H	Yes
TCGA-AA-3952-01A-01R-1022-07	Tumor	CRC	TCGA	MSS	0.34	0.0011	MSS	0.0017	MSS	MSI-H	MSI-H	Yes
09CO014	Tumor	CRC	CPTAC	MSS	NA	0.0725	MSS	0.0046	MSS	MSS	MSS	No
TCGA-F4-6463-01A-11R-1723-07	Tumor	CRC	TCGA	MSS	0.19	0.0002	MSS	0.0002	MSS	MSS	MSI-H	Yes
TCGA-AF-2693-01A-02R-1736-07	Tumor	CRC	TCGA	MSS	0	0.0003	MSS	0.0001	MSS	MSS	MSI-H	Yes
TCGA-AG-4022-01A-01R-1736-07	Tumor	CRC	TCGA	MSS	0.06	0.0002	MSS	0.0001	MSS	MSS	MSI-H	Yes
TCGA-CM-6675-01A-11R-1839-07	Tumor	CRC	TCGA	MSS	0.49	0.2053	MSS	0.002	MSS	MSS	MSI-H	Yes
TCGA-A6-2681-01A-01R-1410-07	Tumor	CRC	TCGA	MSS	0.25	0.0004	MSS	0.0011	MSS	MSS	MSI-H	Yes
TCGA-QG-A5YV-01A-11R-A28H-07	Tumor	CRC	TCGA	MSS	0.02	0.0001	MSS	0	MSS	MSS	MSI-H	Yes
11CO058	Tumor	CRC	CPTAC	MSS	NA	0.0013	MSS	0.0002	MSS	MSS	MSS	No
TCGA-D5-6541-01A-11R-1723-07	Tumor	CRC	TCGA	MSS	0.14	0.0031	MSS	0.0016	MSS	MSI-H	MSI-H	Yes
TCGA-CK-6746-01A-11R-1839-07	Tumor	CRC	TCGA	MSI-H	27.25	0.9928	MSI-H	1	MSI-H	MSI-H	MSI-H	Yes
TCGA-AA-3866-01A-01R-1022-07	Tumor	CRC	TCGA	MSS	0.35	0.0024	MSS	0.0006	MSS	MSS	MSI-H	Yes
TCGA-F4-6460-01A-11R-1774-07	Tumor	CRC	TCGA	MSS	0.1	0.0002	MSS	0.0001	MSS	MSS	MSI-H	Yes
TCGA-CK-6748-01A-11R-1839-07	Tumor	CRC	TCGA	MSS	0.15	0.0001	MSS	0.0008	MSS	MSS	MSI-H	Yes
TCGA-AZ-6601-01A-11R-1774-07	Tumor	CRC	TCGA	MSI-H	7.62	0.9806	MSI-H	0.4948	MSI-H	MSI-H	MSI-H	Yes
TCGA-A6-2672-01B-03R-2302-07	Tumor	CRC	TCGA	MSI-H	22.53	0.9898	MSI-H	0.991	MSI-H	MSI-H	MSI-H	Yes
TCGA-D5-6533-01A-11R-1723-07	Tumor	CRC	TCGA	MSS	0.43	0.0001	MSS	0.0001	MSS	MSS	MSI-H	Yes
TCGA-AY-5543-01A-01R-1653-07	Tumor	CRC	TCGA	MSS	0.43	0.0009	MSS	0.0053	MSS	MSS	MSI-H	Yes
TCGA-A6-6138-01A-11R-1774-07	Tumor	CRC	TCGA	MSS	0.18	0.0029	MSS	0.0006	MSS	MSS	MSI-H	Yes
TCGA-CK-5914-01A-11R-1653-07	Tumor	CRC	TCGA	MSS	0.93	0.001	MSS	0.0005	MSS	MSS	MSI-H	Yes
9fc223be-56b9-4fde-8981-806a82045236	Tumor	CRC	ICGC	MSS	NA	0.0002	MSS	0.0001	MSS	MSS	MSI-H	No
58b577ba-2193-4bfc-9363-c10652306ce6	Tumor	CRC	ICGC	MSS	NA	0.0045	MSS	0.0003	MSS	MSS	MSI-H	No
TCGA-AF-3400-01A-01R-0821-07	Tumor	CRC	TCGA	MSS	0	0.8494	MSI-H	0.9055	MSI-H	MSI-H	MSI-H	Yes
TCGA-CM-5861-01A-01R-1653-07	Tumor	CRC	TCGA	MSI-H	27.4	0.9905	MSI-H	1	MSI-H	MSI-H	MSI-H	Yes
TCGA-A6-6780-01A-11R-1839-07	Tumor	CRC	TCGA	MSI-H	29.09	0.9795	MSI-H	0.9394	MSI-H	MSI-H	MSI-H	Yes
11CO039	Tumor	CRC	CPTAC	MSS	NA	0.0019	MSS	0.0003	MSS	MSS	MSS	No
TCGA-EI-6917-01A-11R-1928-07	Tumor	CRC	TCGA	MSS	0.03	0.4328	MSI-H	0.7954	MSI-H	MSI-H	MSI-H	Yes
TCGA-NH-A8F8-01A-72R-A41B-07	Tumor	CRC	TCGA	MSS	0.23	0.0001	MSS	0.0002	MSS	MSS	MSI-H	Yes
TCGA-DM-A28M-01A-12R-A16W-07	Tumor	CRC	TCGA	MSS	0.24	0.0008	MSS	0.0069	MSS	MSS	MSI-H	Yes
11CO032	Tumor	CRC	CPTAC	MSS	NA	0.0268	MSS	0.002	MSS	MSS	MSS	No
TCGA-AA-3861-01A-01R-1022-07	Tumor	CRC	TCGA	MSS	0.17	0.0047	MSS	0.2391	MSS	MSI-H	MSI-H	Yes
TCGA-AA-A029-01A-01R-A00A-07	Tumor	CRC	TCGA	MSS	1.61	0.0146	MSS	0.1453	MSS	MSI-H	MSI-H	Yes
TCGA-AA-3532-01A-01R-0821-07	Tumor	CRC	TCGA	MSS	0.56	0.0015	MSS	0.0006	MSS	MSS	MSI-H	Yes
TCGA-EI-7004-01A-11R-1928-07	Tumor	CRC	TCGA	MSS	0.08	0.2314	MSS	0.0021	MSS	MSI-H	MSI-H	Yes
05CO033	Tumor	CRC	CPTAC	MSS	NA	0.8763	MSI-H	0.0905	MSS	MSS	MSS	No
aee9c56c-b7fc-4fa1-9c77-08087dbe0169	Tumor	CRC	ICGC	MSI-H	NA	1	MSI-H	1	MSI-H	MSI-H	MSI-H	No
TCGA-AA-3549-01A-02R-0821-07	Tumor	CRC	TCGA	MSS	0.08	0.0004	MSS	0.0026	MSS	MSS	MSI-H	Yes
TCGA-AA-3956-01A-02R-1022-07	Tumor	CRC	TCGA	MSS	0.06	0.0001	MSS	0.0003	MSS	MSI-H	MSI-H	Yes
TCGA-AG-3742-01A-11R-1660-07	Tumor	CRC	TCGA	MSS	0.33	0.0001	MSS	0.0001	MSS	MSS	MSI-H	Yes
TCGA-AA-3877-01A-01R-1022-07	Tumor	CRC	TCGA	MSI-H	22.57	1	MSI-H	1	MSI-H	MSI-H	MSI-H	Yes
TCGA-AG-A01N-01A-01R-A00A-07	Tumor	CRC	TCGA	MSS	0.55	0.0001	MSS	0	MSS	MSS	MSI-H	Yes
11CO059	Tumor	CRC	CPTAC	MSI-H	NA	0.9393	MSI-H	0.743	MSI-H	MSI-H	MSS	No
09CO015	Tumor	CRC	CPTAC	MSS	NA	0.0037	MSS	0.0001	MSS	MSS	MSS	No
TCGA-CK-4950-01A-01R-1723-07	Tumor	CRC	TCGA	MSS	0.14	0.0046	MSS	0.0065	MSS	MSS	MSI-H	Yes
TCGA-AG-A02X-01A-01R-A00A-07	Tumor	CRC	TCGA	MSS	1.45	0.1303	MSS	0.0317	MSS	MSS	MSI-H	Yes
TCGA-NH-A6GC-01A-12R-A41B-07	Tumor	CRC	TCGA	MSS	0.7	0.0037	MSS	0.0009	MSS	MSS	MSI-H	Yes
TCGA-CK-5913-01A-11R-1653-07	Tumor	CRC	TCGA	MSI-H	27.14	0.996	MSI-H	1	MSI-H	MSI-H	MSI-H	Yes
TCGA-DM-A1D7-01A-11R-A155-07	Tumor	CRC	TCGA	MSS	0.01	0.0004	MSS	0.0006	MSS	MSS	MSI-H	Yes
TCGA-AD-A5EJ-01A-11R-A28H-07	Tumor	CRC	TCGA	MSI-H	16.51	0.9927	MSI-H	1	MSI-H	MSI-H	MSI-H	Yes
16CO002	Tumor	CRC	CPTAC	MSS	NA	0.0017	MSS	0.0002	MSS	MSS	MSS	No
09CO006	Tumor	CRC	CPTAC	MSS	NA	0.0068	MSS	0.0003	MSS	MSS	MSS	No
TCGA-A6-5661-01B-05R-2302-07	Tumor	CRC	TCGA	MSI-H	29.76	0.9812	MSI-H	0.4094	MSS	MSI-H	MSI-H	Yes
TCGA-D5-6922-01A-11R-1928-07	Tumor	CRC	TCGA	MSS	0.13	0.0002	MSS	0	MSS	MSS	MSI-H	Yes
TCGA-QG-A5Z1-01A-11R-A28H-07	Tumor	CRC	TCGA	MSS	0.05	0.0001	MSS	0	MSS	MSS	MSI-H	Yes
TCGA-AM-5821-01A-01R-1653-07	Tumor	CRC	TCGA	MSI-H	23.46	0.9912	MSI-H	1	MSI-H	MSI-H	MSI-H	Yes
TCGA-DC-6157-01A-11R-1660-07	Tumor	CRC	TCGA	MSS	0.34	0.0001	MSS	0.0001	MSS	MSS	MSI-H	Yes
TCGA-F5-6812-01A-11R-1830-07	Tumor	CRC	TCGA	MSS	0.05	0.0003	MSS	0	MSS	MSS	MSI-H	Yes
01CO006	Tumor	CRC	CPTAC	MSS	NA	0.4452	MSI-H	0.0171	MSS	MSS	MSS	No
ffac8b7c-64ac-429c-800b-fb2a5b6deefe	Tumor	CRC	ICGC	MSS	NA	0.0005	MSS	0.0017	MSS	MSS	MSI-H	No
TCGA-AA-A01D-01A-01R-A00A-07	Tumor	CRC	TCGA	MSS	0.48	0.0849	MSS	0.0111	MSS	MSS	MSI-H	Yes
TCGA-AA-3514-01A-02R-0821-07	Tumor	CRC	TCGA	MSS	0.44	0.001	MSS	0.0037	MSS	MSI-H	MSI-H	Yes
TCGA-EI-6508-01A-11R-1736-07	Tumor	CRC	TCGA	MSS	0.18	0.0001	MSS	0.0002	MSS	MSS	MSI-H	Yes
TCGA-AA-3821-01A-01R-1022-07	Tumor	CRC	TCGA	MSI-H	26.6	0.9953	MSI-H	1	MSI-H	MSI-H	MSI-H	Yes
f53cf9e2-dcf1-4b70-b266-284dcf11f492	Tumor	CRC	ICGC	MSS	NA	0.3295	MSI-H	0.135	MSS	MSI-H	MSI-H	No
TCGA-AA-3949-01A-01R-1022-07	Tumor	CRC	TCGA	MSI-H	18.83	1	MSI-H	1	MSI-H	MSI-H	MSI-H	Yes
TCGA-AG-3605-01A-01R-0826-07	Tumor	CRC	TCGA	MSS	0.52	0.0006	MSS	0.0053	MSS	MSI-H	MSI-H	Yes
TCGA-AG-3894-01A-01R-1119-07	Tumor	CRC	TCGA	MSS	0.08	0.0002	MSS	0.0011	MSS	MSS	MSI-H	Yes
TCGA-DM-A0XD-01A-12R-A155-07	Tumor	CRC	TCGA	MSS	0.09	0.0019	MSS	0.0048	MSS	MSI-H	MSI-H	Yes
TCGA-AA-3488-01A-01R-1410-07	Tumor	CRC	TCGA	MSS	0.21	0.0001	MSS	0.0008	MSS	MSI-H	MSI-H	Yes
16CO011	Tumor	CRC	CPTAC	MSS	NA	0.0019	MSS	0.0004	MSS	MSS	MSS	No
TCGA-F4-6704-01A-11R-1839-07	Tumor	CRC	TCGA	MSS	0.17	0.0877	MSS	0.0016	MSS	MSS	MSI-H	Yes
TCGA-AA-3663-01A-01R-1723-07	Tumor	CRC	TCGA	MSI-H	32.55	0.9889	MSI-H	1	MSI-H	MSI-H	MSI-H	Yes
TCGA-CM-6171-01A-11R-1653-07	Tumor	CRC	TCGA	MSI-H	34.94	0.9743	MSI-H	0.9343	MSI-H	MSI-H	MSI-H	Yes
05CO014	Tumor	CRC	CPTAC	MSS	NA	0.0204	MSS	0.0008	MSS	MSS	MSS	No
11CO051	Tumor	CRC	CPTAC	MSI-H	NA	0.9688	MSI-H	0.9483	MSI-H	MSI-H	MSS	No
TCGA-AA-3939-01A-01R-1022-07	Tumor	CRC	TCGA	MSS	0.95	0.0007	MSS	0.0037	MSS	MSI-H	MSI-H	Yes
TCGA-D5-6926-01A-11R-1928-07	Tumor	CRC	TCGA	MSS	0.14	0.0003	MSS	0.0002	MSS	MSS	MSI-H	Yes
TCGA-AF-2691-01A-01R-0821-07	Tumor	CRC	TCGA	MSS	0	0.0006	MSS	0.0014	MSS	MSS	MSI-H	Yes
TCGA-G4-6304-01A-11R-1928-07	Tumor	CRC	TCGA	MSI-H	5.04	0.0726	MSS	0.7921	MSI-H	MSI-H	MSI-H	Yes
22CO004	Tumor	CRC	CPTAC	MSS	NA	0.0027	MSS	0.0001	MSS	MSS	MSS	No
TCGA-AY-6196-01A-11R-1723-07	Tumor	CRC	TCGA	MSS	0.18	0.7708	MSI-H	0.0069	MSS	MSI-H	MSI-H	Yes
TCGA-AG-3898-01A-01R-1119-07	Tumor	CRC	TCGA	MSS	0.21	0.0003	MSS	0.0004	MSS	MSS	MSI-H	Yes
TCGA-DM-A1D4-01A-21R-A155-07	Tumor	CRC	TCGA	MSS	0.26	0.0005	MSS	0.0001	MSS	MSS	MSI-H	Yes
82bb01e9-a659-417b-b9e8-831a76277a21	Tumor	CRC	ICGC	MSS	NA	0.0003	MSS	0.0039	MSS	MSS	MSI-H	No
d28cd72f-27c3-4bea-bfc1-233461270a0b	Tumor	CRC	ICGC	MSS	NA	0.0004	MSS	0.0002	MSS	MSS	MSI-H	No
TCGA-DM-A282-01A-12R-A16W-07	Tumor	CRC	TCGA	MSS	0	0.0001	MSS	0.0001	MSS	MSS	MSI-H	Yes
TCGA-AG-A025-01A-01R-A00A-07	Tumor	CRC	TCGA	MSS	0.54	0.0003	MSS	0.0023	MSS	MSI-H	MSI-H	Yes
TCGA-D5-5539-01A-01R-1653-07	Tumor	CRC	TCGA	MSS	0.22	0.0035	MSS	0.0075	MSS	MSS	MSI-H	Yes
01CO019	Tumor	CRC	CPTAC	MSS	NA	0.0021	MSS	0.0004	MSS	MSS	MSS	No
a4bf07a3-893a-462a-bd60-821fab35608d	Tumor	CRC	ICGC	MSS	NA	0.0313	MSS	0.0063	MSS	MSS	MSI-H	No
11CO030	Tumor	CRC	CPTAC	MSS	NA	0.0029	MSS	0.0003	MSS	MSS	MSS	No
TCGA-CM-4744-01A-01R-A32Z-07	Tumor	CRC	TCGA	MSS	0.02	0.025	MSS	0.116	MSS	MSI-H	MSI-H	Yes
TCGA-D5-6531-01A-11R-1723-07	Tumor	CRC	TCGA	MSS	0.72	0.0132	MSS	0.046	MSS	MSI-H	MSI-H	Yes
TCGA-A6-5657-01A-01R-A32Z-07	Tumor	CRC	TCGA	MSS	0	0.0033	MSS	0.0019	MSS	MSI-H	MSI-H	Yes
TCGA-AZ-6605-01A-11R-1839-07	Tumor	CRC	TCGA	MSS	0	0.0003	MSS	0.0002	MSS	MSS	MSI-H	Yes
TCGA-CM-4746-01A-01R-1410-07	Tumor	CRC	TCGA	MSI-H	17.47	0.3081	MSS	0.3352	MSS	MSI-H	MSI-H	Yes
TCGA-DM-A1D8-01A-11R-A155-07	Tumor	CRC	TCGA	MSS	0.32	0.0016	MSS	0.004	MSS	MSI-H	MSI-H	Yes
TCGA-F5-6702-01A-11R-1830-07	Tumor	CRC	TCGA	MSS	0.07	0.0002	MSS	0.0001	MSS	MSS	MSI-H	Yes
TCGA-AG-3725-01A-11R-1736-07	Tumor	CRC	TCGA	MSS	1.01	0.0002	MSS	0.0002	MSS	MSS	MSI-H	Yes
82a1c742-2d97-4c7a-bf1d-ca0233c60b6c	Tumor	CRC	ICGC	MSS	NA	0.1256	MSS	0.8132	MSI-H	MSS	MSI-H	No
TCGA-DM-A28G-01A-11R-A16W-07	Tumor	CRC	TCGA	MSS	0	0.0001	MSS	0.0016	MSS	MSI-H	MSI-H	Yes
TCGA-F4-6459-01A-11R-1774-07	Tumor	CRC	TCGA	MSS	0.3	0.0003	MSS	0.0001	MSS	MSS	MSI-H	Yes
TCGA-G4-6627-01A-11R-1774-07	Tumor	CRC	TCGA	MSS	0	0.0009	MSS	0.0051	MSS	MSS	MSI-H	Yes
TCGA-AA-3544-01A-01R-1873-07	Tumor	CRC	TCGA	MSS	0.38	0.0026	MSS	0.0112	MSS	MSI-H	MSI-H	Yes
23d7ce5f-3da1-4613-9607-d64ab3798c53	Tumor	CRC	ICGC	MSS	NA	0.0254	MSS	0.0053	MSS	MSS	MSI-H	No
TCGA-AF-6655-01A-11R-1830-07	Tumor	CRC	TCGA	MSS	0.11	0.0001	MSS	0.0001	MSS	MSS	MSI-H	Yes
09CO005	Tumor	CRC	CPTAC	MSS	NA	0.0105	MSS	0.0015	MSS	MSS	MSS	No
TCGA-A6-4105-01A-02R-1774-07	Tumor	CRC	TCGA	MSS	0.2	0.0017	MSS	0.0014	MSS	MSS	MSI-H	Yes
TCGA-A6-6780-01A-11R-A278-07	Tumor	CRC	TCGA	MSI-H	29.09	0.9793	MSI-H	0.9117	MSI-H	MSI-H	MSI-H	Yes
TCGA-SS-A7HO-01A-21R-A37K-07	Tumor	CRC	TCGA	MSS	1.09	0.0006	MSS	0.0003	MSS	MSS	MSI-H	Yes
TCGA-AF-3913-01A-02R-1119-07	Tumor	CRC	TCGA	MSS	1.25	0.0001	MSS	0.0001	MSS	MSS	MSI-H	Yes
TCGA-CM-5864-01A-01R-1653-07	Tumor	CRC	TCGA	MSS	0.57	0.0002	MSS	0.001	MSS	MSS	MSI-H	Yes
TCGA-CM-6674-01A-11R-1839-07	Tumor	CRC	TCGA	MSI-H	15.98	0.9968	MSI-H	1	MSI-H	MSI-H	MSI-H	Yes
TCGA-RU-A8FL-01A-11R-A37K-07	Tumor	CRC	TCGA	MSS	0.36	0.0004	MSS	0.0021	MSS	MSI-H	MSI-H	Yes
05CO048	Tumor	CRC	CPTAC	MSI-H	NA	0.9315	MSI-H	0.9727	MSI-H	MSI-H	MSS	No
11CO022	Tumor	CRC	CPTAC	MSS	NA	0.0029	MSS	0.0002	MSS	MSS	MSS	No
TCGA-AZ-6608-01A-11R-1839-07	Tumor	CRC	TCGA	MSS	0.09	0.0003	MSS	0.0001	MSS	MSS	MSI-H	Yes
TCGA-AZ-4614-01A-01R-1410-07	Tumor	CRC	TCGA	MSS	0.83	0.1027	MSS	0.0256	MSS	MSI-H	MSI-H	Yes
TCGA-AG-A023-01A-01R-A00A-07	Tumor	CRC	TCGA	MSS	0.41	0.0002	MSS	0.0016	MSS	MSI-H	MSI-H	Yes
TCGA-CL-4957-01A-01R-1736-07	Tumor	CRC	TCGA	MSS	0.04	0.0002	MSS	0	MSS	MSS	MSI-H	Yes
TCGA-AD-6963-01A-11R-1928-07	Tumor	CRC	TCGA	MSS	0.02	0.0004	MSS	0.0001	MSS	MSS	MSI-H	Yes
1dc3f8d9-c9fd-4178-a0d1-520fcf2a5ebe	Tumor	CRC	ICGC	MSI-H	NA	0.991	MSI-H	0.9909	MSI-H	MSI-H	MSI-H	No
TCGA-F4-6461-01A-11R-1774-07	Tumor	CRC	TCGA	MSS	0.08	0.0892	MSS	0.1646	MSS	MSI-H	MSI-H	Yes
TCGA-A6-5665-01A-01R-1653-07	Tumor	CRC	TCGA	MSI-H	37.44	1	MSI-H	1	MSI-H	MSI-H	MSI-H	Yes
TCGA-AA-3495-01A-01R-1410-07	Tumor	CRC	TCGA	MSS	0.03	0.0002	MSS	0.0008	MSS	MSS	MSI-H	Yes
TCGA-AA-A02H-01A-01R-A089-07	Tumor	CRC	TCGA	MSS	1.76	0.0001	MSS	0.0004	MSS	MSS	MSI-H	Yes
9abef075-5168-4a66-9826-fd61c94b8f6d	Tumor	CRC	ICGC	MSS	NA	0.0001	MSS	0	MSS	MSS	MSI-H	No
0e3fb123-3857-43d4-8ba7-46412571ccdf	Tumor	CRC	ICGC	MSI-H	NA	0.9965	MSI-H	1	MSI-H	MSI-H	MSI-H	No
e4d3986d-f3bd-44c2-a850-b72571bf0215	Tumor	CRC	ICGC	MSS	NA	0.001	MSS	0.0004	MSS	MSS	MSI-H	No
TCGA-A6-4107-01A-02R-1410-07	Tumor	CRC	TCGA	MSS	0.01	0.0002	MSS	0.0006	MSS	MSI-H	MSI-H	Yes
TCGA-AA-3837-01A-01R-0905-07	Tumor	CRC	TCGA	MSS	0.73	0.0001	MSS	0.0013	MSS	MSS	MSI-H	Yes
TCGA-G4-6315-01A-11R-1723-07	Tumor	CRC	TCGA	MSS	0.09	0.0002	MSS	0	MSS	MSS	MSI-H	Yes
TCGA-AA-3968-01A-01R-1022-07	Tumor	CRC	TCGA	MSS	0.14	0.0001	MSS	0	MSS	MSS	MSI-H	Yes
TCGA-CK-5912-01A-11R-1653-07	Tumor	CRC	TCGA	MSS	1.48	0.0002	MSS	0.0003	MSS	MSS	MSI-H	Yes
TCGA-DC-5337-01A-01R-1660-07	Tumor	CRC	TCGA	MSS	0.08	0.0003	MSS	0.0008	MSS	MSS	MSI-H	Yes
TCGA-DM-A1D6-01A-21R-A155-07	Tumor	CRC	TCGA	MSS	0.42	0.0477	MSS	0.0008	MSS	MSS	MSI-H	Yes
4487f658-d3c7-4efa-bdaa-dfec82673a5e	Tumor	CRC	ICGC	MSS	NA	0.5377	MSI-H	0.3337	MSS	MSI-H	MSI-H	No
TCGA-AF-2690-01A-02R-1736-07	Tumor	CRC	TCGA	MSS	0.04	0.0024	MSS	0.0001	MSS	MSS	MSI-H	Yes
TCGA-AG-3584-01A-01R-0821-07	Tumor	CRC	TCGA	MSS	0.5	0.0003	MSS	0.0002	MSS	MSI-H	MSI-H	Yes
TCGA-A6-3810-01B-04R-A277-07	Tumor	CRC	TCGA	MSS	0.26	0.0225	MSS	0.0045	MSS	MSS	MSI-H	Yes
TCGA-AA-A02W-01A-01R-A00A-07	Tumor	CRC	TCGA	MSS	0.57	0.0002	MSS	0.0001	MSS	MSS	MSI-H	Yes
TCGA-AA-A00O-01A-02R-A089-07	Tumor	CRC	TCGA	MSS	0.74	0.001	MSS	0.0003	MSS	MSS	MSI-H	Yes
TCGA-AA-3864-01A-01R-1022-07	Tumor	CRC	TCGA	MSI-H	19.25	0.9844	MSI-H	0.9903	MSI-H	MSI-H	MSI-H	Yes
TCGA-CM-6165-01A-11R-1653-07	Tumor	CRC	TCGA	MSS	0.08	0.0002	MSS	0.0001	MSS	MSS	MSI-H	Yes
310820cc-fc05-45c6-8f04-a44db0828686	Tumor	CRC	ICGC	MSS	NA	0.0013	MSS	0.0034	MSS	MSI-H	MSI-H	No
05CO029	Tumor	CRC	CPTAC	MSS	NA	0.0071	MSS	0.0002	MSS	MSS	MSS	No
TCGA-F5-6864-01A-11R-1928-07	Tumor	CRC	TCGA	MSS	0.19	0.0002	MSS	0.0001	MSS	MSS	MSI-H	Yes
05CO047	Tumor	CRC	CPTAC	MSS	NA	0.0025	MSS	0.0005	MSS	MSS	MSS	No
TCGA-AA-3673-01A-01R-0905-07	Tumor	CRC	TCGA	MSS	0.47	0.0002	MSS	0.0004	MSS	MSS	MSI-H	Yes
TCGA-AA-3506-01A-01R-1410-07	Tumor	CRC	TCGA	MSS	0.04	0.0005	MSS	0.0011	MSS	MSS	MSI-H	Yes
TCGA-NH-A6GA-01A-11R-A37K-07	Tumor	CRC	TCGA	MSS	0.89	0.0017	MSS	0	MSS	MSS	MSI-H	Yes
TCGA-AA-A01S-01A-21R-A083-07	Tumor	CRC	TCGA	MSS	0.58	0.0002	MSS	0.0013	MSS	MSI-H	MSI-H	Yes
TCGA-CM-6162-01A-11R-1653-07	Tumor	CRC	TCGA	MSI-H	21.47	0.9579	MSI-H	0.715	MSI-H	MSI-H	MSI-H	Yes
TCGA-DC-6682-01A-11R-1830-07	Tumor	CRC	TCGA	MSS	0.43	0.0007	MSS	0.0007	MSS	MSS	MSI-H	Yes
TCGA-AA-3947-01A-01R-1022-07	Tumor	CRC	TCGA	MSI-H	34.11	0.984	MSI-H	0.9471	MSI-H	MSI-H	MSI-H	Yes
TCGA-F4-6807-01A-11R-1839-07	Tumor	CRC	TCGA	MSS	0.1	0.0011	MSS	0.0048	MSS	MSS	MSI-H	Yes
TCGA-AA-3819-01A-01R-0905-07	Tumor	CRC	TCGA	MSS	0.21	0.0002	MSS	0.0004	MSS	MSS	MSI-H	Yes
TCGA-AA-3870-01A-01R-1022-07	Tumor	CRC	TCGA	MSS	0.31	0.202	MSS	0.3674	MSS	MSI-H	MSI-H	Yes
05CO007	Tumor	CRC	CPTAC	MSI-H	NA	0.9711	MSI-H	0.9604	MSI-H	MSI-H	MSS	No
TCGA-AD-6964-01A-11R-1928-07	Tumor	CRC	TCGA	MSI-H	14.03	0.9448	MSI-H	0.992	MSI-H	MSI-H	MSI-H	Yes
TCGA-AA-3524-01A-02R-0821-07	Tumor	CRC	TCGA	MSS	0.34	0.0009	MSS	0.0038	MSS	MSS	MSI-H	Yes
TCGA-DC-6681-01A-11R-A32Z-07	Tumor	CRC	TCGA	MSS	0	0.0002	MSS	0	MSS	MSS	MSI-H	Yes
778a27dd-94f3-484f-9da5-9ba003dde54d	Tumor	CRC	ICGC	MSS	NA	0.0036	MSS	0.012	MSS	MSS	MSI-H	No
bd33fafa-9922-4efe-9e1d-c8d8f6b8e7cc	Tumor	CRC	ICGC	MSS	NA	0.0002	MSS	0.0001	MSS	MSS	MSI-H	No
TCGA-DM-A28A-01A-21R-A32Y-07	Tumor	CRC	TCGA	MSS	3.06	0.0002	MSS	0.0009	MSS	MSS	MSI-H	Yes
TCGA-CM-4747-01A-01R-1410-07	Tumor	CRC	TCGA	MSS	0.02	0.0004	MSS	0.0021	MSS	MSI-H	MSI-H	Yes
TCGA-D5-6535-01A-11R-1723-07	Tumor	CRC	TCGA	MSS	0.24	0.0017	MSS	0.0001	MSS	MSS	MSI-H	Yes
TCGA-AG-4021-01A-01R-1736-07	Tumor	CRC	TCGA	MSS	0.19	0.0009	MSS	0.0069	MSS	MSS	MSI-H	Yes
TCGA-CM-6677-01A-11R-1839-07	Tumor	CRC	TCGA	MSS	0.5	0.0003	MSS	0.0007	MSS	MSS	MSI-H	Yes
TCGA-AG-A026-01A-01R-A00A-07	Tumor	CRC	TCGA	MSS	1.73	0.0002	MSS	0.0002	MSS	MSS	MSI-H	Yes
TCGA-AA-3872-01A-01R-1022-07	Tumor	CRC	TCGA	MSS	0.81	0.0027	MSS	0.0001	MSS	MSS	MSI-H	Yes
TCGA-G4-6625-01A-21R-1774-07	Tumor	CRC	TCGA	MSS	0.01	0.0013	MSS	0.001	MSS	MSS	MSI-H	Yes
05CO032	Tumor	CRC	CPTAC	MSI-H	NA	0.9533	MSI-H	0.7681	MSI-H	MSI-H	MSS	No
TCGA-AG-A014-01A-02R-A002-07	Tumor	CRC	TCGA	MSS	0.56	0.0005	MSS	0.0001	MSS	MSS	MSI-H	Yes
TCGA-CA-6717-01A-11R-1839-07	Tumor	CRC	TCGA	MSS	0.04	0.2762	MSS	0.1769	MSS	MSI-H	MSI-H	Yes
TCGA-D5-6537-01A-11R-1723-07	Tumor	CRC	TCGA	MSS	0.36	0.0003	MSS	0.0002	MSS	MSS	MSI-H	Yes
20CO007	Tumor	CRC	CPTAC	MSS	NA	0.0136	MSS	0.001	MSS	MSS	MSS	No
21CO007	Tumor	CRC	CPTAC	MSS	NA	0.0031	MSS	0.0003	MSS	MSS	MSS	No
TCGA-NH-A6GB-01A-11R-A37K-07	Tumor	CRC	TCGA	MSS	0.28	0.0033	MSS	0.0024	MSS	MSI-H	MSI-H	Yes
11CO008	Tumor	CRC	CPTAC	MSS	NA	0.014	MSS	0.0003	MSS	MSS	MSS	No
TCGA-AA-3679-01A-02R-0905-07	Tumor	CRC	TCGA	MSS	0.32	0.0002	MSS	0.0004	MSS	MSS	MSI-H	Yes
TCGA-AD-5900-01A-11R-1653-07	Tumor	CRC	TCGA	MSI-H	28.22	0.9955	MSI-H	0.9928	MSI-H	MSI-H	MSI-H	Yes
TCGA-AG-3893-01A-01R-1119-07	Tumor	CRC	TCGA	MSS	0.4	0.0001	MSS	0.0001	MSS	MSS	MSI-H	Yes
01CO005	Tumor	CRC	CPTAC	MSS	NA	0.0014	MSS	0.0002	MSS	MSS	MSS	No
TCGA-AA-A01T-01A-21R-A16W-07	Tumor	CRC	TCGA	MSS	1.09	0.0008	MSS	0.0004	MSS	MSS	MSI-H	Yes
11CO019	Tumor	CRC	CPTAC	MSS	NA	0.0639	MSS	0.0026	MSS	MSS	MSS	No
TCGA-D5-6927-01A-21R-1928-07	Tumor	CRC	TCGA	MSI-H	12.91	0.9773	MSI-H	0.5567	MSI-H	MSI-H	MSI-H	Yes
TCGA-AG-A01W-01A-21R-A083-07	Tumor	CRC	TCGA	MSS	0.31	0.0007	MSS	0.0002	MSS	MSS	MSI-H	Yes
TCGA-AZ-4682-01B-01R-A32Z-07	Tumor	CRC	TCGA	MSS	0.09	0.0002	MSS	0.0002	MSS	MSI-H	MSI-H	Yes
11CO037	Tumor	CRC	CPTAC	MSS	NA	0.0049	MSS	0.0002	MSS	MSS	MSS	No
TCGA-G4-6309-01A-21R-1839-07	Tumor	CRC	TCGA	MSI-H	21.91	0.9599	MSI-H	0.8786	MSI-H	MSI-H	MSI-H	Yes
TCGA-EI-6509-01A-11R-1736-07	Tumor	CRC	TCGA	MSS	0.44	0.0006	MSS	0.0004	MSS	MSS	MSI-H	Yes
df99cfd8-0e22-4c24-b8e6-038fb8a9c1b8	Tumor	CRC	ICGC	MSS	NA	0.1915	MSS	0.0093	MSS	MSI-H	MSI-H	No
TCGA-DM-A285-01A-11R-A16W-07	Tumor	CRC	TCGA	MSS	0.18	0.0006	MSS	0.0001	MSS	MSS	MSI-H	Yes
TCGA-AA-3712-01A-21R-1723-07	Tumor	CRC	TCGA	MSS	0.53	0.0002	MSS	0.0004	MSS	MSS	MSI-H	Yes
TCGA-DC-4745-01A-01R-A32Z-07	Tumor	CRC	TCGA	MSS	0.53	0.0002	MSS	0	MSS	MSS	MSI-H	Yes
TCGA-AZ-5403-01A-01R-1653-07	Tumor	CRC	TCGA	MSS	0.22	0.0002	MSS	0.0001	MSS	MSS	MSI-H	Yes
TCGA-AA-3975-01A-01R-1022-07	Tumor	CRC	TCGA	MSS	0.25	0.0001	MSS	0.0001	MSS	MSS	MSI-H	Yes
TCGA-DT-5265-01A-21R-1830-07	Tumor	CRC	TCGA	MSS	0.04	0.0247	MSS	0.0321	MSS	MSI-H	MSI-H	Yes
TCGA-F5-6813-01A-11R-1830-07	Tumor	CRC	TCGA	MSS	0.63	0.0003	MSS	0.0001	MSS	MSS	MSI-H	Yes
TCGA-G4-6310-01A-11R-1723-07	Tumor	CRC	TCGA	MSS	0.3	0.0002	MSS	0.0002	MSS	MSS	MSI-H	Yes
TCGA-AA-3850-01A-01R-1022-07	Tumor	CRC	TCGA	MSS	0.06	0.0004	MSS	0.004	MSS	MSI-H	MSI-H	Yes
TCGA-AA-3818-01A-01R-0905-07	Tumor	CRC	TCGA	MSS	0.45	0.0007	MSS	0.0221	MSS	MSS	MSI-H	Yes
TCGA-AG-3901-01A-01R-1119-07	Tumor	CRC	TCGA	MSS	0.02	0.0049	MSS	0.0012	MSS	MSI-H	MSI-H	Yes
TCGA-AA-A01C-01A-01R-A00A-07	Tumor	CRC	TCGA	MSS	0.09	0.0001	MSS	0.0001	MSS	MSS	MSI-H	Yes
11CO053	Tumor	CRC	CPTAC	MSS	NA	0.0042	MSS	0.0004	MSS	MSS	MSS	No
874d730a-f299-4a0d-a582-8a1c627d1033	Tumor	CRC	ICGC	MSS	NA	0.0002	MSS	0.0001	MSS	MSS	MSI-H	No
TCGA-CA-6715-01A-21R-1839-07	Tumor	CRC	TCGA	MSS	0.05	0.0002	MSS	0.0002	MSS	MSS	MSI-H	Yes
c3a004b4-f231-4be4-9738-2f3b6290598f	Tumor	CRC	ICGC	MSS	NA	0.0221	MSS	0.0115	MSS	MSS	MSI-H	No
TCGA-AD-6895-01A-11R-1928-07	Tumor	CRC	TCGA	MSI-H	17.19	0.9962	MSI-H	0.9918	MSI-H	MSI-H	MSI-H	Yes
e108b927-32dc-4934-95ed-5e8d3fd8a83c	Tumor	CRC	ICGC	MSI-H	NA	0.9492	MSI-H	0.7751	MSI-H	MSI-H	MSI-H	No
TCGA-A6-3810-01A-01R-A278-07	Tumor	CRC	TCGA	MSS	0.26	0.0012	MSS	0.0016	MSS	MSS	MSI-H	Yes
11CO021	Tumor	CRC	CPTAC	MSS	NA	0.0532	MSS	0.0005	MSS	MSS	MSS	No
TCGA-EI-6882-01A-11R-1928-07	Tumor	CRC	TCGA	MSI-H	19.9	0.9593	MSI-H	0.9886	MSI-H	MSI-H	MSI-H	Yes
TCGA-G5-6572-02A-12R-1830-07	Tumor	CRC	TCGA	MSS	0.06	0.0026	MSS	0.0004	MSS	MSI-H	MSI-H	Yes
TCGA-D5-6928-01A-11R-1928-07	Tumor	CRC	TCGA	MSI-H	8.88	0.9915	MSI-H	0.954	MSI-H	MSI-H	MSI-H	Yes
TCGA-EI-6885-01A-11R-1928-07	Tumor	CRC	TCGA	MSS	0.01	0.001	MSS	0.003	MSS	MSS	MSI-H	Yes
TCGA-DY-A1H8-01A-21R-A155-07	Tumor	CRC	TCGA	MSS	0.24	0.0006	MSS	0.0009	MSS	MSI-H	MSI-H	Yes
24CO005	Tumor	CRC	CPTAC	MSS	NA	0.037	MSS	0.0002	MSS	MSS	MSS	No
TCGA-AG-A00Y-01A-02R-A002-07	Tumor	CRC	TCGA	MSS	0.64	0.0002	MSS	0.0006	MSS	MSS	MSI-H	Yes
TCGA-G4-6588-01A-11R-1774-07	Tumor	CRC	TCGA	MSI-H	25.95	1	MSI-H	1	MSI-H	MSI-H	MSI-H	Yes
TCGA-AZ-6607-01A-11R-1839-07	Tumor	CRC	TCGA	MSS	0	0.5876	MSI-H	0.009	MSS	MSS	MSI-H	Yes
TCGA-AD-6889-01A-11R-1928-07	Tumor	CRC	TCGA	MSI-H	30.58	0.9779	MSI-H	0.9965	MSI-H	MSI-H	MSI-H	Yes
TCGA-D5-6932-01A-11R-1928-07	Tumor	CRC	TCGA	MSS	0.14	0.0004	MSS	0.0013	MSS	MSS	MSI-H	Yes
01CO022	Tumor	CRC	CPTAC	MSI-H	NA	0.9762	MSI-H	0.9886	MSI-H	MSI-H	MSS	No
21CO006	Tumor	CRC	CPTAC	MSS	NA	0.015	MSS	0.0001	MSS	MSS	MSS	No
11CO036	Tumor	CRC	CPTAC	MSI-H	NA	0.9808	MSI-H	0.6009	MSI-H	MSI-H	MSS	No
11CO044	Tumor	CRC	CPTAC	MSS	NA	0.1105	MSS	0.0066	MSS	MSS	MSS	No
TCGA-F5-6863-01A-11R-1928-07	Tumor	CRC	TCGA	MSS	0.05	0.0001	MSS	0	MSS	MSS	MSI-H	Yes
TCGA-AA-3980-01A-02R-1022-07	Tumor	CRC	TCGA	MSS	0.24	0.0035	MSS	0.004	MSS	MSS	MSI-H	Yes
TCGA-AZ-4315-01A-01R-1410-07	Tumor	CRC	TCGA	MSS	0.58	0.0137	MSS	0.0243	MSS	MSS	MSI-H	Yes
TCGA-AA-A00Z-01A-01R-A002-07	Tumor	CRC	TCGA	MSS	0.22	0.0001	MSS	0.0002	MSS	MSS	MSI-H	Yes
TCGA-CA-6719-01A-11R-1839-07	Tumor	CRC	TCGA	MSS	0.1	0.0001	MSS	0.0004	MSS	MSS	MSI-H	Yes
TCGA-CM-6166-01A-11R-1653-07	Tumor	CRC	TCGA	MSS	0.33	0.0001	MSS	0	MSS	MSS	MSI-H	Yes
TCGA-AA-3556-01A-01R-0821-07	Tumor	CRC	TCGA	MSS	0.32	0.2557	MSS	0.0879	MSS	MSS	MSI-H	Yes
TCGA-AA-3692-01A-01R-0905-07	Tumor	CRC	TCGA	MSS	0.28	0.0006	MSS	0.0029	MSS	MSS	MSI-H	Yes
20CO003	Tumor	CRC	CPTAC	MSI-H	NA	0.8655	MSI-H	0.2543	MSS	MSS	MSS	No
67cab911-4a5a-410b-87f5-22393125e768	Tumor	CRC	ICGC	MSS	NA	0.0003	MSS	0.0001	MSS	MSS	MSI-H	No
TCGA-A6-A566-01A-11R-A28H-07	Tumor	CRC	TCGA	MSS	0	0.0193	MSS	0.0056	MSS	MSI-H	MSI-H	Yes
TCGA-A6-2672-01A-01R-0826-07	Tumor	CRC	TCGA	MSI-H	22.53	0.9959	MSI-H	0.9971	MSI-H	MSI-H	MSI-H	Yes
TCGA-AA-3666-01A-02R-0905-07	Tumor	CRC	TCGA	MSS	1	0.0033	MSS	0.0003	MSS	MSS	MSI-H	Yes
05CO044	Tumor	CRC	CPTAC	MSI-H	NA	0.7502	MSI-H	0.8603	MSI-H	MSI-H	MSS	No
TCGA-D5-6923-01A-11R-A32Z-07	Tumor	CRC	TCGA	MSS	0.15	0.0001	MSS	0.0001	MSS	MSS	MSI-H	Yes
TCGA-AG-4008-01A-01R-1119-07	Tumor	CRC	TCGA	MSS	0.25	0.0002	MSS	0.0001	MSS	MSS	MSI-H	Yes
TCGA-A6-6141-01A-11R-1774-07	Tumor	CRC	TCGA	MSS	0.02	0.0033	MSS	0.0016	MSS	MSI-H	MSI-H	Yes
TCGA-AA-3660-01A-01R-1723-07	Tumor	CRC	TCGA	MSS	0.31	0.0002	MSS	0.0003	MSS	MSS	MSI-H	Yes
TCGA-AA-3489-01A-21R-1839-07	Tumor	CRC	TCGA	MSS	0.12	0.0027	MSS	0.0006	MSS	MSS	MSI-H	Yes
TCGA-DM-A280-01A-12R-A16W-07	Tumor	CRC	TCGA	MSS	2.77	0.0091	MSS	0.0431	MSS	MSS	MSI-H	Yes
TCGA-AD-6888-01A-11R-1928-07	Tumor	CRC	TCGA	MSS	0.05	0.0003	MSS	0.0006	MSS	MSS	MSI-H	Yes
ceb8591f-6ef7-46f2-b140-12d27652ccfc	Tumor	CRC	ICGC	MSS	NA	0.154	MSS	0.9856	MSI-H	MSI-H	MSI-H	No
TCGA-AA-3494-01A-01R-1410-07	Tumor	CRC	TCGA	MSS	0.08	0.0002	MSS	0.0005	MSS	MSS	MSI-H	Yes
TCGA-AA-A01X-01A-21R-A083-07	Tumor	CRC	TCGA	MSS	0.39	0.0004	MSS	0.0006	MSS	MSI-H	MSI-H	Yes
TCGA-CM-5862-01A-01R-1653-07	Tumor	CRC	TCGA	MSS	1.14	0.0003	MSS	0.0017	MSS	MSS	MSI-H	Yes
TCGA-D5-5541-01A-01R-1653-07	Tumor	CRC	TCGA	MSS	0.48	0.0002	MSS	0.0002	MSS	MSS	MSI-H	Yes
TCGA-CM-6169-01A-11R-1653-07	Tumor	CRC	TCGA	MSS	0.68	0.0008	MSS	0.0001	MSS	MSS	MSI-H	Yes
TCGA-AA-A02R-01A-01R-A00A-07	Tumor	CRC	TCGA	MSI-H	24.29	0.9955	MSI-H	1	MSI-H	MSI-H	MSI-H	Yes
TCGA-AZ-6606-01A-11R-1839-07	Tumor	CRC	TCGA	MSS	0.19	0.0033	MSS	0.0063	MSS	MSS	MSI-H	Yes
14CO005	Tumor	CRC	CPTAC	MSS	NA	0.0039	MSS	0.0018	MSS	MSS	MSS	No
11CO054	Tumor	CRC	CPTAC	MSS	NA	0.0196	MSS	0.0002	MSS	MSS	MSS	No
TCGA-AY-4070-01A-01R-1113-07	Tumor	CRC	TCGA	MSS	0.59	0.002	MSS	0.0003	MSS	MSS	MSI-H	Yes
TCGA-AA-3814-01A-01R-0905-07	Tumor	CRC	TCGA	MSS	0.23	0.0001	MSS	0.0003	MSS	MSS	MSI-H	Yes
TCGA-G5-6235-01A-11R-1736-07	Tumor	CRC	TCGA	MSS	0.01	0.0003	MSS	0.0001	MSS	MSS	MSI-H	Yes
TCGA-4N-A93T-01A-11R-A37K-07	Tumor	CRC	TCGA	MSS	0.65	0.0004	MSS	0.0002	MSS	MSS	MSI-H	Yes
TCGA-CM-5349-01A-21R-1723-07	Tumor	CRC	TCGA	MSS	0.07	0.0003	MSS	0.0027	MSS	MSI-H	MSI-H	Yes
TCGA-EI-6881-01A-11R-A32Z-07	Tumor	CRC	TCGA	MSS	0.18	0.0002	MSS	0.0004	MSS	MSS	MSI-H	Yes
TCGA-DM-A28C-01A-11R-A32Y-07	Tumor	CRC	TCGA	MSS	0.08	0.0008	MSS	0.0013	MSS	MSI-H	MSI-H	Yes
TCGA-F5-6571-01A-12R-1830-07	Tumor	CRC	TCGA	MSS	0.23	0.0002	MSS	0.0003	MSS	MSS	MSI-H	Yes
TCGA-AA-A01V-01A-23R-A083-07	Tumor	CRC	TCGA	MSS	0.29	0.0029	MSS	0.0159	MSS	MSI-H	MSI-H	Yes
537507f7-d639-44b5-8725-2390fca5f6c1	Tumor	CRC	ICGC	MSS	NA	0.0445	MSS	0.0129	MSS	MSS	MSI-H	No
TCGA-AY-A71X-01A-12R-A37K-07	Tumor	CRC	TCGA	MSS	0.21	0.0106	MSS	0.0069	MSS	MSI-H	MSI-H	Yes
11CO033	Tumor	CRC	CPTAC	MSI-H	NA	0.9244	MSI-H	0.4827	MSI-H	MSS	MSS	No
TCGA-A6-2679-01A-02R-1410-07	Tumor	CRC	TCGA	MSS	0.19	0.0011	MSS	0.01	MSS	MSI-H	MSI-H	Yes
TCGA-AG-3885-01A-01R-0905-07	Tumor	CRC	TCGA	MSS	0.61	0.001	MSS	0.0043	MSS	MSI-H	MSI-H	Yes
2ee1e0d0-79f9-4e02-be27-773ee4b88320	Tumor	CRC	ICGC	MSS	NA	0.0001	MSS	0.0002	MSS	MSS	MSI-H	No
TCGA-AG-3580-01A-01R-0821-07	Tumor	CRC	TCGA	MSS	0	0.0006	MSS	0.0049	MSS	MSS	MSI-H	Yes
TCGA-CM-5863-01A-21R-1839-07	Tumor	CRC	TCGA	MSS	0	0.0126	MSS	0.0159	MSS	MSI-H	MSI-H	Yes
TCGA-EI-6883-01A-31R-1928-07	Tumor	CRC	TCGA	MSS	0.22	0.0007	MSS	0.0016	MSS	MSS	MSI-H	Yes
TCGA-AA-3688-01A-01R-0905-07	Tumor	CRC	TCGA	MSS	1.02	0.0001	MSS	0.0005	MSS	MSS	MSI-H	Yes
TCGA-DM-A28H-01A-11R-A16W-07	Tumor	CRC	TCGA	MSS	0.33	0.0004	MSS	0.0005	MSS	MSS	MSI-H	Yes
TCGA-D5-6539-01A-11R-1723-07	Tumor	CRC	TCGA	MSS	0	0.0033	MSS	0.0019	MSS	MSS	MSI-H	Yes
TCGA-A6-5661-01A-01R-1653-07	Tumor	CRC	TCGA	MSI-H	29.76	0.977	MSI-H	0.8379	MSI-H	MSI-H	MSI-H	Yes
05CO045	Tumor	CRC	CPTAC	MSS	NA	0.1	MSS	0.0139	MSS	MSS	MSS	No
TCGA-AG-A011-01A-01R-A002-07	Tumor	CRC	TCGA	MSS	0.16	0.0009	MSS	0.0069	MSS	MSI-H	MSI-H	Yes
TCGA-A6-5665-01B-03R-2302-07	Tumor	CRC	TCGA	MSI-H	37.44	0.9928	MSI-H	0.9857	MSI-H	MSI-H	MSI-H	Yes
TCGA-EI-6514-01A-11R-1736-07	Tumor	CRC	TCGA	MSS	0.38	0.0001	MSS	0.0001	MSS	MSS	MSI-H	Yes
TCGA-CI-6620-01A-11R-1830-07	Tumor	CRC	TCGA	MSS	0.18	0.0006	MSS	0.0002	MSS	MSS	MSI-H	Yes
TCGA-AH-6643-01A-11R-1830-07	Tumor	CRC	TCGA	MSS	0.88	0.0033	MSS	0.0056	MSS	MSS	MSI-H	Yes
TCGA-AG-3592-01A-02R-1736-07	Tumor	CRC	TCGA	MSS	0.27	0.0002	MSS	0.0001	MSS	MSS	MSI-H	Yes
TCGA-AA-3852-01A-01R-0905-07	Tumor	CRC	TCGA	MSS	0.3	0.0148	MSS	0.4411	MSS	MSI-H	MSI-H	Yes
09CO019	Tumor	CRC	CPTAC	MSS	NA	0.0016	MSS	0.0002	MSS	MSS	MSS	No
TCGA-AA-A01R-01A-21R-A083-07	Tumor	CRC	TCGA	MSI-H	14.5	0.9479	MSI-H	0.8217	MSI-H	MSI-H	MSI-H	Yes
TCGA-CM-4748-01A-01R-1410-07	Tumor	CRC	TCGA	MSS	0.01	0.0012	MSS	0.0005	MSS	MSS	MSI-H	Yes
TCGA-F4-6856-01A-11R-1928-07	Tumor	CRC	TCGA	MSI-H	21.14	0.9947	MSI-H	1	MSI-H	MSS	MSI-H	Yes
01CO001	Tumor	CRC	CPTAC	MSS	NA	0.0305	MSS	0.0012	MSS	MSS	MSS	No
TCGA-G5-6641-01A-11R-A32Z-07	Tumor	CRC	TCGA	MSS	0.02	0.0011	MSS	0.0016	MSS	MSS	MSI-H	Yes
TCGA-AA-3685-01A-02R-A32Z-07	Tumor	CRC	TCGA	MSS	0.45	0.0008	MSS	0.0002	MSS	MSS	MSI-H	Yes
TCGA-AA-3561-01A-01R-0821-07	Tumor	CRC	TCGA	MSS	0.23	0.0005	MSS	0.0048	MSS	MSI-H	MSI-H	Yes
TCGA-AU-3779-01A-01R-1723-07	Tumor	CRC	TCGA	MSS	0.29	0.0001	MSS	0.0002	MSS	MSS	MSI-H	Yes
TCGA-AG-3575-01A-01R-0821-07	Tumor	CRC	TCGA	MSS	0.14	0.5133	MSI-H	0.0311	MSS	MSI-H	MSI-H	Yes
151bb98d-d961-49c1-a54f-8293b3ab2ebd	Tumor	CRC	ICGC	MSS	NA	0.0002	MSS	0.0013	MSS	MSS	MSI-H	No
TCGA-A6-5660-01A-01R-1653-07	Tumor	CRC	TCGA	MSS	0.67	0	MSS	0.0001	MSS	MSS	MSI-H	Yes
TCGA-AA-3678-01A-01R-0905-07	Tumor	CRC	TCGA	MSS	0.54	0.0002	MSS	0.0005	MSS	MSS	MSI-H	Yes
TCGA-AA-3531-01A-01R-0821-07	Tumor	CRC	TCGA	MSS	0.47	0.0002	MSS	0.0001	MSS	MSS	MSI-H	Yes
TCGA-D5-6931-01A-11R-1928-07	Tumor	CRC	TCGA	MSS	0.07	0.0089	MSS	0.0146	MSS	MSS	MSI-H	Yes
11CO047	Tumor	CRC	CPTAC	MSS	NA	0.0149	MSS	0.0017	MSS	MSS	MSS	No
TCGA-CI-6623-01B-11R-1830-07	Tumor	CRC	TCGA	MSS	0.1	0.0001	MSS	0.0001	MSS	MSS	MSI-H	Yes
TCGA-G4-6294-01A-11R-1774-07	Tumor	CRC	TCGA	MSS	0.85	0.0001	MSS	0.0001	MSS	MSS	MSI-H	Yes
TCGA-CI-6624-01C-11R-1830-07	Tumor	CRC	TCGA	MSS	0.01	0.0003	MSS	0.0003	MSS	MSS	MSI-H	Yes
TCGA-AA-3560-01A-01R-0821-07	Tumor	CRC	TCGA	MSS	0	0.0019	MSS	0.0004	MSS	MSS	MSI-H	Yes
TCGA-BM-6198-01A-11R-1736-07	Tumor	CRC	TCGA	MSS	0.05	0.0552	MSS	0.0069	MSS	MSI-H	MSI-H	Yes
TCGA-CM-6164-01A-11R-1653-07	Tumor	CRC	TCGA	MSS	0.17	0.0001	MSS	0	MSS	MSS	MSI-H	Yes
TCGA-DC-6158-01A-11R-1660-07	Tumor	CRC	TCGA	MSS	0.29	0.0006	MSS	0	MSS	MSS	MSI-H	Yes
TCGA-3L-AA1B-01A-11R-A37K-07	Tumor	CRC	TCGA	MSS	0.02	0.0002	MSS	0.0002	MSS	MSS	MSI-H	Yes
05CO054	Tumor	CRC	CPTAC	MSS	NA	0.029	MSS	0.0322	MSS	MSS	MSS	No
TCGA-D5-6929-01A-31R-1928-07	Tumor	CRC	TCGA	MSS	0.08	0.0001	MSS	0.0001	MSS	MSS	MSI-H	Yes
TCGA-CM-4750-01A-01R-1410-07	Tumor	CRC	TCGA	MSS	0.06	0.0002	MSS	0.0007	MSS	MSS	MSI-H	Yes
11CO070	Tumor	CRC	CPTAC	MSS	NA	0.655	MSI-H	0.106	MSS	MSS	MSS	No
TCGA-AF-A56L-01A-31R-A39D-07	Tumor	CRC	TCGA	MSS	0.15	0.0001	MSS	0.0001	MSS	MSS	MSI-H	Yes
TCGA-D5-6530-01A-11R-1723-07	Tumor	CRC	TCGA	MSI-H	33.27	1	MSI-H	0.992	MSI-H	MSI-H	MSI-H	Yes
11CO072	Tumor	CRC	CPTAC	MSS	NA	0.0152	MSS	0.0005	MSS	MSS	MSS	No
TCGA-AG-3599-01A-02R-0826-07	Tumor	CRC	TCGA	MSS	0.4	0.0033	MSS	0.0182	MSS	MSS	MSI-H	Yes
TCGA-A6-6651-01A-21R-1839-07	Tumor	CRC	TCGA	MSS	0.01	0.0008	MSS	0	MSS	MSS	MSI-H	Yes
TCGA-CL-5917-01A-11R-1660-07	Tumor	CRC	TCGA	MSS	1.21	0.0002	MSS	0	MSS	MSS	MSI-H	Yes
11CO061	Tumor	CRC	CPTAC	MSI-H	NA	0.8589	MSI-H	0.4537	MSS	MSS	MSS	No
TCGA-D5-6924-01A-11R-1928-07	Tumor	CRC	TCGA	MSS	0.07	0.0002	MSS	0.0001	MSS	MSS	MSI-H	Yes
TCGA-DM-A1D9-01A-11R-A155-07	Tumor	CRC	TCGA	MSS	0.28	0.0003	MSS	0.0003	MSS	MSI-H	MSI-H	Yes
TCGA-AA-3844-01A-01R-1022-07	Tumor	CRC	TCGA	MSS	0.65	0.0005	MSS	0.0092	MSS	MSI-H	MSI-H	Yes
TCGA-DM-A0X9-01A-11R-A155-07	Tumor	CRC	TCGA	MSS	0.15	0.0006	MSS	0.0027	MSS	MSS	MSI-H	Yes
05CO039	Tumor	CRC	CPTAC	MSI-H	NA	0.9663	MSI-H	0.9275	MSI-H	MSI-H	MSS	No
11CO060	Tumor	CRC	CPTAC	MSS	NA	0.0072	MSS	0.0012	MSS	MSS	MSS	No
TCGA-AG-A016-01A-01R-A002-07	Tumor	CRC	TCGA	MSS	1.65	0.0002	MSS	0.0005	MSS	MSS	MSI-H	Yes
TCGA-AA-3862-01A-01R-1022-07	Tumor	CRC	TCGA	MSS	0.26	0.0019	MSS	0.0002	MSS	MSS	MSI-H	Yes
TCGA-A6-2685-01A-01R-1410-07	Tumor	CRC	TCGA	MSS	0.01	0.0004	MSS	0.0002	MSS	MSI-H	MSI-H	Yes
05CO034	Tumor	CRC	CPTAC	MSS	NA	0.0036	MSS	0	MSS	MSS	MSS	No
TCGA-AA-A01I-01A-02R-A089-07	Tumor	CRC	TCGA	MSS	0.47	0.0004	MSS	0.0012	MSS	MSS	MSI-H	Yes
TCGA-AZ-6603-01A-11R-1839-07	Tumor	CRC	TCGA	MSS	0.2	0.0001	MSS	0	MSS	MSS	MSI-H	Yes
TCGA-AY-A69D-01A-11R-A37K-07	Tumor	CRC	TCGA	MSS	0.21	0.0003	MSS	0.0009	MSS	MSS	MSI-H	Yes
TCGA-AA-3982-01A-02R-1022-07	Tumor	CRC	TCGA	MSS	0.08	0.0004	MSS	0.0001	MSS	MSS	MSI-H	Yes
TCGA-AA-3860-01A-02R-0905-07	Tumor	CRC	TCGA	MSS	0.58	0.0002	MSS	0.0002	MSS	MSS	MSI-H	Yes
TCGA-CK-5916-01A-11R-1653-07	Tumor	CRC	TCGA	MSI-H	27.29	0.994	MSI-H	1	MSI-H	MSI-H	MSI-H	Yes
9276f521-eb07-4a11-a32a-f1f4e941ed7a	Tumor	CRC	ICGC	MSS	NA	0.0001	MSS	0	MSS	MSS	MSI-H	No
TCGA-G4-6306-01A-11R-1774-07	Tumor	CRC	TCGA	MSS	0.26	0.0011	MSS	0.0007	MSS	MSS	MSI-H	Yes
09CO011	Tumor	CRC	CPTAC	MSS	NA	0.032	MSS	0.0055	MSS	MSS	MSS	No
TCGA-AY-A54L-01A-11R-A28H-07	Tumor	CRC	TCGA	MSS	0.42	0.0004	MSS	0.0012	MSS	MSS	MSI-H	Yes
TCGA-AH-6544-01A-11R-1830-07	Tumor	CRC	TCGA	MSS	0.04	0.0007	MSS	0.0023	MSS	MSI-H	MSI-H	Yes
TCGA-AG-A01J-01A-01R-A00A-07	Tumor	CRC	TCGA	MSS	0.28	0.0002	MSS	0.0003	MSS	MSS	MSI-H	Yes
TCGA-5M-AATE-01A-11R-A41B-07	Tumor	CRC	TCGA	MSS	0.44	0.0001	MSS	0	MSS	MSS	MSI-H	Yes
05CO005	Tumor	CRC	CPTAC	MSS	NA	0.001	MSS	0.0001	MSS	MSS	MSS	No
TCGA-F4-6570-01A-11R-1774-07	Tumor	CRC	TCGA	MSI-H	23.04	0.9836	MSI-H	0.9769	MSI-H	MSI-H	MSI-H	Yes
TCGA-CA-6716-01A-11R-1839-07	Tumor	CRC	TCGA	MSS	0.53	0.0002	MSS	0.0012	MSS	MSS	MSI-H	Yes
TCGA-AG-3727-01A-01R-0905-07	Tumor	CRC	TCGA	MSS	1.21	0.0007	MSS	0.0011	MSS	MSI-H	MSI-H	Yes
TCGA-AA-A02Y-01A-43R-A32Y-07	Tumor	CRC	TCGA	MSS	0.33	0.0036	MSS	0.0472	MSS	MSS	MSI-H	Yes
TCGA-AG-3726-01A-02R-0905-07	Tumor	CRC	TCGA	MSS	0.8	0.0004	MSS	0.0022	MSS	MSI-H	MSI-H	Yes
TCGA-F4-6806-01A-11R-1839-07	Tumor	CRC	TCGA	MSS	0.05	0.0006	MSS	0.001	MSS	MSS	MSI-H	Yes
TCGA-AF-2692-01A-01R-0821-07	Tumor	CRC	TCGA	MSS	0.06	0.0002	MSS	0.0011	MSS	MSI-H	MSI-H	Yes
TCGA-F4-6805-01A-11R-1839-07	Tumor	CRC	TCGA	MSS	0.01	0.0019	MSS	0.0002	MSS	MSS	MSI-H	Yes
TCGA-G4-6295-01A-11R-1723-07	Tumor	CRC	TCGA	MSS	0.23	0.0051	MSS	0.0021	MSS	MSS	MSI-H	Yes
TCGA-AA-3713-01A-21R-1723-07	Tumor	CRC	TCGA	MSI-H	20.64	0.9828	MSI-H	0.9676	MSI-H	MSI-H	MSI-H	Yes
TCGA-QG-A5YW-01A-11R-A28H-07	Tumor	CRC	TCGA	MSS	0.35	0.001	MSS	0.0004	MSS	MSI-H	MSI-H	Yes
TCGA-AG-A02G-01A-01R-A00A-07	Tumor	CRC	TCGA	MSS	1.15	0.0009	MSS	0.0001	MSS	MSS	MSI-H	Yes
TCGA-D5-6532-01A-11R-1723-07	Tumor	CRC	TCGA	MSS	0.56	0.0002	MSS	0.0003	MSS	MSS	MSI-H	Yes
16CO012	Tumor	CRC	CPTAC	MSS	NA	0.4366	MSI-H	0.1504	MSS	MSS	MSS	No
TCGA-A6-6781-01B-06R-A277-07	Tumor	CRC	TCGA	MSI-H	17.05	0.9797	MSI-H	0.6578	MSI-H	MSI-H	MSI-H	Yes
TCGA-CI-6622-01A-11R-1830-07	Tumor	CRC	TCGA	MSS	0	0.0002	MSS	0.001	MSS	MSS	MSI-H	Yes
TCGA-CM-6172-01A-11R-1653-07	Tumor	CRC	TCGA	MSS	0.15	0.0006	MSS	0.0004	MSS	MSS	MSI-H	Yes
11CO062	Tumor	CRC	CPTAC	MSS	NA	0.5937	MSI-H	0.1022	MSS	MSS	MSS	No
TCGA-AA-3538-01A-01R-0821-07	Tumor	CRC	TCGA	MSS	0.17	0.0001	MSS	0	MSS	MSS	MSI-H	Yes
TCGA-AG-3591-01A-01R-1736-07	Tumor	CRC	TCGA	MSS	0.04	0.0075	MSS	0.0082	MSS	MSI-H	MSI-H	Yes
15CO001	Tumor	CRC	CPTAC	MSS	NA	0.0968	MSS	0.0192	MSS	MSS	MSS	No
TCGA-DC-6155-01A-11R-1660-07	Tumor	CRC	TCGA	MSS	0.06	0.0018	MSS	0.0033	MSS	MSI-H	MSI-H	Yes
TCGA-CA-5797-01A-01R-1653-07	Tumor	CRC	TCGA	MSS	0.53	0.0002	MSS	0	MSS	MSS	MSI-H	Yes
TCGA-G4-6307-01A-11R-1723-07	Tumor	CRC	TCGA	MSS	0.38	0.0003	MSS	0.0005	MSS	MSS	MSI-H	Yes
TCGA-NH-A50V-01A-11R-A28H-07	Tumor	CRC	TCGA	MSS	0.23	0.0033	MSS	0.0009	MSS	MSS	MSI-H	Yes
TCGA-NH-A50T-01A-11R-A28H-07	Tumor	CRC	TCGA	MSS	0.29	0.0003	MSS	0.0009	MSS	MSS	MSI-H	Yes
TCGA-A6-6653-01A-11R-1774-07	Tumor	CRC	TCGA	MSI-H	25.95	0.984	MSI-H	1	MSI-H	MSI-H	MSI-H	Yes
TCGA-AA-3971-01A-01R-1022-07	Tumor	CRC	TCGA	MSS	0.45	0.0002	MSS	0.0002	MSS	MSS	MSI-H	Yes
TCGA-A6-6140-01A-11R-1774-07	Tumor	CRC	TCGA	MSS	0.23	0.0001	MSS	0.0001	MSS	MSS	MSI-H	Yes
TCGA-AG-A01Y-01A-41R-A083-07	Tumor	CRC	TCGA	MSS	0.82	0.0033	MSS	0.0015	MSS	MSS	MSI-H	Yes
05CO055	Tumor	CRC	CPTAC	MSS	NA	0.0092	MSS	0.0003	MSS	MSS	MSS	No
TCGA-AZ-6598-01A-11R-1774-07	Tumor	CRC	TCGA	MSI-H	32.72	0.9836	MSI-H	0.992	MSI-H	MSI-H	MSI-H	Yes
TCGA-D5-6930-01A-11R-1928-07	Tumor	CRC	TCGA	MSI-H	10.45	0.9974	MSI-H	1	MSI-H	MSI-H	MSI-H	Yes
TCGA-AA-3522-01A-01R-0821-07	Tumor	CRC	TCGA	MSS	0.09	0.0022	MSS	0.0055	MSS	MSS	MSI-H	Yes
TCGA-AA-A024-01A-02R-A00A-07	Tumor	CRC	TCGA	MSS	0.61	0.0027	MSS	0.0069	MSS	MSI-H	MSI-H	Yes
TCGA-G4-6626-01A-11R-1774-07	Tumor	CRC	TCGA	MSS	0.29	0.0004	MSS	0.0001	MSS	MSS	MSI-H	Yes
47964b92-bd93-45b1-97c9-194da4c9dccb	Tumor	CRC	ICGC	MSS	NA	0.0004	MSS	0.0009	MSS	MSS	MSI-H	No
05CO037	Tumor	CRC	CPTAC	MSI-H	NA	0.865	MSI-H	0.5271	MSI-H	MSS	MSS	No
TCGA-AA-3672-01A-01R-0905-07	Tumor	CRC	TCGA	MSI-H	39.19	0.9728	MSI-H	1	MSI-H	MSI-H	MSI-H	Yes
9c1d30c4-c8f0-4ca7-bec7-243f81b7680a	Tumor	CRC	ICGC	MSS	NA	0.0002	MSS	0.0006	MSS	MSS	MSI-H	No
20CO001	Tumor	CRC	CPTAC	MSS	NA	0.1925	MSS	0.0017	MSS	MSS	MSS	No
27CO004	Tumor	CRC	CPTAC	MSS	NA	0.0426	MSS	0.0014	MSS	MSS	MSS	No
TCGA-A6-6648-01A-11R-1774-07	Tumor	CRC	TCGA	MSS	0.32	0.0004	MSS	0.0001	MSS	MSS	MSI-H	Yes
9774e154-3b3f-45ce-8082-243bd03a0493	Tumor	CRC	ICGC	MSI-H	NA	0.9396	MSI-H	0.9842	MSI-H	MSI-H	MSI-H	No
TCGA-AA-3548-01A-01R-1873-07	Tumor	CRC	TCGA	MSS	0.34	0.0001	MSS	0.0005	MSS	MSS	MSI-H	Yes
TCGA-AG-3574-01A-01R-0821-07	Tumor	CRC	TCGA	MSS	0.13	0.0003	MSS	0.0018	MSS	MSS	MSI-H	Yes
TCGA-AA-3941-01A-01R-1022-07	Tumor	CRC	TCGA	MSS	0.83	0.0033	MSS	0.0121	MSS	MSI-H	MSI-H	Yes
92962fd5-2a14-4e63-ae3f-97cdb83934ab	Tumor	CRC	ICGC	MSS	NA	0.001	MSS	0.0002	MSS	MSS	MSI-H	No
TCGA-G4-6628-01A-11R-1839-07	Tumor	CRC	TCGA	MSI-H	12.48	0.9948	MSI-H	0.9953	MSI-H	MSI-H	MSI-H	Yes
TCGA-NH-A50U-01A-33R-A37K-07	Tumor	CRC	TCGA	MSS	0.39	0.0004	MSS	0.0005	MSS	MSS	MSI-H	Yes
dd96340b-cc6f-4a3f-b441-c7af1d86684e	Tumor	CRC	ICGC	MSS	NA	0.0014	MSS	0.0037	MSS	MSI-H	MSI-H	No
TCGA-AA-3994-01A-01R-1113-07	Tumor	CRC	TCGA	MSS	0.9	0.1186	MSS	0.9892	MSI-H	MSI-H	MSI-H	Yes
01CO008	Tumor	CRC	CPTAC	MSS	NA	0.0314	MSS	0.0304	MSS	MSS	MSS	No
TCGA-AG-3882-01A-01R-0905-07	Tumor	CRC	TCGA	MSS	0.4	0.0004	MSS	0.0003	MSS	MSS	MSI-H	Yes
TCGA-F4-6855-01A-11R-1928-07	Tumor	CRC	TCGA	MSS	0.09	0.0002	MSS	0.0029	MSS	MSS	MSI-H	Yes
TCGA-AA-3989-01A-01R-1022-07	Tumor	CRC	TCGA	MSS	0.08	0.0002	MSS	0.0044	MSS	MSS	MSI-H	Yes
TCGA-AA-3984-01A-02R-1022-07	Tumor	CRC	TCGA	MSS	0.26	0.0036	MSS	0.0039	MSS	MSS	MSI-H	Yes
TCGA-AA-3851-01A-01R-1022-07	Tumor	CRC	TCGA	MSS	0.61	0.001	MSS	0.0003	MSS	MSS	MSI-H	Yes
TCGA-G4-6311-01A-11R-1723-07	Tumor	CRC	TCGA	MSS	0.15	0.0001	MSS	0.0001	MSS	MSS	MSI-H	Yes
TCGA-D5-6898-01A-11R-1928-07	Tumor	CRC	TCGA	MSS	0.14	0.0004	MSS	0.0005	MSS	MSS	MSI-H	Yes
11CO020	Tumor	CRC	CPTAC	MSS	NA	0.2042	MSS	0.0156	MSS	MSS	MSS	No
TCGA-QG-A5Z2-01A-11R-A28H-07	Tumor	CRC	TCGA	MSI-H	14.43	0.9804	MSI-H	0.8885	MSI-H	MSI-H	MSI-H	Yes
05CO053	Tumor	CRC	CPTAC	MSS	NA	0.2914	MSS	0.0415	MSS	MSS	MSS	No
TCGA-AA-3976-01A-01R-1022-07	Tumor	CRC	TCGA	MSS	0.23	0.0001	MSS	0.0001	MSS	MSS	MSI-H	Yes
TCGA-A6-6137-01A-11R-1774-07	Tumor	CRC	TCGA	MSS	0.07	0.0002	MSS	0.0001	MSS	MSS	MSI-H	Yes
TCGA-AF-5654-01A-01R-1660-07	Tumor	CRC	TCGA	MSS	0.11	0.0003	MSS	0.0034	MSS	MSI-H	MSI-H	Yes
TCGA-DM-A1DA-01A-11R-A155-07	Tumor	CRC	TCGA	MSS	2.07	0.0373	MSS	0.0088	MSS	MSS	MSI-H	Yes
TCGA-A6-3809-01A-01R-1022-07	Tumor	CRC	TCGA	MSI-H	17.46	1	MSI-H	1	MSI-H	MSI-H	MSI-H	Yes
ab75168e-e0a3-46b9-a96f-49f383271b41	Tumor	CRC	ICGC	MSS	NA	0.0002	MSS	0.0003	MSS	MSS	MSI-H	No
a7fa7e33-58e4-4463-b697-61a9c58bf9e1	Tumor	CRC	ICGC	MSS	NA	0.0009	MSS	0.0013	MSS	MSS	MSI-H	No
TCGA-CI-6619-01B-11R-1830-07	Tumor	CRC	TCGA	MSS	0.05	0.0016	MSS	0.0003	MSS	MSS	MSI-H	Yes
TCGA-CI-6621-01A-11R-1830-07	Tumor	CRC	TCGA	MSS	0.04	0.0005	MSS	0.0002	MSS	MSS	MSI-H	Yes
TCGA-D5-6529-01A-11R-1774-07	Tumor	CRC	TCGA	MSS	0.07	0.001	MSS	0.0004	MSS	MSS	MSI-H	Yes
TCGA-AA-3950-01A-02R-1022-07	Tumor	CRC	TCGA	MSI-H	17.86	0.9824	MSI-H	0.992	MSI-H	MSI-H	MSI-H	Yes
TCGA-F4-6569-01A-11R-1774-07	Tumor	CRC	TCGA	MSS	0.02	0.0033	MSS	0.0371	MSS	MSS	MSI-H	Yes
TCGA-EI-6884-01A-11R-1928-07	Tumor	CRC	TCGA	MSS	0	0.0009	MSS	0.0011	MSS	MSS	MSI-H	Yes
TCGA-EI-6510-01A-11R-1736-07	Tumor	CRC	TCGA	MSS	0	0.0013	MSS	0.0018	MSS	MSS	MSI-H	Yes
TCGA-A6-6781-01A-22R-1928-07	Tumor	CRC	TCGA	MSI-H	17.05	0.984	MSI-H	0.9935	MSI-H	MSI-H	MSI-H	Yes
29cf10cc-a176-45f5-a570-bba7b569d4f9	Tumor	CRC	ICGC	MSS	NA	0.0008	MSS	0.0003	MSS	MSS	MSI-H	No
TCGA-AA-3696-01A-01R-0905-07	Tumor	CRC	TCGA	MSS	0.37	0.0002	MSS	0.0043	MSS	MSS	MSI-H	Yes
TCGA-AA-3517-01A-01R-0821-07	Tumor	CRC	TCGA	MSS	1	0.0002	MSS	0.0003	MSS	MSS	MSI-H	Yes
TCGA-AA-3875-01A-01R-0905-07	Tumor	CRC	TCGA	MSS	0.13	0.0004	MSS	0.0004	MSS	MSS	MSI-H	Yes
11CO057	Tumor	CRC	CPTAC	MSS	NA	0.0089	MSS	0.0005	MSS	MSS	MSS	No
TCGA-CA-5254-01A-21R-1839-07	Tumor	CRC	TCGA	MSS	0.51	0.2136	MSS	0.1404	MSS	MSS	MSI-H	Yes
TCGA-DM-A0XF-01A-11R-A155-07	Tumor	CRC	TCGA	MSS	0.08	0.0005	MSS	0.0002	MSS	MSS	MSI-H	Yes
TCGA-F4-6809-01A-11R-1839-07	Tumor	CRC	TCGA	MSS	0	0.0002	MSS	0.0001	MSS	MSS	MSI-H	Yes
TCGA-AA-3681-01A-01R-0905-07	Tumor	CRC	TCGA	MSS	0.38	0.0074	MSS	0.0455	MSS	MSI-H	MSI-H	Yes
TCGA-AH-6903-01A-11R-1928-07	Tumor	CRC	TCGA	MSS	0.01	0.0003	MSS	0.0031	MSS	MSS	MSI-H	Yes
TCGA-AZ-5407-01A-01R-1723-07	Tumor	CRC	TCGA	MSS	0.22	0.0097	MSS	0.042	MSS	MSI-H	MSI-H	Yes
11CO027	Tumor	CRC	CPTAC	MSS	NA	0.002	MSS	0.0007	MSS	MSS	MSS	No
TCGA-AZ-4313-01A-01R-1410-07	Tumor	CRC	TCGA	MSI-H	12.83	0.8183	MSI-H	0.9338	MSI-H	MSI-H	MSI-H	Yes
TCGA-AA-3710-01A-01R-1022-07	Tumor	CRC	TCGA	MSI-H	20.41	1	MSI-H	0.9974	MSI-H	MSI-H	MSI-H	Yes
TCGA-AF-A56N-01A-12R-A39D-07	Tumor	CRC	TCGA	MSS	0.48	0.0001	MSS	0.0001	MSS	MSS	MSI-H	Yes
05CO041	Tumor	CRC	CPTAC	MSI-H	NA	0.973	MSI-H	0.9715	MSI-H	MSI-H	MSS	No
11CO079	Tumor	CRC	CPTAC	MSS	NA	0.0019	MSS	0.0001	MSS	MSS	MSS	No
TCGA-AA-A03F-01A-11R-A16W-07	Tumor	CRC	TCGA	MSS	0.16	0.0072	MSS	0.0713	MSS	MSI-H	MSI-H	Yes
TCGA-AA-3848-01A-01R-0905-07	Tumor	CRC	TCGA	MSS	0.6	0.0005	MSS	0.0069	MSS	MSI-H	MSI-H	Yes
TCGA-CA-5256-01A-01R-1410-07	Tumor	CRC	TCGA	MSS	0.05	0.0002	MSS	0.0007	MSS	MSS	MSI-H	Yes
TCGA-CA-5796-01A-01R-1653-07	Tumor	CRC	TCGA	MSS	0.15	0.1061	MSS	0.1391	MSS	MSS	MSI-H	Yes
TCGA-EI-6512-01A-11R-1736-07	Tumor	CRC	TCGA	MSS	0.73	0.0014	MSS	0.0018	MSS	MSS	MSI-H	Yes
TCGA-A6-2680-01A-01R-1410-07	Tumor	CRC	TCGA	MSS	0.21	0.0001	MSS	0.0006	MSS	MSS	MSI-H	Yes
TCGA-AG-3902-01A-01R-A32Z-07	Tumor	CRC	TCGA	MSS	0.2	0.0176	MSS	0.0498	MSS	MSI-H	MSI-H	Yes
TCGA-EI-6513-01A-21R-1736-07	Tumor	CRC	TCGA	MSS	0.44	0.0002	MSS	0	MSS	MSS	MSI-H	Yes
TCGA-AA-3846-01A-01R-1022-07	Tumor	CRC	TCGA	MSS	0.47	0.0004	MSS	0.0014	MSS	MSS	MSI-H	Yes
932c2e20-510c-4aed-879e-b69d90710b64	Tumor	CRC	ICGC	MSS	NA	0.0009	MSS	0.0009	MSS	MSI-H	MSI-H	No
b254c0ed-6844-4298-89a9-d436a0c38ca8	Tumor	CRC	ICGC	MSS	NA	0.0046	MSS	0.0009	MSS	MSS	MSI-H	No
TCGA-AA-A022-01A-21R-A16W-07	Tumor	CRC	TCGA	MSI-H	29.03	0.9884	MSI-H	1	MSI-H	MSI-H	MSI-H	Yes
TCGA-AA-3509-01A-01R-1410-07	Tumor	CRC	TCGA	MSS	0.13	0.0001	MSS	0.0001	MSS	MSS	MSI-H	Yes
0031d433-d703-4b2c-9fdf-2920008eb457	Tumor	CRC	ICGC	MSS	NA	0.0006	MSS	0.0009	MSS	MSS	MSI-H	No
TCGA-D5-6534-01A-21R-1928-07	Tumor	CRC	TCGA	MSS	0.1	0.1616	MSS	0.0016	MSS	MSS	MSI-H	Yes
TCGA-DM-A28K-01A-21R-A32Y-07	Tumor	CRC	TCGA	MSS	0.22	0.2187	MSS	0.3004	MSS	MSI-H	MSI-H	Yes
TCGA-AG-3731-01A-11R-1736-07	Tumor	CRC	TCGA	MSS	0.04	0.0225	MSS	0.0003	MSS	MSS	MSI-H	Yes
TCGA-AD-6890-01A-11R-1928-07	Tumor	CRC	TCGA	MSS	0.04	0.0002	MSS	0.0004	MSS	MSS	MSI-H	Yes
974b1fa9-8ee7-4f02-b0ff-221fc98abe5f	Tumor	CRC	ICGC	MSS	NA	0.0001	MSS	0.0003	MSS	MSS	MSI-H	No
TCGA-G5-6572-01A-11R-1830-07	Tumor	CRC	TCGA	MSS	0.06	0.0002	MSS	0.0004	MSS	MSS	MSI-H	Yes
TCGA-AF-6136-01A-11R-1830-07	Tumor	CRC	TCGA	MSS	0.32	0.0016	MSS	0.0001	MSS	MSS	MSI-H	Yes
TCGA-AA-3697-01A-01R-1723-07	Tumor	CRC	TCGA	MSS	0.55	0.0001	MSS	0	MSS	MSS	MSI-H	Yes
TCGA-AG-A01L-01A-01R-A002-07	Tumor	CRC	TCGA	MSS	0.28	0.0003	MSS	0.0003	MSS	MSS	MSI-H	Yes
TCGA-CM-4751-01A-02R-1839-07	Tumor	CRC	TCGA	MSS	0	0.0244	MSS	0.0107	MSS	MSI-H	MSI-H	Yes
TCGA-AA-A00N-01A-02R-A00A-07	Tumor	CRC	TCGA	MSS	0.16	0.0142	MSS	0.0114	MSS	MSI-H	MSI-H	Yes
TCGA-AA-3530-01A-01R-1022-07	Tumor	CRC	TCGA	MSS	1.11	0.0003	MSS	0.0014	MSS	MSS	MSI-H	Yes
TCGA-D5-5538-01A-01R-1653-07	Tumor	CRC	TCGA	MSS	0.25	0.0031	MSS	0.0042	MSS	MSS	MSI-H	Yes
TCGA-AA-3684-01A-02R-0905-07	Tumor	CRC	TCGA	MSS	0.04	0.0073	MSS	0.0216	MSS	MSI-H	MSI-H	Yes
TCGA-G4-6321-01A-11R-1723-07	Tumor	CRC	TCGA	MSS	0.04	0.4642	MSI-H	0.2094	MSS	MSI-H	MSI-H	Yes
14CO002	Tumor	CRC	CPTAC	MSS	NA	0.0043	MSS	0.0002	MSS	MSS	MSS	No
TCGA-A6-2682-01A-01R-1410-07	Tumor	CRC	TCGA	MSS	0.1	0.0004	MSS	0.0029	MSS	MSI-H	MSI-H	Yes
TCGA-AA-3811-01A-01R-1022-07	Tumor	CRC	TCGA	MSI-H	29.83	0.7757	MSI-H	0.9622	MSI-H	MSI-H	MSI-H	Yes
TCGA-F5-6464-01A-11R-1736-07	Tumor	CRC	TCGA	MSS	0.11	0.0832	MSS	0.0014	MSS	MSS	MSI-H	Yes
TCGA-AY-A8YK-01A-11R-A41B-07	Tumor	CRC	TCGA	MSS	0.25	0.0001	MSS	0.0001	MSS	MSS	MSI-H	Yes
TCGA-AA-3693-01A-01R-0905-07	Tumor	CRC	TCGA	MSS	1.01	0.0001	MSS	0.0001	MSS	MSS	MSI-H	Yes
05CO003	Tumor	CRC	CPTAC	MSI-H	NA	0.9794	MSI-H	0.954	MSI-H	MSI-H	MSS	No
TCGA-AA-3831-01A-01R-0905-07	Tumor	CRC	TCGA	MSS	0.45	0.0005	MSS	0.0069	MSS	MSI-H	MSI-H	Yes
TCGA-AA-3955-01A-02R-1022-07	Tumor	CRC	TCGA	MSS	0.16	0.0002	MSS	0.0001	MSS	MSS	MSI-H	Yes
TCGA-AZ-4308-01A-01R-1410-07	Tumor	CRC	TCGA	MSS	0.08	0.0003	MSS	0.0008	MSS	MSS	MSI-H	Yes
TCGA-AG-A002-01A-01R-A002-07	Tumor	CRC	TCGA	MSS	2.68	0.0823	MSS	0.1006	MSS	MSI-H	MSI-H	Yes
11CO007	Tumor	CRC	CPTAC	MSI-H	NA	0.9668	MSI-H	0.9472	MSI-H	MSI-H	MSS	No
TCGA-EF-5830-01A-01R-1660-07	Tumor	CRC	TCGA	MSS	0.55	0.0002	MSS	0.0015	MSS	MSS	MSI-H	Yes
TCGA-D5-6538-01A-11R-1723-07	Tumor	CRC	TCGA	MSS	0.66	0.0005	MSS	0.0026	MSS	MSS	MSI-H	Yes
TCGA-WS-AB45-01A-11R-A41B-07	Tumor	CRC	TCGA	MSI-H	14.39	0.9706	MSI-H	0.8137	MSI-H	MSI-H	MSI-H	Yes
TCGA-DC-4749-01A-01R-1736-07	Tumor	CRC	TCGA	MSS	0.25	0.0001	MSS	0.0001	MSS	MSS	MSI-H	Yes
TCGA-G4-6323-01A-11R-1723-07	Tumor	CRC	TCGA	MSS	0	0.0012	MSS	0.0006	MSS	MSS	MSI-H	Yes
14CO003	Tumor	CRC	CPTAC	MSI-H	NA	0.9156	MSI-H	0.6213	MSI-H	MSI-H	MSS	No
TCGA-AA-3502-01A-01R-1410-07	Tumor	CRC	TCGA	MSS	0.15	0.0348	MSS	0.0147	MSS	MSS	MSI-H	Yes
TCGA-A6-3809-01B-04R-A277-07	Tumor	CRC	TCGA	MSI-H	17.46	0.9891	MSI-H	1	MSI-H	MSI-H	MSI-H	Yes
TCGA-AG-A00H-01A-01R-A00A-07	Tumor	CRC	TCGA	MSS	0.51	0.0001	MSS	0.0002	MSS	MSS	MSI-H	Yes
64b434c0-0692-4034-9561-698a4d34629d	Tumor	CRC	ICGC	MSS	NA	0.0036	MSS	0.1014	MSS	MSI-H	MSI-H	No
11CO018	Tumor	CRC	CPTAC	MSI-H	NA	0.9703	MSI-H	0.9511	MSI-H	MSI-H	MSS	No
05CO028	Tumor	CRC	CPTAC	MSS	NA	0.1613	MSS	0.0403	MSS	MSS	MSS	No
TCGA-A6-5662-01A-01R-1653-07	Tumor	CRC	TCGA	MSS	0.66	0.0002	MSS	0.0003	MSS	MSS	MSI-H	Yes
TCGA-F5-6811-01A-11R-1830-07	Tumor	CRC	TCGA	MSS	0.26	0.0001	MSS	0	MSS	MSS	MSI-H	Yes
TCGA-AA-3966-01A-01R-1113-07	Tumor	CRC	TCGA	MSI-H	40.35	0.984	MSI-H	0.9884	MSI-H	MSI-H	MSI-H	Yes
3a5a0fa3-1cbd-4123-a217-e5644dbbddde	Tumor	CRC	ICGC	MSS	NA	0.0002	MSS	0.0004	MSS	MSS	MSI-H	No
11CO052	Tumor	CRC	CPTAC	MSS	NA	0.6079	MSI-H	0.0632	MSS	MSS	MSS	No
TCGA-AA-3520-01A-01R-0821-07	Tumor	CRC	TCGA	MSS	0.1	0.0003	MSS	0.0005	MSS	MSS	MSI-H	Yes
TCGA-D5-7000-01A-11R-A32Z-07	Tumor	CRC	TCGA	MSS	0.13	0.1235	MSS	0.0353	MSS	MSS	MSI-H	Yes
TCGA-5M-AAT6-01A-11R-A41B-07	Tumor	CRC	TCGA	MSI-H	13.3	0.98	MSI-H	0.9749	MSI-H	MSI-H	MSI-H	Yes
TCGA-CA-5255-01A-11R-1839-07	Tumor	CRC	TCGA	MSS	0	0.0379	MSS	0.2378	MSS	MSS	MSI-H	Yes
TCGA-AG-3728-01A-01R-0905-07	Tumor	CRC	TCGA	MSS	0.4	0.0004	MSS	0.0005	MSS	MSS	MSI-H	Yes
TCGA-DY-A1DC-01A-31R-A155-07	Tumor	CRC	TCGA	MSS	0.15	0.0002	MSS	0.0001	MSS	MSS	MSI-H	Yes
09CO018	Tumor	CRC	CPTAC	MSS	NA	0.1679	MSS	0.0013	MSS	MSS	MSS	No
TCGA-DC-5869-01A-01R-1660-07	Tumor	CRC	TCGA	MSS	0.37	0.0001	MSS	0	MSS	MSS	MSI-H	Yes
11CO005	Tumor	CRC	CPTAC	MSS	NA	0.0119	MSS	0.002	MSS	MSS	MSS	No
TCGA-AA-3662-01A-01R-1723-07	Tumor	CRC	TCGA	MSS	0.29	0.0005	MSS	0.0009	MSS	MSI-H	MSI-H	Yes
TCGA-DM-A1D0-01A-11R-A155-07	Tumor	CRC	TCGA	MSS	0.43	0.0002	MSS	0.0005	MSS	MSI-H	MSI-H	Yes
01CO014	Tumor	CRC	CPTAC	MSI-H	NA	0.9625	MSI-H	0.9384	MSI-H	MSI-H	MSS	No
TCGA-AM-5820-01A-01R-1653-07	Tumor	CRC	TCGA	MSS	0.31	0.0007	MSS	0.0011	MSS	MSS	MSI-H	Yes
TCGA-CK-4948-01B-11R-1653-07	Tumor	CRC	TCGA	MSS	0.18	0.0005	MSS	0.0002	MSS	MSS	MSI-H	Yes
44dfb04b-bb65-43b6-98b3-b34fba958e37	Tumor	CRC	ICGC	MSS	NA	0.0006	MSS	0.0012	MSS	MSS	MSI-H	No
TCGA-AG-3883-01A-02R-0905-07	Tumor	CRC	TCGA	MSS	0.22	0.0004	MSS	0.0005	MSS	MSI-H	MSI-H	Yes
TCGA-DY-A1DF-01A-11R-A155-07	Tumor	CRC	TCGA	MSS	0.79	0.0015	MSS	0.0044	MSS	MSI-H	MSI-H	Yes
b2ee51d4-301a-47f2-9be0-de43df53cad6	Tumor	CRC	ICGC	MSS	NA	0.007	MSS	0.0012	MSS	MSS	MSI-H	No
TCGA-A6-6782-01A-11R-1839-07	Tumor	CRC	TCGA	MSS	0.03	0.0001	MSS	0.0001	MSS	MSS	MSI-H	Yes
TCGA-AA-3511-01A-21R-1839-07	Tumor	CRC	TCGA	MSS	0.02	0.0002	MSS	0.0002	MSS	MSS	MSI-H	Yes
TCGA-AA-A02F-01A-01R-A089-07	Tumor	CRC	TCGA	MSS	1.47	0.0002	MSS	0.0001	MSS	MSS	MSI-H	Yes
TCGA-AA-3858-01A-01R-0905-07	Tumor	CRC	TCGA	MSS	0.34	0.0002	MSS	0.0004	MSS	MSS	MSI-H	Yes
TCGA-DY-A1DG-01A-11R-A32Y-07	Tumor	CRC	TCGA	MSS	0.73	0.0002	MSS	0.0001	MSS	MSS	MSI-H	Yes
TCGA-G4-6317-01A-11R-1723-07	Tumor	CRC	TCGA	MSS	0.5	0.0002	MSS	0.0002	MSS	MSS	MSI-H	Yes
TCGA-CK-4952-01A-01R-1723-07	Tumor	CRC	TCGA	MSS	0.21	0.7741	MSI-H	0.2994	MSS	MSI-H	MSI-H	Yes
TCGA-HF-A5NB-01A-11R-A31P-31	Tumor	STAD	TCGA	MSI-H	29.67	1	MSI-H	1	MSI-H	MSI-H	MSI-H	Yes
TCGA-CG-5716-01A-21R-1802-13	Tumor	STAD	TCGA	MSS	0	0.0151	MSS	0.0069	MSS	MSI-H	MSI-H	Yes
TCGA-HU-A4GY-01A-21R-A24K-31	Tumor	STAD	TCGA	MSS	0.02	0.011	MSS	0.0033	MSS	MSI-H	MSI-H	Yes
TCGA-VQ-A8E7-01B-11R-A414-31	Tumor	STAD	TCGA	MSS	0.05	0.0075	MSS	0.0053	MSS	MSI-H	MSI-H	Yes
TCGA-BR-6454-01A-11R-1802-13	Tumor	STAD	TCGA	MSS	0.03	0.0022	MSS	0.0033	MSS	MSS	MSI-H	Yes
64ae6065-fbd5-48fc-a31c-caaef87bcc0b	Tumor	STAD	ICGC	MSS	NA	0.1837	MSS	0.1686	MSS	MSI-H	MSI-H	No
TCGA-VQ-A8PU-01A-12R-A414-31	Tumor	STAD	TCGA	MSS	0.07	0.0053	MSS	0.0021	MSS	MSI-H	MSI-H	Yes
TCGA-BR-8384-01A-21R-2402-13	Tumor	STAD	TCGA	MSS	0	0.0118	MSS	0.0013	MSS	MSI-H	MSI-H	Yes
ee72d926-e87d-47fd-8d58-b3202d03b473	Tumor	STAD	ICGC	MSS	NA	0.0179	MSS	0.0012	MSS	MSS	MSI-H	No
TCGA-HU-8604-01A-11R-2402-13	Tumor	STAD	TCGA	MSS	0	0.2833	MSS	0.0918	MSS	MSI-H	MSI-H	Yes
TCGA-CG-5732-01A-11R-1602-13	Tumor	STAD	TCGA	MSS	0	0.0056	MSS	0.0018	MSS	MSS	MSI-H	Yes
TCGA-HU-A4H6-01A-11R-A251-31	Tumor	STAD	TCGA	MSS	0.01	0.0124	MSS	0.0114	MSS	MSI-H	MSI-H	Yes
TCGA-BR-4370-01A-01R-1157-13	Tumor	STAD	TCGA	MSI-H	19.39	0.9857	MSI-H	0.992	MSI-H	MSI-H	MSI-H	Yes
TCGA-IN-7808-01A-11R-2203-13	Tumor	STAD	TCGA	MSS	0	0.0057	MSS	0.0069	MSS	MSI-H	MSI-H	Yes
TCGA-CG-4465-01A-01R-1157-13	Tumor	STAD	TCGA	MSI-H	19.53	0.987	MSI-H	0.9836	MSI-H	MSI-H	MSI-H	Yes
TCGA-BR-8291-01A-11R-2343-13	Tumor	STAD	TCGA	MSS	0	0.006	MSS	0.0008	MSS	MSS	MSI-H	Yes
TCGA-CG-4440-01A-01R-1157-13	Tumor	STAD	TCGA	MSS	0.47	0.0737	MSS	0.0155	MSS	MSI-H	MSI-H	Yes
TCGA-HU-A4H8-01A-11R-A251-31	Tumor	STAD	TCGA	MSI-H	22.66	0.9939	MSI-H	0.9799	MSI-H	MSI-H	MSI-H	Yes
TCGA-CG-4436-01A-01R-1157-13	Tumor	STAD	TCGA	MSS	0.36	0.0194	MSS	0.0011	MSS	MSS	MSI-H	Yes
TCGA-BR-8676-01A-11R-2402-13	Tumor	STAD	TCGA	MSS	0.01	0.0351	MSS	0.0242	MSS	MSI-H	MSI-H	Yes
TCGA-CG-4460-01A-01R-1157-13	Tumor	STAD	TCGA	MSI-H	26.9	0.4403	MSS	0.6049	MSI-H	MSI-H	MSI-H	Yes
TCGA-BR-6565-01A-11R-1802-13	Tumor	STAD	TCGA	MSS	0.11	0.0194	MSS	0.0007	MSS	MSS	MSI-H	Yes
TCGA-VQ-A8DU-01A-11R-A36D-31	Tumor	STAD	TCGA	MSS	0.16	0.0017	MSS	0.0001	MSS	MSI-H	MSI-H	Yes
TCGA-CD-5803-01A-11R-1602-13	Tumor	STAD	TCGA	MSS	0	0.0061	MSS	0.0032	MSS	MSS	MSI-H	Yes
b66f73e6-f4fa-404c-89f8-1958e753d40f	Tumor	STAD	ICGC	MSS	NA	0.002	MSS	0.0005	MSS	MSS	MSI-H	No
TCGA-D7-6527-01A-11R-1802-13	Tumor	STAD	TCGA	MSS	0.07	0.0029	MSS	0.0013	MSS	MSI-H	MSI-H	Yes
TCGA-D7-6525-01A-11R-1802-13	Tumor	STAD	TCGA	MSS	0.03	0.0194	MSS	0.0029	MSS	MSI-H	MSI-H	Yes
TCGA-VQ-A8PX-01A-12R-A414-31	Tumor	STAD	TCGA	MSI-H	6.55	0.2688	MSS	0.0533	MSS	MSI-H	MSI-H	Yes
TCGA-BR-7196-01A-11R-2055-13	Tumor	STAD	TCGA	MSS	0	0.0111	MSS	0.0102	MSS	MSI-H	MSI-H	Yes
TCGA-CG-4476-01A-01R-1157-13	Tumor	STAD	TCGA	MSS	0	0.0044	MSS	0.0015	MSS	MSI-H	MSI-H	Yes
TCGA-D7-5577-01A-01R-1602-13	Tumor	STAD	TCGA	MSS	0.04	0.0194	MSS	0.0177	MSS	MSI-H	MSI-H	Yes
TCGA-BR-4256-01A-01R-1131-13	Tumor	STAD	TCGA	MSI-H	4.84	0.9931	MSI-H	0.9817	MSI-H	MSI-H	MSI-H	Yes
TCGA-D7-6822-01A-11R-1884-13	Tumor	STAD	TCGA	MSS	0.47	0.0194	MSS	0.0013	MSS	MSS	MSI-H	Yes
TCGA-BR-8483-01A-31R-2402-13	Tumor	STAD	TCGA	MSS	0.35	0.0012	MSS	0.0002	MSS	MSS	MSI-H	Yes
TCGA-BR-8295-01A-11R-2343-13	Tumor	STAD	TCGA	MSS	0.05	0.0258	MSS	0.0104	MSS	MSI-H	MSI-H	Yes
TCGA-CG-5717-01A-11R-1602-13	Tumor	STAD	TCGA	MSS	0	0.0347	MSS	0.01	MSS	MSI-H	MSI-H	Yes
TCGA-VQ-A8E2-01A-11R-A36D-31	Tumor	STAD	TCGA	MSS	0.05	0.0186	MSS	0.0005	MSS	MSS	MSI-H	Yes
TCGA-BR-6710-01A-11R-1884-13	Tumor	STAD	TCGA	MSS	0	0.0075	MSS	0.0061	MSS	MSI-H	MSI-H	Yes
TCGA-CG-4469-01A-01R-1157-13	Tumor	STAD	TCGA	MSS	0.36	0.0546	MSS	0.007	MSS	MSI-H	MSI-H	Yes
TCGA-FP-8209-01A-11R-2343-13	Tumor	STAD	TCGA	MSS	0	0.0065	MSS	0.0028	MSS	MSI-H	MSI-H	Yes
TCGA-D7-6818-01A-11R-1884-13	Tumor	STAD	TCGA	MSS	0.11	0.009	MSS	0.0069	MSS	MSI-H	MSI-H	Yes
TCGA-BR-8060-01A-11R-2343-13	Tumor	STAD	TCGA	MSS	0.65	0.0194	MSS	0.0645	MSS	MSS	MSI-H	Yes
TCGA-BR-4279-01A-01R-1131-13	Tumor	STAD	TCGA	MSS	0.09	0.0194	MSS	0.0688	MSS	MSI-H	MSI-H	Yes
TCGA-HU-A4GX-01A-12R-A251-31	Tumor	STAD	TCGA	MSI-H	14.09	0.9851	MSI-H	0.8688	MSI-H	MSI-H	MSI-H	Yes
TCGA-RD-A7BW-01A-11R-A32D-31	Tumor	STAD	TCGA	MSS	0.06	0.0097	MSS	0.0027	MSS	MSI-H	MSI-H	Yes
TCGA-VQ-A91Z-01A-11R-A414-31	Tumor	STAD	TCGA	MSS	0.11	0.0092	MSS	0.0003	MSS	MSS	MSI-H	Yes
TCGA-FP-8631-01A-11R-2402-13	Tumor	STAD	TCGA	MSS	0.03	0.0194	MSS	0.0031	MSS	MSI-H	MSI-H	Yes
TCGA-IN-8663-01A-11R-2402-13	Tumor	STAD	TCGA	MSS	0.31	0.0193	MSS	0.0039	MSS	MSI-H	MSI-H	Yes
249b80fa-341f-429f-af14-18a917162c73	Tumor	STAD	ICGC	MSS	NA	0.02	MSS	0.0085	MSS	MSI-H	MSI-H	No
TCGA-D7-A6F0-01A-11R-A31P-31	Tumor	STAD	TCGA	MSS	0.37	0.0166	MSS	0.0009	MSS	MSI-H	MSI-H	Yes
TCGA-VQ-A8PQ-01A-11R-A414-31	Tumor	STAD	TCGA	MSS	0	0.0041	MSS	0.0021	MSS	MSI-H	MSI-H	Yes
TCGA-BR-6801-01A-11R-1884-13	Tumor	STAD	TCGA	MSS	0.56	0.0128	MSS	0.0019	MSS	MSI-H	MSI-H	Yes
27b37399-0a77-400e-9dff-0c9c26455144	Tumor	STAD	ICGC	MSS	NA	0.028	MSS	0.0185	MSS	MSS	MSI-H	No
TCGA-IN-A7NU-01A-22R-A354-31	Tumor	STAD	TCGA	MSS	0.02	0.0051	MSS	0.0407	MSS	MSI-H	MSI-H	Yes
TCGA-HF-7131-01A-11R-2055-13	Tumor	STAD	TCGA	MSS	0.1	0.0031	MSS	0.0072	MSS	MSS	MSI-H	Yes
TCGA-CD-8534-01A-11R-2343-13	Tumor	STAD	TCGA	MSS	0.04	0.0217	MSS	0.0069	MSS	MSI-H	MSI-H	Yes
TCGA-RD-A8MW-01A-11R-A36D-31	Tumor	STAD	TCGA	MSS	0.02	0.002	MSS	0.0041	MSS	MSI-H	MSI-H	Yes
TCGA-BR-8372-01A-11R-2343-13	Tumor	STAD	TCGA	MSI-H	27.35	1	MSI-H	1	MSI-H	MSI-H	MSI-H	Yes
TCGA-D7-6524-01A-11R-1802-13	Tumor	STAD	TCGA	MSS	0	0.0093	MSS	0.0117	MSS	MSI-H	MSI-H	Yes
TCGA-BR-4257-01A-01R-1131-13	Tumor	STAD	TCGA	MSI-H	18.06	0.9969	MSI-H	0.9964	MSI-H	MSI-H	MSI-H	Yes
TCGA-RD-A7BT-01A-11R-A33Y-31	Tumor	STAD	TCGA	MSS	0	0.0077	MSS	0.0023	MSS	MSS	MSI-H	Yes
TCGA-HU-A4H5-01A-21R-A251-31	Tumor	STAD	TCGA	MSS	0.03	0.0098	MSS	0.0012	MSS	MSS	MSI-H	Yes
TCGA-VQ-A91Y-01A-11R-A414-31	Tumor	STAD	TCGA	MSS	0	0.0099	MSS	0.0028	MSS	MSI-H	MSI-H	Yes
TCGA-BR-4267-01A-01R-1131-13	Tumor	STAD	TCGA	MSS	0.18	0.0163	MSS	0.004	MSS	MSI-H	MSI-H	Yes
TCGA-CD-A48C-01A-11R-A24K-31	Tumor	STAD	TCGA	MSS	0.54	0.0052	MSS	0.0018	MSS	MSI-H	MSI-H	Yes
14fd82b2-a288-403b-8608-c1d99f602c6f	Tumor	STAD	ICGC	MSS	NA	0.0015	MSS	0.0001	MSS	MSS	MSI-H	No
TCGA-RD-A8N9-01A-12R-A39E-31	Tumor	STAD	TCGA	MSS	0.08	0.0038	MSS	0.0007	MSS	MSI-H	MSI-H	Yes
TCGA-F1-6874-01A-11R-1884-13	Tumor	STAD	TCGA	MSI-H	16.68	0.8338	MSI-H	0.8242	MSI-H	MSI-H	MSI-H	Yes
TCGA-CD-5804-01A-12R-2055-13	Tumor	STAD	TCGA	MSS	0.02	0.0032	MSS	0.001	MSS	MSI-H	MSI-H	Yes
TCGA-BR-6852-01A-11R-1884-13	Tumor	STAD	TCGA	MSI-H	11.75	1	MSI-H	1	MSI-H	MSI-H	MSI-H	Yes
TCGA-BR-7707-01A-11R-2055-13	Tumor	STAD	TCGA	MSI-H	8.54	1	MSI-H	1	MSI-H	MSI-H	MSI-H	Yes
TCGA-R5-A7ZR-01A-11R-A354-31	Tumor	STAD	TCGA	MSS	0.1	0.0031	MSS	0.0009	MSS	MSI-H	MSI-H	Yes
TCGA-CG-4301-01A-01R-1157-13	Tumor	STAD	TCGA	MSS	0.01	0.0089	MSS	0.0069	MSS	MSI-H	MSI-H	Yes
TCGA-HU-A4H3-01A-21R-A251-31	Tumor	STAD	TCGA	MSI-H	20.8	1	MSI-H	0.9972	MSI-H	MSI-H	MSI-H	Yes
TCGA-BR-8364-01A-11R-2343-13	Tumor	STAD	TCGA	MSS	0	0.0051	MSS	0.0006	MSS	MSI-H	MSI-H	Yes
45374ae4-974c-4637-a6dd-0b8041330024	Tumor	STAD	ICGC	MSS	NA	0.0124	MSS	0.0064	MSS	MSS	MSI-H	No
TCGA-HU-A4GP-01A-11R-A251-31	Tumor	STAD	TCGA	MSS	0.15	0.0676	MSS	0.0187	MSS	MSI-H	MSI-H	Yes
df0df04e-bb65-4dd6-91db-753eaa86a0c3	Tumor	STAD	ICGC	MSS	NA	0.0612	MSS	0.0316	MSS	MSS	MSI-H	No
TCGA-VQ-A925-01A-11R-A414-31	Tumor	STAD	TCGA	MSS	0.06	0.0116	MSS	0.0169	MSS	MSI-H	MSI-H	Yes
TCGA-BR-4371-01A-01R-1157-13	Tumor	STAD	TCGA	MSS	0.09	0.2757	MSS	0.425	MSS	MSS	MSI-H	Yes
TCGA-CD-5813-01A-11R-1602-13	Tumor	STAD	TCGA	MSS	0.18	0.0063	MSS	0.0069	MSS	MSI-H	MSI-H	Yes
TCGA-ZA-A8F6-01A-23R-A36D-31	Tumor	STAD	TCGA	MSS	0	0.0049	MSS	0.0009	MSS	MSI-H	MSI-H	Yes
TCGA-HU-A4H0-01A-11R-A251-31	Tumor	STAD	TCGA	MSS	0	0.0293	MSS	0.021	MSS	MSS	MSI-H	Yes
TCGA-VQ-A8P3-01A-11R-A36D-31	Tumor	STAD	TCGA	MSS	0	0.4267	MSS	0.7176	MSI-H	MSI-H	MSI-H	Yes
TCGA-BR-A4CR-01A-11R-A24K-31	Tumor	STAD	TCGA	MSS	0.7	0.0383	MSS	0.0049	MSS	MSI-H	MSI-H	Yes
TCGA-R5-A7O7-01A-11R-A33Y-31	Tumor	STAD	TCGA	MSS	0.04	0.0194	MSS	0.0292	MSS	MSI-H	MSI-H	Yes
TCGA-VQ-A922-01A-11R-A414-31	Tumor	STAD	TCGA	MSS	0.42	0.0036	MSS	0.0001	MSS	MSS	MSI-H	Yes
TCGA-VQ-A94P-01A-13R-A414-31	Tumor	STAD	TCGA	MSS	0	0.0177	MSS	0.0048	MSS	MSI-H	MSI-H	Yes
TCGA-VQ-A91V-01A-11R-A414-31	Tumor	STAD	TCGA	MSS	0.24	0.1728	MSS	0.0042	MSS	MSI-H	MSI-H	Yes
TCGA-F1-6875-01A-11R-2055-13	Tumor	STAD	TCGA	MSS	0.54	0.015	MSS	0.0027	MSS	MSI-H	MSI-H	Yes
TCGA-CG-5734-01A-11R-1602-13	Tumor	STAD	TCGA	MSS	0.01	0.1311	MSS	0.6866	MSI-H	MSI-H	MSI-H	Yes
TCGA-BR-A4J4-01A-12R-A251-31	Tumor	STAD	TCGA	MSS	0.01	0.0208	MSS	0.0088	MSS	MSI-H	MSI-H	Yes
TCGA-MX-A5UJ-01A-11R-A31P-31	Tumor	STAD	TCGA	MSI-H	16.82	0.9924	MSI-H	0.9773	MSI-H	MSI-H	MSI-H	Yes
TCGA-R5-A7ZI-01A-11R-A354-31	Tumor	STAD	TCGA	MSI-H	6.44	0.9595	MSI-H	0.9881	MSI-H	MSI-H	MSI-H	Yes
TCGA-D7-8572-01A-11R-2343-13	Tumor	STAD	TCGA	MSS	0	0.015	MSS	0.001	MSS	MSS	MSI-H	Yes
TCGA-BR-6803-01A-11R-1884-13	Tumor	STAD	TCGA	MSS	0	0.0031	MSS	0.0009	MSS	MSI-H	MSI-H	Yes
TCGA-CG-5722-01A-21R-1602-13	Tumor	STAD	TCGA	MSS	0	0.0194	MSS	0.4836	MSI-H	MSI-H	MSI-H	Yes
TCGA-HU-A4GH-01A-11R-A24K-31	Tumor	STAD	TCGA	MSS	0.15	0.0292	MSS	0.3974	MSS	MSI-H	MSI-H	Yes
TCGA-CD-A4MH-01A-11R-A251-31	Tumor	STAD	TCGA	MSS	0	0.0048	MSS	0.0007	MSS	MSI-H	MSI-H	Yes
TCGA-CD-A489-01A-11R-A24K-31	Tumor	STAD	TCGA	MSS	0	0.0048	MSS	0.0006	MSS	MSI-H	MSI-H	Yes
TCGA-FP-7998-01A-11R-2203-13	Tumor	STAD	TCGA	MSS	0.03	0.0157	MSS	0.0069	MSS	MSS	MSI-H	Yes
TCGA-VQ-A8PM-01A-21R-A414-31	Tumor	STAD	TCGA	MSS	0	0.0017	MSS	0.0005	MSS	MSS	MSI-H	Yes
TCGA-BR-7704-01A-11R-2055-13	Tumor	STAD	TCGA	MSS	0.39	0.0094	MSS	0.0089	MSS	MSI-H	MSI-H	Yes
TCGA-CG-4304-01A-01R-1157-13	Tumor	STAD	TCGA	MSS	0.04	0.0064	MSS	0.0012	MSS	MSI-H	MSI-H	Yes
TCGA-BR-4294-01A-01R-1131-13	Tumor	STAD	TCGA	MSS	0.08	0.0194	MSS	0.0069	MSS	MSI-H	MSI-H	Yes
TCGA-D7-A74A-01A-11R-A32D-31	Tumor	STAD	TCGA	MSS	0.69	0.0194	MSS	0.006	MSS	MSI-H	MSI-H	Yes
TCGA-BR-4201-01A-01R-1131-13	Tumor	STAD	TCGA	MSI-H	13.1	0.9662	MSI-H	0.9877	MSI-H	MSI-H	MSI-H	Yes
TCGA-HF-7132-01A-11R-2055-13	Tumor	STAD	TCGA	MSI-H	4.59	0.9716	MSI-H	0.9192	MSI-H	MSI-H	MSI-H	Yes
TCGA-RD-A8N4-01A-21R-A36D-31	Tumor	STAD	TCGA	MSS	0	0.0161	MSS	0.0079	MSS	MSI-H	MSI-H	Yes
TCGA-F1-A448-01A-11R-A24K-31	Tumor	STAD	TCGA	MSI-H	4.28	0.9487	MSI-H	0.9882	MSI-H	MSI-H	MSI-H	Yes
TCGA-FP-7916-01A-11R-2203-13	Tumor	STAD	TCGA	MSS	0.23	0.0037	MSS	0.0042	MSS	MSS	MSI-H	Yes
TCGA-IN-AB1X-01A-11R-A39E-31	Tumor	STAD	TCGA	MSS	0	0.3123	MSS	0.0656	MSS	MSI-H	MSI-H	Yes
TCGA-VQ-A924-01A-11R-A414-31	Tumor	STAD	TCGA	MSI-H	17.33	1	MSI-H	1	MSI-H	MSI-H	MSI-H	Yes
TCGA-VQ-A8DT-01A-11R-A36D-31	Tumor	STAD	TCGA	MSS	0.02	0.1861	MSS	0.018	MSS	MSI-H	MSI-H	Yes
TCGA-CG-5718-01A-11R-1602-13	Tumor	STAD	TCGA	MSS	0.25	0.0082	MSS	0.0051	MSS	MSI-H	MSI-H	Yes
TCGA-HU-8244-01A-11R-2343-13	Tumor	STAD	TCGA	MSS	0.17	0.1568	MSS	0.1123	MSS	MSI-H	MSI-H	Yes
TCGA-BR-7851-01A-11R-2203-13	Tumor	STAD	TCGA	MSI-H	7.29	0.9898	MSI-H	0.9906	MSI-H	MSI-H	MSI-H	Yes
TCGA-BR-8592-01A-11R-2402-13	Tumor	STAD	TCGA	MSS	0	0.006	MSS	0.0012	MSS	MSI-H	MSI-H	Yes
TCGA-CD-8532-01A-11R-2343-13	Tumor	STAD	TCGA	MSS	0	0.0087	MSS	0.0025	MSS	MSS	MSI-H	Yes
TCGA-D7-6815-01A-11R-1884-13	Tumor	STAD	TCGA	MSS	0.08	0.0034	MSS	0.0014	MSS	MSS	MSI-H	Yes
TCGA-BR-8081-01A-11R-2343-13	Tumor	STAD	TCGA	MSI-H	16.84	0.9941	MSI-H	0.9476	MSI-H	MSI-H	MSI-H	Yes
TCGA-BR-6457-01A-21R-1802-13	Tumor	STAD	TCGA	MSS	0	0.0059	MSS	0.0059	MSS	MSI-H	MSI-H	Yes
TCGA-R5-A7ZF-01A-11R-A354-31	Tumor	STAD	TCGA	MSS	0	0.0194	MSS	0.0072	MSS	MSI-H	MSI-H	Yes
TCGA-HU-A4GT-01A-21R-A251-31	Tumor	STAD	TCGA	MSI-H	24.63	0.9924	MSI-H	0.9965	MSI-H	MSI-H	MSI-H	Yes
TCGA-CG-5719-01A-11R-1602-13	Tumor	STAD	TCGA	MSS	0.02	0.0025	MSS	0.0006	MSS	MSI-H	MSI-H	Yes
TCGA-SW-A7EA-01A-12R-A354-31	Tumor	STAD	TCGA	MSI-H	13.93	0.9931	MSI-H	0.9722	MSI-H	MSI-H	MSI-H	Yes
TCGA-HU-A4GJ-01A-11R-A251-31	Tumor	STAD	TCGA	MSS	0.01	0.0034	MSS	0.0007	MSS	MSS	MSI-H	Yes
TCGA-BR-8365-01A-21R-2343-13	Tumor	STAD	TCGA	MSS	0	0.0069	MSS	0.0012	MSS	MSI-H	MSI-H	Yes
TCGA-CG-4462-01A-01R-1157-13	Tumor	STAD	TCGA	MSS	0	0.0358	MSS	0.0055	MSS	MSI-H	MSI-H	Yes
ba717f17-8371-4860-a332-29b17eea8470	Tumor	STAD	ICGC	MSI-H	NA	0.9938	MSI-H	1	MSI-H	MSI-H	MSI-H	No
TCGA-VQ-AA64-01A-11R-A414-31	Tumor	STAD	TCGA	MSS	0.03	0.0288	MSS	0.0018	MSS	MSS	MSI-H	Yes
TCGA-CD-A487-01A-21R-A24K-31	Tumor	STAD	TCGA	MSS	0.02	0.0272	MSS	0.0008	MSS	MSS	MSI-H	Yes
TCGA-BR-8589-01A-11R-2402-13	Tumor	STAD	TCGA	MSS	0.02	0.0113	MSS	0.0069	MSS	MSS	MSI-H	Yes
TCGA-CD-8530-01A-11R-2343-13	Tumor	STAD	TCGA	MSS	0.03	0.0038	MSS	0.0145	MSS	MSI-H	MSI-H	Yes
52739598-8083-45b3-b89e-4d841cb15d7a	Tumor	STAD	ICGC	MSS	NA	0.04	MSS	0.0048	MSS	MSS	MSI-H	No
80cf7dd0-91a5-484d-9592-12873910f0f1	Tumor	STAD	ICGC	MSS	NA	0.0461	MSS	0.0072	MSS	MSS	MSI-H	No
TCGA-CG-4442-01A-01R-1157-13	Tumor	STAD	TCGA	MSI-H	31.32	0.9944	MSI-H	1	MSI-H	MSI-H	MSI-H	Yes
TCGA-BR-A4J9-01A-12R-A251-31	Tumor	STAD	TCGA	MSS	0	0.0101	MSS	0.0007	MSS	MSI-H	MSI-H	Yes
TCGA-D7-8579-01A-11R-2343-13	Tumor	STAD	TCGA	MSS	0	0.0173	MSS	0.0069	MSS	MSI-H	MSI-H	Yes
TCGA-HU-A4G9-01A-11R-A24K-31	Tumor	STAD	TCGA	MSI-H	21.69	0.9884	MSI-H	0.9582	MSI-H	MSI-H	MSI-H	Yes
TCGA-VQ-AA6A-01A-11R-A414-31	Tumor	STAD	TCGA	MSS	0.14	0.0193	MSS	0.0113	MSS	MSS	MSI-H	Yes
TCGA-IN-7806-01A-11R-2055-13	Tumor	STAD	TCGA	MSS	0.02	0.0194	MSS	0.0058	MSS	MSI-H	MSI-H	Yes
TCGA-SW-A7EB-01A-11R-A354-31	Tumor	STAD	TCGA	MSS	0.01	0.0064	MSS	0.0022	MSS	MSI-H	MSI-H	Yes
TCGA-D7-6526-01A-11R-1802-13	Tumor	STAD	TCGA	MSS	0.21	0.004	MSS	0.0001	MSS	MSI-H	MSI-H	Yes
TCGA-BR-6564-01A-12R-1884-13	Tumor	STAD	TCGA	MSS	0	0.0059	MSS	0.0013	MSS	MSI-H	MSI-H	Yes
TCGA-B7-A5TK-01A-12R-A36D-31	Tumor	STAD	TCGA	MSS	0	0.0346	MSS	0.5388	MSI-H	MSI-H	MSI-H	Yes
TCGA-BR-8686-01A-11R-2402-13	Tumor	STAD	TCGA	MSS	0	0.0022	MSS	0.004	MSS	MSS	MSI-H	Yes
TCGA-CG-4475-01A-01R-1157-13	Tumor	STAD	TCGA	MSS	0.25	0.0264	MSS	0.0137	MSS	MSI-H	MSI-H	Yes
TCGA-D7-6519-01A-11R-1802-13	Tumor	STAD	TCGA	MSS	0.16	0.038	MSS	0.3174	MSS	MSI-H	MSI-H	Yes
TCGA-D7-5578-01A-01R-1602-13	Tumor	STAD	TCGA	MSS	0.27	0.0045	MSS	0.0074	MSS	MSS	MSI-H	Yes
TCGA-D7-8575-01A-11R-2343-13	Tumor	STAD	TCGA	MSS	0.23	0.014	MSS	0.0005	MSS	MSI-H	MSI-H	Yes
TCGA-CD-5798-01A-11R-1602-13	Tumor	STAD	TCGA	MSS	0	0.0316	MSS	0.0072	MSS	MSI-H	MSI-H	Yes
TCGA-BR-4363-01A-01R-1157-13	Tumor	STAD	TCGA	MSI-H	18.54	0.3569	MSS	0.391	MSS	MSI-H	MSI-H	Yes
TCGA-CG-4306-01A-01R-1157-13	Tumor	STAD	TCGA	MSI-H	21.35	0.9971	MSI-H	0.9911	MSI-H	MSI-H	MSI-H	Yes
TCGA-VQ-A8PK-01A-12R-A414-31	Tumor	STAD	TCGA	MSS	0.1	0.0377	MSS	0.14	MSS	MSI-H	MSI-H	Yes
TCGA-HF-7134-01A-11R-2055-13	Tumor	STAD	TCGA	MSS	0.27	0.2377	MSS	0.5349	MSI-H	MSI-H	MSI-H	Yes
TCGA-CG-4444-01A-01R-1157-13	Tumor	STAD	TCGA	MSS	0.45	0.0266	MSS	0.013	MSS	MSS	MSI-H	Yes
TCGA-HU-A4HD-01A-11R-A251-31	Tumor	STAD	TCGA	MSS	0.15	0.0084	MSS	0.0004	MSS	MSS	MSI-H	Yes
TCGA-VQ-A8DZ-01A-11R-A36D-31	Tumor	STAD	TCGA	MSS	0.02	0.0108	MSS	0.0005	MSS	MSS	MSI-H	Yes
TCGA-FP-8211-01A-11R-2343-13	Tumor	STAD	TCGA	MSS	0.2	0.0194	MSS	0.0018	MSS	MSI-H	MSI-H	Yes
TCGA-RD-A7BS-01A-11R-A32D-31	Tumor	STAD	TCGA	MSS	0.06	0.0189	MSS	0.0301	MSS	MSI-H	MSI-H	Yes
TCGA-D7-A4YX-01A-11R-A251-31	Tumor	STAD	TCGA	MSS	0.01	0.0635	MSS	0.033	MSS	MSI-H	MSI-H	Yes
TCGA-RD-A8MV-01A-11R-A36D-31	Tumor	STAD	TCGA	MSS	0	0.0251	MSS	0.0013	MSS	MSS	MSI-H	Yes
TCGA-BR-6705-01A-12R-1884-13	Tumor	STAD	TCGA	MSS	0	0.0118	MSS	0.0012	MSS	MSI-H	MSI-H	Yes
TCGA-RD-A7C1-01A-11R-A32D-31	Tumor	STAD	TCGA	MSS	0.18	0.5	MSS	0.2277	MSS	MSI-H	MSI-H	Yes
TCGA-BR-4366-01A-01R-1157-13	Tumor	STAD	TCGA	MSS	1.32	0.0062	MSS	0.008	MSS	MSS	MSI-H	Yes
TCGA-VQ-A91E-01A-31R-A414-31	Tumor	STAD	TCGA	MSI-H	5.65	0.9893	MSI-H	0.9857	MSI-H	MSI-H	MSI-H	Yes
TCGA-BR-8682-01A-11R-2402-13	Tumor	STAD	TCGA	MSS	0	0.007	MSS	0.0016	MSS	MSS	MSI-H	Yes
TCGA-BR-7957-01A-11R-2203-13	Tumor	STAD	TCGA	MSS	0.14	0.021	MSS	0.0608	MSS	MSI-H	MSI-H	Yes
TCGA-BR-8371-01A-11R-2343-13	Tumor	STAD	TCGA	MSS	0	0.011	MSS	0.0002	MSS	MSI-H	MSI-H	Yes
c3df7b7c-64a2-4925-a8c0-2e4c6dc82aff	Tumor	STAD	ICGC	MSS	NA	0.0066	MSS	0.0015	MSS	MSS	MSI-H	No
TCGA-D7-8570-01A-11R-2343-13	Tumor	STAD	TCGA	MSS	0.01	0.0126	MSS	0.0069	MSS	MSI-H	MSI-H	Yes
TCGA-BR-8677-01A-11R-2402-13	Tumor	STAD	TCGA	MSS	0	0.0071	MSS	0.0223	MSS	MSI-H	MSI-H	Yes
TCGA-FP-7829-01A-11R-2055-13	Tumor	STAD	TCGA	MSS	0.3	0.1073	MSS	0.0271	MSS	MSI-H	MSI-H	Yes
TCGA-BR-4357-01A-01R-1157-13	Tumor	STAD	TCGA	MSS	0.22	0.0243	MSS	0.0288	MSS	MSI-H	MSI-H	Yes
TCGA-BR-4191-01A-02R-1131-13	Tumor	STAD	TCGA	MSS	0.06	0.0033	MSS	0.0017	MSS	MSI-H	MSI-H	Yes
1b245b59-ee33-45d3-b36b-976d4069c8e7	Tumor	STAD	ICGC	MSI-H	NA	0.9701	MSI-H	0.9175	MSI-H	MSI-H	MSI-H	No
TCGA-CG-4438-01A-01R-1157-13	Tumor	STAD	TCGA	MSS	0.79	0.0106	MSS	0.0014	MSS	MSS	MSI-H	Yes
TCGA-IP-7968-01A-11R-2203-13	Tumor	STAD	TCGA	MSS	0.11	0.0028	MSS	0.0016	MSS	MSS	MSI-H	Yes
TCGA-BR-8487-01A-11R-2402-13	Tumor	STAD	TCGA	MSI-H	26.21	0.9941	MSI-H	0.9833	MSI-H	MSI-H	MSI-H	Yes
TCGA-B7-A5TN-01A-21R-A31P-31	Tumor	STAD	TCGA	MSS	0.07	0.0161	MSS	0.0009	MSS	MSI-H	MSI-H	Yes
TCGA-BR-7958-01A-21R-2343-13	Tumor	STAD	TCGA	MSS	0	0.0178	MSS	0.0179	MSS	MSI-H	MSI-H	Yes
TCGA-RD-A8N0-01A-12R-A36D-31	Tumor	STAD	TCGA	MSS	0	0.0054	MSS	0.0018	MSS	MSI-H	MSI-H	Yes
TCGA-BR-8369-01A-11R-2343-13	Tumor	STAD	TCGA	MSS	0.02	0.021	MSS	0.0087	MSS	MSI-H	MSI-H	Yes
TCGA-CG-4466-01A-01R-1157-13	Tumor	STAD	TCGA	MSS	2.31	0.0161	MSS	0.1118	MSS	MSS	MSI-H	Yes
TCGA-CD-8528-01A-11R-2343-13	Tumor	STAD	TCGA	MSS	0.2	0.8995	MSI-H	0.6431	MSI-H	MSI-H	MSI-H	Yes
TCGA-HU-8610-01A-22R-2402-13	Tumor	STAD	TCGA	MSS	0	0.0141	MSS	0.0531	MSS	MSI-H	MSI-H	Yes
TCGA-D7-A6EX-01A-11R-A31P-31	Tumor	STAD	TCGA	MSS	0.25	0.0235	MSS	0.0069	MSS	MSI-H	MSI-H	Yes
TCGA-BR-4187-01A-01R-1131-13	Tumor	STAD	TCGA	MSS	0.05	0.0066	MSS	0.0041	MSS	MSI-H	MSI-H	Yes
TCGA-BR-8380-01A-11R-2343-13	Tumor	STAD	TCGA	MSS	0	0.0194	MSS	0.0044	MSS	MSI-H	MSI-H	Yes
95698d6f-5687-4261-a6f4-30a349f74baf	Tumor	STAD	ICGC	MSS	NA	0.019	MSS	0.0026	MSS	MSS	MSI-H	No
TCGA-BR-8486-01A-31R-2402-13	Tumor	STAD	TCGA	MSS	0.02	0.0025	MSS	0.0059	MSS	MSI-H	MSI-H	Yes
TCGA-CD-5801-01A-11R-1602-13	Tumor	STAD	TCGA	MSS	0	0.0092	MSS	0.0586	MSS	MSI-H	MSI-H	Yes
TCGA-BR-8368-01A-11R-2343-13	Tumor	STAD	TCGA	MSI-H	25.9	1	MSI-H	0.992	MSI-H	MSI-H	MSI-H	Yes
TCGA-BR-8484-01A-11R-2402-13	Tumor	STAD	TCGA	MSS	0	0.0068	MSS	0.0069	MSS	MSI-H	MSI-H	Yes
TCGA-CD-8526-01A-11R-2343-13	Tumor	STAD	TCGA	MSS	0.02	0.0143	MSS	0.0034	MSS	MSS	MSI-H	Yes
TCGA-VQ-A91Q-01A-12R-A414-31	Tumor	STAD	TCGA	MSS	0.13	0.0174	MSS	0.0058	MSS	MSI-H	MSI-H	Yes
6d98d09b-cdec-4f71-afb3-2c53bee990c4	Tumor	STAD	ICGC	MSS	NA	0.0179	MSS	0.0056	MSS	MSS	MSI-H	No
TCGA-D7-8576-01A-11R-2343-13	Tumor	STAD	TCGA	MSS	0.09	0.0033	MSS	0.0007	MSS	MSS	MSI-H	Yes
TCGA-HU-A4G2-01A-11R-A251-31	Tumor	STAD	TCGA	MSS	0.01	0.0019	MSS	0.0069	MSS	MSI-H	MSI-H	Yes
TCGA-IN-A6RS-01A-12R-A354-31	Tumor	STAD	TCGA	MSS	0.06	0.0261	MSS	0.2439	MSS	MSI-H	MSI-H	Yes
TCGA-HU-8602-01A-11R-2402-13	Tumor	STAD	TCGA	MSI-H	18.77	0.9877	MSI-H	1	MSI-H	MSI-H	MSI-H	Yes
TCGA-VQ-A8E0-01A-11R-A414-31	Tumor	STAD	TCGA	MSS	0.17	0.0067	MSS	0.0012	MSS	MSI-H	MSI-H	Yes
TCGA-EQ-8122-01A-11R-2343-13	Tumor	STAD	TCGA	MSS	0.48	0.0007	MSS	0.0001	MSS	MSS	MSI-H	Yes
TCGA-HU-A4H2-01A-11R-A251-31	Tumor	STAD	TCGA	MSS	0.11	0.0414	MSS	0.1682	MSS	MSI-H	MSI-H	Yes
TCGA-VQ-A8P5-01A-11R-A39E-31	Tumor	STAD	TCGA	MSS	0.07	0.0041	MSS	0.0053	MSS	MSI-H	MSI-H	Yes
TCGA-VQ-A94U-01A-12R-A414-31	Tumor	STAD	TCGA	MSS	0.16	0.0194	MSS	0.025	MSS	MSI-H	MSI-H	Yes
06dbb69c-390b-4174-859b-c1e20380b483	Tumor	STAD	ICGC	MSS	NA	0.0147	MSS	0.0062	MSS	MSS	MSI-H	No
TCGA-HU-A4HB-01A-12R-A251-31	Tumor	STAD	TCGA	MSS	0.06	0.0113	MSS	0.0052	MSS	MSI-H	MSI-H	Yes
TCGA-VQ-A91U-01A-11R-A414-31	Tumor	STAD	TCGA	MSS	0.13	0.105	MSS	0.0069	MSS	MSS	MSI-H	Yes
TCGA-CD-8533-01A-11R-2343-13	Tumor	STAD	TCGA	MSS	0.38	0.0029	MSS	0.0002	MSS	MSS	MSI-H	Yes
TCGA-BR-8687-01A-11R-2402-13	Tumor	STAD	TCGA	MSS	0.01	0.0104	MSS	0.0217	MSS	MSI-H	MSI-H	Yes
TCGA-HU-A4G3-01A-11R-A24K-31	Tumor	STAD	TCGA	MSS	0	0.1084	MSS	0.081	MSS	MSI-H	MSI-H	Yes
87793870-b51e-433f-9f32-eda032d71f04	Tumor	STAD	ICGC	MSS	NA	0.0036	MSS	0.0061	MSS	MSS	MSI-H	No
TCGA-BR-A4CS-01A-11R-A24K-31	Tumor	STAD	TCGA	MSS	0.04	0.0024	MSS	0.0011	MSS	MSI-H	MSI-H	Yes
TCGA-BR-8588-01A-11R-2402-13	Tumor	STAD	TCGA	MSS	0	0.3496	MSS	0.4779	MSS	MSI-H	MSI-H	Yes
TCGA-D7-A747-01A-22R-A33Y-31	Tumor	STAD	TCGA	MSS	0	0.0092	MSS	0.0015	MSS	MSI-H	MSI-H	Yes
TCGA-VQ-A8PD-01A-11R-A414-31	Tumor	STAD	TCGA	MSS	0	0.0101	MSS	0.0025	MSS	MSI-H	MSI-H	Yes
TCGA-BR-4361-01A-01R-1157-13	Tumor	STAD	TCGA	MSI-H	34.53	0.9919	MSI-H	1	MSI-H	MSI-H	MSI-H	Yes
TCGA-VQ-A92D-01A-11R-A414-31	Tumor	STAD	TCGA	MSS	0.12	0.0445	MSS	0.1957	MSS	MSI-H	MSI-H	Yes
TCGA-IN-A6RN-01A-12R-A33Y-31	Tumor	STAD	TCGA	MSS	0.04	0.0722	MSS	0.1415	MSS	MSI-H	MSI-H	Yes
TCGA-BR-8382-01A-11R-2402-13	Tumor	STAD	TCGA	MSI-H	8.34	0.9941	MSI-H	1	MSI-H	MSI-H	MSI-H	Yes
TCGA-MX-A5UG-01A-21R-A31P-31	Tumor	STAD	TCGA	MSS	0	0.0031	MSS	0.0013	MSS	MSI-H	MSI-H	Yes
TCGA-CD-A48A-01A-12R-A36D-31	Tumor	STAD	TCGA	MSS	0.35	0.0123	MSS	0.0017	MSS	MSI-H	MSI-H	Yes
TCGA-D7-6528-01A-11R-1802-13	Tumor	STAD	TCGA	MSS	0.43	0.0467	MSS	0.0048	MSS	MSS	MSI-H	Yes
TCGA-HU-8249-01A-11R-A36D-31	Tumor	STAD	TCGA	MSS	0.34	0.0397	MSS	0.0069	MSS	MSS	MSI-H	Yes
TCGA-BR-8297-01A-12R-2343-13	Tumor	STAD	TCGA	MSS	0.17	0.0194	MSS	0.0018	MSS	MSI-H	MSI-H	Yes
TCGA-BR-8381-01A-11R-2402-13	Tumor	STAD	TCGA	MSS	0.01	0.0039	MSS	0.0069	MSS	MSS	MSI-H	Yes
TCGA-HU-8238-01A-11R-2343-13	Tumor	STAD	TCGA	MSS	0.13	0.0943	MSS	0.01	MSS	MSI-H	MSI-H	Yes
TCGA-BR-8059-01A-11R-2343-13	Tumor	STAD	TCGA	MSI-H	7.73	0.509	MSS	0.2025	MSS	MSI-H	MSI-H	Yes
TCGA-VQ-A8DV-01A-12R-A36D-31	Tumor	STAD	TCGA	MSS	0.26	0.007	MSS	0.0011	MSS	MSI-H	MSI-H	Yes
TCGA-FP-8210-01A-11R-2343-13	Tumor	STAD	TCGA	MSS	0	0.0046	MSS	0.0015	MSS	MSI-H	MSI-H	Yes
TCGA-MX-A666-01A-11R-A31P-31	Tumor	STAD	TCGA	MSS	0.02	0.0042	MSS	0.0001	MSS	MSS	MSI-H	Yes
TCGA-RD-A8NB-01A-12R-A39E-31	Tumor	STAD	TCGA	MSI-H	9	0.9872	MSI-H	0.9877	MSI-H	MSI-H	MSI-H	Yes
TCGA-D7-A6F2-01A-12R-A31P-31	Tumor	STAD	TCGA	MSS	0.16	0.0018	MSS	0.0042	MSS	MSI-H	MSI-H	Yes
TCGA-CG-5726-01A-11R-1602-13	Tumor	STAD	TCGA	MSI-H	36.1	0.9916	MSI-H	0.9642	MSI-H	MSI-H	MSI-H	Yes
TCGA-IN-AB1V-01A-21R-A414-31	Tumor	STAD	TCGA	MSS	0.01	0.0116	MSS	0.0033	MSS	MSI-H	MSI-H	Yes
TCGA-CG-4443-01A-01R-1157-13	Tumor	STAD	TCGA	MSS	0.35	0.0193	MSS	0.0032	MSS	MSS	MSI-H	Yes
7250c569-720a-49e4-a53e-20abfe9073dc	Tumor	STAD	ICGC	MSS	NA	0.006	MSS	0.0013	MSS	MSS	MSI-H	No
ccdfd8a3-2bc7-474c-b80d-96e8741fe8bc	Tumor	STAD	ICGC	MSS	NA	0.0149	MSS	0.0026	MSS	MSS	MSI-H	No
TCGA-BR-7959-01A-11R-2343-13	Tumor	STAD	TCGA	MSS	0.17	0.0038	MSS	0.0002	MSS	MSI-H	MSI-H	Yes
TCGA-BR-A44T-01A-32R-A24K-31	Tumor	STAD	TCGA	MSS	0	0.0194	MSS	0.0027	MSS	MSI-H	MSI-H	Yes
TCGA-D7-A6EV-01A-11R-A31P-31	Tumor	STAD	TCGA	MSS	0.26	0.4383	MSS	0.1792	MSS	MSI-H	MSI-H	Yes
TCGA-VQ-AA69-01A-11R-A414-31	Tumor	STAD	TCGA	MSS	0.03	0.0194	MSS	0.0008	MSS	MSI-H	MSI-H	Yes
TCGA-FP-8099-01A-11R-2343-13	Tumor	STAD	TCGA	MSS	0.3	0.0149	MSS	0.0005	MSS	MSI-H	MSI-H	Yes
TCGA-HU-A4GC-01A-12R-A251-31	Tumor	STAD	TCGA	MSS	0	0.0194	MSS	0.0069	MSS	MSI-H	MSI-H	Yes
TCGA-VQ-A91A-01A-11R-A414-31	Tumor	STAD	TCGA	MSS	0	0.0194	MSS	0.001	MSS	MSS	MSI-H	Yes
TCGA-BR-A44U-01A-11R-A36D-31	Tumor	STAD	TCGA	MSS	0.15	0.0338	MSS	0.009	MSS	MSI-H	MSI-H	Yes
TCGA-CD-A4MG-01A-11R-A251-31	Tumor	STAD	TCGA	MSI-H	17.31	0.9941	MSI-H	0.9715	MSI-H	MSI-H	MSI-H	Yes
TCGA-BR-A4QL-01A-31R-A251-31	Tumor	STAD	TCGA	MSI-H	25.95	0.9941	MSI-H	0.9934	MSI-H	MSI-H	MSI-H	Yes
TCGA-RD-A8N1-01A-12R-A36D-31	Tumor	STAD	TCGA	MSS	0	0.0297	MSS	0.0062	MSS	MSI-H	MSI-H	Yes
TCGA-HU-A4GU-01A-11R-A251-31	Tumor	STAD	TCGA	MSI-H	16.98	0.9429	MSI-H	0.7873	MSI-H	MSI-H	MSI-H	Yes
TCGA-IN-8462-01A-11R-2343-13	Tumor	STAD	TCGA	MSS	0.1	0.0193	MSS	0.0012	MSS	MSI-H	MSI-H	Yes
TCGA-CG-5724-01A-11R-1602-13	Tumor	STAD	TCGA	MSS	0.83	0.1982	MSS	0.0294	MSS	MSI-H	MSI-H	Yes
TCGA-D7-A4Z0-01A-22R-A251-31	Tumor	STAD	TCGA	MSS	0	0.0226	MSS	0.0087	MSS	MSI-H	MSI-H	Yes
TCGA-IN-A7NT-01A-21R-A354-31	Tumor	STAD	TCGA	MSS	0.03	0.0315	MSS	0.0034	MSS	MSS	MSI-H	Yes
TCGA-RD-A8N2-01A-12R-A36D-31	Tumor	STAD	TCGA	MSS	0	0.0121	MSS	0.0015	MSS	MSI-H	MSI-H	Yes
TCGA-IN-A7NR-01A-11R-A354-31	Tumor	STAD	TCGA	MSS	0	0.0064	MSS	0.0046	MSS	MSI-H	MSI-H	Yes
TCGA-VQ-A91S-01A-11R-A414-31	Tumor	STAD	TCGA	MSS	0.06	0.0095	MSS	0.0749	MSS	MSI-H	MSI-H	Yes
TCGA-IN-A6RO-01A-12R-A33Y-31	Tumor	STAD	TCGA	MSS	0.22	0.5219	MSS	0.0223	MSS	MSI-H	MSI-H	Yes
TCGA-BR-8591-01A-11R-2402-13	Tumor	STAD	TCGA	MSI-H	19.78	1	MSI-H	1	MSI-H	MSI-H	MSI-H	Yes
TCGA-HU-A4GQ-01A-11R-A36D-31	Tumor	STAD	TCGA	MSI-H	21.59	0.9943	MSI-H	0.9779	MSI-H	MSI-H	MSI-H	Yes
TCGA-MX-A663-01A-11R-A31P-31	Tumor	STAD	TCGA	MSS	0.04	0.0029	MSS	0.0001	MSS	MSI-H	MSI-H	Yes
TCGA-BR-7197-01A-11R-2203-13	Tumor	STAD	TCGA	MSS	0.94	0.0067	MSS	0.0004	MSS	MSS	MSI-H	Yes
TCGA-BR-A4J8-01A-11R-A251-31	Tumor	STAD	TCGA	MSS	0.26	0.0037	MSS	0.0005	MSS	MSI-H	MSI-H	Yes
TCGA-CG-5725-01A-11R-1602-13	Tumor	STAD	TCGA	MSS	0.6	0.0173	MSS	0.0069	MSS	MSI-H	MSI-H	Yes
TCGA-BR-7715-01A-11R-2055-13	Tumor	STAD	TCGA	MSS	0.24	0.0038	MSS	0.0012	MSS	MSS	MSI-H	Yes
TCGA-BR-8679-01A-11R-2402-13	Tumor	STAD	TCGA	MSS	0.19	0.0156	MSS	0.0053	MSS	MSS	MSI-H	Yes
TCGA-VQ-A8P2-01A-11R-A36D-31	Tumor	STAD	TCGA	MSI-H	23.26	1	MSI-H	1	MSI-H	MSI-H	MSI-H	Yes
e80aa591-ed43-4486-a7cd-0ea654f10983	Tumor	STAD	ICGC	MSS	NA	0.0163	MSS	0.0129	MSS	MSS	MSI-H	No
TCGA-BR-4280-01A-01R-1131-13	Tumor	STAD	TCGA	MSI-H	16.32	0.9734	MSI-H	0.9385	MSI-H	MSI-H	MSI-H	Yes
TCGA-BR-6458-01A-11R-1802-13	Tumor	STAD	TCGA	MSS	0.15	0.0258	MSS	0.1519	MSS	MSS	MSI-H	Yes
TCGA-BR-6456-01A-11R-1802-13	Tumor	STAD	TCGA	MSS	0.02	0.0262	MSS	0.0013	MSS	MSI-H	MSI-H	Yes
c6721c2d-adce-447c-83dd-e500b43506fc	Tumor	STAD	ICGC	MSS	NA	0.0248	MSS	0.0012	MSS	MSS	MSI-H	No
TCGA-VQ-A8PJ-01A-11R-A414-31	Tumor	STAD	TCGA	MSS	0.13	0.0058	MSS	0.0007	MSS	MSI-H	MSI-H	Yes
TCGA-KB-A6F7-01A-12R-A32D-31	Tumor	STAD	TCGA	MSS	0.17	0.0419	MSS	0.0109	MSS	MSS	MSI-H	Yes
TCGA-BR-8361-01A-11R-2343-13	Tumor	STAD	TCGA	MSI-H	29.62	0.9944	MSI-H	0.9904	MSI-H	MSI-H	MSI-H	Yes
TCGA-CG-5721-01A-11R-1602-13	Tumor	STAD	TCGA	MSI-H	29.72	0.9914	MSI-H	0.9972	MSI-H	MSI-H	MSI-H	Yes
TCGA-D7-A6EY-01A-21R-A31P-31	Tumor	STAD	TCGA	MSI-H	16.01	0.9928	MSI-H	0.9888	MSI-H	MSI-H	MSI-H	Yes
TCGA-VQ-A8PO-01A-11R-A414-31	Tumor	STAD	TCGA	MSI-H	17.06	0.9941	MSI-H	0.9911	MSI-H	MSI-H	MSI-H	Yes
TCGA-BR-8296-01A-11R-2343-13	Tumor	STAD	TCGA	MSS	0	0.0023	MSS	0.002	MSS	MSI-H	MSI-H	Yes
TCGA-D7-A6EZ-01A-11R-A31P-31	Tumor	STAD	TCGA	MSS	0.01	0.0461	MSS	0.0328	MSS	MSS	MSI-H	Yes
TCGA-D7-8573-01A-11R-2343-13	Tumor	STAD	TCGA	MSS	0.09	0.0064	MSS	0.001	MSS	MSI-H	MSI-H	Yes
TCGA-VQ-A923-01A-11R-A414-31	Tumor	STAD	TCGA	MSS	0	0.0017	MSS	0.0005	MSS	MSS	MSI-H	Yes
TCGA-VQ-A8PF-01A-11R-A414-31	Tumor	STAD	TCGA	MSS	0	0.0049	MSS	0.0026	MSS	MSI-H	MSI-H	Yes
TCGA-VQ-AA6K-01A-11R-A414-31	Tumor	STAD	TCGA	MSS	0.04	0.0016	MSS	0.0021	MSS	MSI-H	MSI-H	Yes
TCGA-CD-8527-01A-11R-2343-13	Tumor	STAD	TCGA	MSS	1.43	0.0088	MSS	0.042	MSS	MSI-H	MSI-H	Yes
TCGA-CD-8524-01A-11R-2343-13	Tumor	STAD	TCGA	MSS	0.28	0.0051	MSS	0.0061	MSS	MSS	MSI-H	Yes
TCGA-VQ-AA6F-01A-31R-A414-31	Tumor	STAD	TCGA	MSS	0	0.0194	MSS	0.0016	MSS	MSI-H	MSI-H	Yes
TCGA-VQ-A91D-01A-11R-A414-31	Tumor	STAD	TCGA	MSI-H	23.09	0.997	MSI-H	1	MSI-H	MSI-H	MSI-H	Yes
TCGA-IN-A6RJ-01A-21R-A33Y-31	Tumor	STAD	TCGA	MSS	0	0.0297	MSS	0.0202	MSS	MSI-H	MSI-H	Yes
TCGA-D7-6522-01A-11R-1802-13	Tumor	STAD	TCGA	MSS	0	0.0102	MSS	0.0069	MSS	MSI-H	MSI-H	Yes
791df752-d6c6-47b8-9113-e71fca9a04fe	Tumor	STAD	ICGC	MSS	NA	0.0176	MSS	0.012	MSS	MSS	MSI-H	No
TCGA-VQ-A91N-01A-11R-A414-31	Tumor	STAD	TCGA	MSS	0.3	0.0604	MSS	0.0189	MSS	MSS	MSI-H	Yes
TCGA-CG-5720-01A-11R-1602-13	Tumor	STAD	TCGA	MSS	0.08	0.0407	MSS	0.0278	MSS	MSI-H	MSI-H	Yes
TCGA-CG-4437-01A-01R-1802-13	Tumor	STAD	TCGA	MSS	0.01	0.9818	MSI-H	0.4404	MSS	MSI-H	MSI-H	Yes
TCGA-BR-8289-01A-11R-2343-13	Tumor	STAD	TCGA	MSS	0.28	0.017	MSS	0.2456	MSS	MSI-H	MSI-H	Yes
TCGA-BR-6566-01A-11R-1802-13	Tumor	STAD	TCGA	MSI-H	18.46	0.9932	MSI-H	0.9877	MSI-H	MSI-H	MSI-H	Yes
TCGA-CG-4305-01A-01R-1157-13	Tumor	STAD	TCGA	MSI-H	22.44	0.9874	MSI-H	0.8501	MSI-H	MSI-H	MSI-H	Yes
4b7c033f-23f8-4014-a7ec-341600a0bd58	Tumor	STAD	ICGC	MSS	NA	0.0024	MSS	0.0057	MSS	MSS	MSI-H	No
TCGA-BR-7722-01A-31R-2203-13	Tumor	STAD	TCGA	MSS	0	0.002	MSS	0.0004	MSS	MSI-H	MSI-H	Yes
TCGA-BR-8678-01A-11R-2402-13	Tumor	STAD	TCGA	MSS	0.38	0.0194	MSS	0.0033	MSS	MSS	MSI-H	Yes
TCGA-BR-8680-01A-11R-2402-13	Tumor	STAD	TCGA	MSS	0.29	0.7728	MSI-H	0.059	MSS	MSI-H	MSI-H	Yes
TCGA-BR-A4IV-01A-31R-A251-31	Tumor	STAD	TCGA	MSS	0	0.0089	MSS	0.0043	MSS	MSI-H	MSI-H	Yes
TCGA-BR-8690-01A-11R-2402-13	Tumor	STAD	TCGA	MSS	0	0.0186	MSS	0.0037	MSS	MSI-H	MSI-H	Yes
6a3488f6-b364-426c-bb80-77acc0da4ff8	Tumor	STAD	ICGC	MSS	NA	0.0037	MSS	0.0003	MSS	MSS	MSI-H	No
TCGA-KB-A93J-01A-11R-A39E-31	Tumor	STAD	TCGA	MSS	0.11	0.0505	MSS	0.0069	MSS	MSI-H	MSI-H	Yes
TCGA-BR-A4J6-01A-11R-A251-31	Tumor	STAD	TCGA	MSS	0.03	0.0129	MSS	0.0042	MSS	MSI-H	MSI-H	Yes
TCGA-BR-6563-01A-13R-2055-13	Tumor	STAD	TCGA	MSS	0	0.0021	MSS	0.0069	MSS	MSI-H	MSI-H	Yes
TCGA-D7-6520-01A-11R-1802-13	Tumor	STAD	TCGA	MSS	0.08	0.0108	MSS	0.0006	MSS	MSS	MSI-H	Yes
TCGA-VQ-A927-01A-12R-A414-31	Tumor	STAD	TCGA	MSS	0	0.0088	MSS	0.0074	MSS	MSI-H	MSI-H	Yes
TCGA-D7-8574-01A-13R-2343-13	Tumor	STAD	TCGA	MSS	0.01	0.0024	MSS	0.0017	MSS	MSI-H	MSI-H	Yes
TCGA-VQ-A8PC-01A-11R-A39E-31	Tumor	STAD	TCGA	MSS	0	0.0028	MSS	0.0002	MSS	MSS	MSI-H	Yes
29d36f5e-216e-47cf-8df6-c74876428559	Tumor	STAD	ICGC	MSI-H	NA	0.9967	MSI-H	1	MSI-H	MSI-H	MSI-H	No
TCGA-VQ-AA6G-01A-11R-A414-31	Tumor	STAD	TCGA	MSS	0.02	0.0141	MSS	0.0127	MSS	MSI-H	MSI-H	Yes
TCGA-BR-A4PF-01A-11R-A251-31	Tumor	STAD	TCGA	MSS	0	0.0261	MSS	0.0132	MSS	MSI-H	MSI-H	Yes
TCGA-KB-A93G-01A-11R-A39E-31	Tumor	STAD	TCGA	MSS	0	0.0054	MSS	0.0079	MSS	MSI-H	MSI-H	Yes
TCGA-D7-6521-01A-11R-1802-13	Tumor	STAD	TCGA	MSS	0.04	0.0047	MSS	0.0027	MSS	MSI-H	MSI-H	Yes
TCGA-R5-A7ZE-01B-11R-A354-31	Tumor	STAD	TCGA	MSS	0.07	0.0098	MSS	0.0069	MSS	MSI-H	MSI-H	Yes
TCGA-BR-6452-01A-12R-1802-13	Tumor	STAD	TCGA	MSI-H	31.29	0.9973	MSI-H	1	MSI-H	MSI-H	MSI-H	Yes
TCGA-FP-A4BF-01A-12R-A36D-31	Tumor	STAD	TCGA	MSS	0.03	0.0952	MSS	0.2885	MSS	MSI-H	MSI-H	Yes
TCGA-FP-7735-01A-11R-2055-13	Tumor	STAD	TCGA	MSS	0.2	0.0005	MSS	0.0003	MSS	MSI-H	MSI-H	Yes
TCGA-BR-7901-01A-11R-2203-13	Tumor	STAD	TCGA	MSS	0.06	0.0025	MSS	0.0147	MSS	MSI-H	MSI-H	Yes
b01837f8-f585-4336-a49a-a5df6932db17	Tumor	STAD	ICGC	MSS	NA	0.0031	MSS	0.0013	MSS	MSS	MSI-H	No
TCGA-BR-6455-01A-11R-1802-13	Tumor	STAD	TCGA	MSS	0.02	0.0194	MSS	0.053	MSS	MSS	MSI-H	Yes
TCGA-BR-7716-01A-21R-2055-13	Tumor	STAD	TCGA	MSS	0	0.0017	MSS	0.0003	MSS	MSS	MSI-H	Yes
TCGA-IN-A6RI-01A-11R-A32D-31	Tumor	STAD	TCGA	MSS	0.25	0.0954	MSS	0.0233	MSS	MSS	MSI-H	Yes
TCGA-D7-8578-01A-21R-2343-13	Tumor	STAD	TCGA	MSS	0	0.0027	MSS	0.0001	MSS	MSI-H	MSI-H	Yes
TCGA-CD-8535-01A-11R-2343-13	Tumor	STAD	TCGA	MSS	0.6	0.0106	MSS	0.0013	MSS	MSS	MSI-H	Yes
TCGA-ZQ-A9CR-01A-11R-A39E-31	Tumor	STAD	TCGA	MSS	0.01	0.0127	MSS	0.0079	MSS	MSI-H	MSI-H	Yes
TCGA-BR-8590-01A-11R-2402-13	Tumor	STAD	TCGA	MSS	0	0.008	MSS	0.0015	MSS	MSS	MSI-H	Yes
TCGA-BR-6709-01A-11R-1884-13	Tumor	STAD	TCGA	MSS	0.05	0.0425	MSS	0.1893	MSS	MSI-H	MSI-H	Yes
TCGA-F1-6177-01A-11R-1802-13	Tumor	STAD	TCGA	MSI-H	28.54	0.9914	MSI-H	0.992	MSI-H	MSI-H	MSI-H	Yes
TCGA-FP-A8CX-01A-11R-A36D-31	Tumor	STAD	TCGA	MSS	0	0.0118	MSS	0.0022	MSS	MSS	MSI-H	Yes
TCGA-BR-8077-01A-11R-2343-13	Tumor	STAD	TCGA	MSS	0.23	0.0021	MSS	0.0043	MSS	MSI-H	MSI-H	Yes
TCGA-BR-4369-01A-01R-1157-13	Tumor	STAD	TCGA	MSS	0.4	0.0024	MSS	0.0001	MSS	MSS	MSI-H	Yes
TCGA-IN-A6RR-01A-12R-A32D-31	Tumor	STAD	TCGA	MSS	0.3	0.0181	MSS	0.0069	MSS	MSI-H	MSI-H	Yes
f5b280af-a502-4fcf-bc81-53f1111242be	Tumor	STAD	ICGC	MSS	NA	0.1901	MSS	0.032	MSS	MSI-H	MSI-H	No
TCGA-VQ-A8E3-01A-11R-A39E-31	Tumor	STAD	TCGA	MSI-H	14.64	0.9735	MSI-H	0.8868	MSI-H	MSI-H	MSI-H	Yes
TCGA-VQ-A928-01A-11R-A414-31	Tumor	STAD	TCGA	MSS	0	0.0135	MSS	0.0137	MSS	MSI-H	MSI-H	Yes
TCGA-VQ-A8PE-01A-11R-A414-31	Tumor	STAD	TCGA	MSS	0.17	0.006	MSS	0.0012	MSS	MSS	MSI-H	Yes
TCGA-CG-5723-01A-11R-1602-13	Tumor	STAD	TCGA	MSI-H	26.05	0.9881	MSI-H	0.9949	MSI-H	MSI-H	MSI-H	Yes
TCGA-HU-8608-01A-11R-2402-13	Tumor	STAD	TCGA	MSS	0.06	0.0416	MSS	0.0053	MSS	MSI-H	MSI-H	Yes
TCGA-VQ-A8PB-01A-11R-A39E-31	Tumor	STAD	TCGA	MSI-H	18.09	1	MSI-H	1	MSI-H	MSI-H	MSI-H	Yes
TCGA-BR-8373-01A-11R-2343-13	Tumor	STAD	TCGA	MSS	0.09	0.0016	MSS	0.0002	MSS	MSS	MSI-H	Yes
TCGA-IN-A6RL-01A-11R-A32D-31	Tumor	STAD	TCGA	MSS	0.16	0.0205	MSS	0.0042	MSS	MSI-H	MSI-H	Yes
TCGA-D7-A748-01A-12R-A32D-31	Tumor	STAD	TCGA	MSS	0.07	0.0146	MSS	0.0229	MSS	MSI-H	MSI-H	Yes
TCGA-R5-A805-01A-11R-A36D-31	Tumor	STAD	TCGA	MSS	0	0.0145	MSS	0.0069	MSS	MSI-H	MSI-H	Yes
TCGA-CG-4477-01A-01R-1157-13	Tumor	STAD	TCGA	MSS	0.04	0.0153	MSS	0.0512	MSS	MSI-H	MSI-H	Yes
TCGA-VQ-AA6J-01A-11R-A414-31	Tumor	STAD	TCGA	MSS	0.02	0.006	MSS	0.0008	MSS	MSI-H	MSI-H	Yes
TCGA-BR-8366-01A-11R-2343-13	Tumor	STAD	TCGA	MSS	0	0.0177	MSS	0.0072	MSS	MSI-H	MSI-H	Yes
1e048ef6-c4e5-4d65-86d5-6d744703eab3	Tumor	STAD	ICGC	MSS	NA	0.0053	MSS	0.0024	MSS	MSS	MSI-H	No
TCGA-BR-4253-01A-01R-1131-13	Tumor	STAD	TCGA	MSS	0.07	0.1272	MSS	0.0171	MSS	MSI-H	MSI-H	Yes
TCGA-CD-5799-01A-11R-1602-13	Tumor	STAD	TCGA	MSS	0.06	0.0492	MSS	0.0069	MSS	MSS	MSI-H	Yes
TCGA-VQ-A94T-01A-11R-A414-31	Tumor	STAD	TCGA	MSS	0.03	0.0326	MSS	0.6631	MSI-H	MSI-H	MSI-H	Yes
TCGA-HU-A4G8-01A-11R-A251-31	Tumor	STAD	TCGA	MSI-H	12.71	0.9945	MSI-H	0.9946	MSI-H	MSI-H	MSI-H	Yes
TCGA-BR-8683-01A-11R-2402-13	Tumor	STAD	TCGA	MSS	0.01	0.0026	MSS	0.0007	MSS	MSS	MSI-H	Yes
TCGA-RD-A8N5-01A-12R-A36D-31	Tumor	STAD	TCGA	MSS	0	0.0095	MSS	0.0189	MSS	MSI-H	MSI-H	Yes
TCGA-CD-A486-01A-11R-A24K-31	Tumor	STAD	TCGA	MSS	0.05	0.0143	MSS	0.0064	MSS	MSI-H	MSI-H	Yes
TCGA-BR-8286-01A-12R-2343-13	Tumor	STAD	TCGA	MSS	0.25	0.0194	MSS	0.0273	MSS	MSI-H	MSI-H	Yes
TCGA-D7-A4YU-01A-21R-A251-31	Tumor	STAD	TCGA	MSS	0	0.0733	MSS	0.016	MSS	MSS	MSI-H	Yes
TCGA-CD-8531-01A-11R-2343-13	Tumor	STAD	TCGA	MSS	0.36	0.0379	MSS	0.063	MSS	MSS	MSI-H	Yes
TCGA-CD-8529-01A-11R-2343-13	Tumor	STAD	TCGA	MSS	0	0.0194	MSS	0.0124	MSS	MSS	MSI-H	Yes
TCGA-BR-A4J7-01A-31R-A251-31	Tumor	STAD	TCGA	MSS	0	0.0142	MSS	0.038	MSS	MSI-H	MSI-H	Yes
TCGA-VQ-A94R-01A-11R-A414-31	Tumor	STAD	TCGA	MSS	0.51	0.0466	MSS	0.0048	MSS	MSI-H	MSI-H	Yes
TCGA-BR-6707-01A-11R-1884-13	Tumor	STAD	TCGA	MSS	0	0.0194	MSS	0.0444	MSS	MSI-H	MSI-H	Yes
TCGA-BR-A4J5-01A-21R-A251-31	Tumor	STAD	TCGA	MSS	0.01	0.0289	MSS	0.0411	MSS	MSI-H	MSI-H	Yes
TCGA-VQ-AA68-01A-11R-A414-31	Tumor	STAD	TCGA	MSS	0.2	0.0291	MSS	0.0009	MSS	MSS	MSI-H	Yes
TCGA-BR-8485-01A-11R-2402-13	Tumor	STAD	TCGA	MSS	0.21	0.0029	MSS	0.0008	MSS	MSS	MSI-H	Yes
TCGA-HU-A4GD-01A-11R-A36D-31	Tumor	STAD	TCGA	MSS	0.32	0.0123	MSS	0.0014	MSS	MSI-H	MSI-H	Yes
TCGA-CD-5800-01A-11R-1602-13	Tumor	STAD	TCGA	MSS	0.05	0.0034	MSS	0.0016	MSS	MSI-H	MSI-H	Yes
TCGA-RD-A8N6-01A-11R-A36D-31	Tumor	STAD	TCGA	MSS	0.08	0.0062	MSS	0.0002	MSS	MSS	MSI-H	Yes
TCGA-BR-6453-01A-11R-1802-13	Tumor	STAD	TCGA	MSS	0	0.0194	MSS	0.049	MSS	MSI-H	MSI-H	Yes
8d4e842c-af11-4abb-9ac8-17ddc52dbcb4	Tumor	STAD	ICGC	MSI-H	NA	0.9906	MSI-H	0.9922	MSI-H	MSI-H	MSI-H	No
TCGA-BR-7723-01A-11R-2055-13	Tumor	STAD	TCGA	MSS	0.09	0.0088	MSS	0.0004	MSS	MSS	MSI-H	Yes
TCGA-VQ-AA6D-01A-11R-A414-31	Tumor	STAD	TCGA	MSI-H	6.34	0.2328	MSS	0.5364	MSI-H	MSI-H	MSI-H	Yes
TCGA-3M-AB47-01A-22R-A414-31	Tumor	STAD	TCGA	MSS	0	0.0462	MSS	0.0146	MSS	MSI-H	MSI-H	Yes
TCGA-VQ-A8PP-01A-21R-A414-31	Tumor	STAD	TCGA	MSI-H	21.42	0.9906	MSI-H	0.992	MSI-H	MSI-H	MSI-H	Yes
TCGA-VQ-A8PH-01A-12R-A414-31	Tumor	STAD	TCGA	MSS	0	0.0051	MSS	0.0003	MSS	MSI-H	MSI-H	Yes
TCGA-HU-A4GF-01A-11R-A24K-31	Tumor	STAD	TCGA	MSS	0.27	0.0013	MSS	0.0009	MSS	MSS	MSI-H	Yes
TCGA-B7-5818-01A-11R-1602-13	Tumor	STAD	TCGA	MSS	0.26	0.0194	MSS	0.0479	MSS	MSI-H	MSI-H	Yes
TCGA-BR-8058-01A-31R-2343-13	Tumor	STAD	TCGA	MSS	0	0.0057	MSS	0.0153	MSS	MSI-H	MSI-H	Yes
TCGA-3M-AB46-01A-11R-A414-31	Tumor	STAD	TCGA	MSS	0.05	0.0194	MSS	0.0005	MSS	MSS	MSI-H	Yes
TCGA-BR-4368-01A-01R-1157-13	Tumor	STAD	TCGA	MSI-H	26.95	0.9941	MSI-H	1	MSI-H	MSI-H	MSI-H	Yes
TCGA-BR-7717-01A-11R-2055-13	Tumor	STAD	TCGA	MSS	0	0.0114	MSS	0.0199	MSS	MSI-H	MSI-H	Yes
TCGA-F1-A72C-01A-21R-A33Y-31	Tumor	STAD	TCGA	MSS	0	0.0139	MSS	0.0069	MSS	MSI-H	MSI-H	Yes
TCGA-VQ-A91K-01A-11R-A414-31	Tumor	STAD	TCGA	MSI-H	21.5	0.9943	MSI-H	0.982	MSI-H	MSI-H	MSI-H	Yes
TCGA-B7-A5TI-01A-11R-A31P-31	Tumor	STAD	TCGA	MSI-H	10.74	0.2527	MSS	0.0178	MSS	MSI-H	MSI-H	Yes
TCGA-BR-8367-01A-11R-2343-13	Tumor	STAD	TCGA	MSS	0	0.0144	MSS	0.0021	MSS	MSI-H	MSI-H	Yes
TCGA-CD-8525-01A-11R-2343-13	Tumor	STAD	TCGA	MSS	0	0.0027	MSS	0.0009	MSS	MSI-H	MSI-H	Yes
TCGA-VQ-A8P8-01A-11R-A39E-31	Tumor	STAD	TCGA	MSS	0	0.0242	MSS	0.0065	MSS	MSI-H	MSI-H	Yes
TCGA-BR-8080-01A-11R-2343-13	Tumor	STAD	TCGA	MSS	0	0.0244	MSS	0.0068	MSS	MSI-H	MSI-H	Yes
TCGA-VQ-A94O-01A-11R-A414-31	Tumor	STAD	TCGA	MSS	0.12	0.0054	MSS	0.0002	MSS	MSS	MSI-H	Yes
TCGA-FP-A9TM-01A-11R-A39E-31	Tumor	STAD	TCGA	MSS	0.1	0.0382	MSS	0.0031	MSS	MSI-H	MSI-H	Yes
TCGA-VQ-A91X-01A-12R-A414-31	Tumor	STAD	TCGA	MSS	0.13	0.0297	MSS	0.0007	MSS	MSI-H	MSI-H	Yes
TCGA-CG-4441-01A-01R-1802-13	Tumor	STAD	TCGA	MSS	0.06	0.3595	MSS	0.128	MSS	MSI-H	MSI-H	Yes
TCGA-KB-A93H-01A-11R-A39E-31	Tumor	STAD	TCGA	MSS	0.02	0.0102	MSS	0.0026	MSS	MSS	MSI-H	Yes
8b425d92-11e6-4dce-914e-5a2f00603719	Tumor	STAD	ICGC	MSS	NA	0.0431	MSS	0.0037	MSS	MSS	MSI-H	No
TCGA-HF-7133-01A-11R-2055-13	Tumor	STAD	TCGA	MSS	0.15	0.0369	MSS	0.0046	MSS	MSS	MSI-H	Yes
TCGA-AP-A056-01A-11R-A00V-07	Tumor	UCEC	TCGA	MSS	1.46	0.6487	MSI-H	0.9096	MSI-H	MSI-H	MSI-H	Yes
TCGA-D1-A1NY-01A-11R-A16F-07	Tumor	UCEC	TCGA	MSI-H	17.3	0.9927	MSI-H	1	MSI-H	MSI-H	MSI-H	Yes
TCGA-BG-A2L7-01A-11R-A18M-07	Tumor	UCEC	TCGA	MSI-H	15.02	0.849	MSI-H	0.9179	MSI-H	MSI-H	MSI-H	Yes
TCGA-B5-A5OC-01A-21R-A27V-07	Tumor	UCEC	TCGA	MSI-H	11.18	0.9871	MSI-H	0.9971	MSI-H	MSI-H	MSI-H	Yes
TCGA-PG-A915-01A-11R-A37O-07	Tumor	UCEC	TCGA	MSS	0.39	0.001	MSS	0.0004	MSS	MSS	MSI-H	Yes
TCGA-BK-A0CC-01B-04R-A277-07	Tumor	UCEC	TCGA	MSS	2.72	0.0017	MSS	0.0001	MSS	MSS	MSI-H	Yes
ca81a393-ec7d-4538-a64a-417ed188a320	Tumor	UCEC	ICGC	MSS	NA	0.0125	MSS	0.1691	MSS	MSI-H	MSI-H	No
TCGA-BS-A0TD-01A-11R-A104-07	Tumor	UCEC	TCGA	MSS	0.01	0.0106	MSS	0.1743	MSS	MSI-H	MSI-H	Yes
TCGA-BG-A18A-01A-21R-A12I-07	Tumor	UCEC	TCGA	MSS	0.02	0.0494	MSS	0.1004	MSS	MSI-H	MSI-H	Yes
TCGA-B5-A3FH-01A-11R-A19W-07	Tumor	UCEC	TCGA	MSS	0.02	0.0196	MSS	0.03	MSS	MSI-H	MSI-H	Yes
TCGA-B5-A0JT-01A-21R-A118-07	Tumor	UCEC	TCGA	MSS	0.08	0.0049	MSS	0.0079	MSS	MSS	MSI-H	Yes
TCGA-EY-A214-01A-12R-A157-07	Tumor	UCEC	TCGA	MSS	0.14	0.004	MSS	0.002	MSS	MSS	MSI-H	Yes
TCGA-D1-A3JP-01A-31R-A22K-07	Tumor	UCEC	TCGA	MSS	0.04	0.1666	MSS	0.0025	MSS	MSI-H	MSI-H	Yes
TCGA-EY-A1GU-01A-11R-A13S-07	Tumor	UCEC	TCGA	MSI-H	19.76	0.9769	MSI-H	1	MSI-H	MSI-H	MSI-H	Yes
TCGA-BG-A2AE-01A-11R-A16F-07	Tumor	UCEC	TCGA	MSS	0.01	0.0453	MSS	0.0026	MSS	MSS	MSI-H	Yes
TCGA-EO-A3KX-01A-11R-A22K-07	Tumor	UCEC	TCGA	MSI-H	30.12	0.9882	MSI-H	1	MSI-H	MSI-H	MSI-H	Yes
TCGA-EY-A3QX-01A-11R-A22K-07	Tumor	UCEC	TCGA	MSS	0.19	0.0036	MSS	0.0002	MSS	MSI-H	MSI-H	Yes
TCGA-D1-A1NS-01A-11R-A14D-07	Tumor	UCEC	TCGA	MSI-H	3.58	0.6275	MSI-H	0.9898	MSI-H	MSI-H	MSI-H	Yes
TCGA-BS-A0TC-01A-11R-A104-07	Tumor	UCEC	TCGA	MSS	0.18	0.0949	MSS	0.0906	MSS	MSI-H	MSI-H	Yes
TCGA-AJ-A3BK-01A-11R-A19W-07	Tumor	UCEC	TCGA	MSS	0.01	0.055	MSS	0.0086	MSS	MSI-H	MSI-H	Yes
34149234-2d6a-46ac-b7e0-52787cf2c49a	Tumor	UCEC	ICGC	MSS	NA	0.0152	MSS	0.0008	MSS	MSS	MSI-H	No
TCGA-D1-A16E-01A-22R-A12I-07	Tumor	UCEC	TCGA	MSS	0.05	0.0204	MSS	0.0283	MSS	MSS	MSI-H	Yes
TCGA-D1-A0ZP-01A-21R-A10J-07	Tumor	UCEC	TCGA	MSS	0.16	0.0007	MSS	0	MSS	MSS	MSI-H	Yes
TCGA-B5-A0K3-01A-11R-A040-07	Tumor	UCEC	TCGA	MSS	0.44	0.003	MSS	0.0007	MSS	MSI-H	MSI-H	Yes
2b64fee1-6e95-417d-b9b7-25bad9db4dc3	Tumor	UCEC	ICGC	MSS	NA	0.0014	MSS	0.001	MSS	MSS	MSI-H	No
TCGA-B5-A0K4-01A-11R-A040-07	Tumor	UCEC	TCGA	MSS	0.17	0.1089	MSS	0.4482	MSS	MSI-H	MSI-H	Yes
TCGA-BG-A222-01A-11R-A157-07	Tumor	UCEC	TCGA	MSI-H	19.57	0.0582	MSS	0.9222	MSI-H	MSI-H	MSI-H	Yes
TCGA-FI-A2D0-01A-11R-A17B-07	Tumor	UCEC	TCGA	MSI-H	7.38	0.2031	MSS	0.9199	MSI-H	MSI-H	MSI-H	Yes
TCGA-DF-A2KS-01A-11R-A18M-07	Tumor	UCEC	TCGA	MSS	0.59	0.0106	MSS	0.0078	MSS	MSS	MSI-H	Yes
TCGA-EO-A2CH-01A-11R-A180-07	Tumor	UCEC	TCGA	MSS	0.22	0.0081	MSS	0.3168	MSS	MSI-H	MSI-H	Yes
e2aee7fd-1c60-471a-931d-878805f4a443	Tumor	UCEC	ICGC	MSI-H	NA	0.9914	MSI-H	1	MSI-H	MSI-H	MSI-H	No
TCGA-AX-A2HF-01A-11R-A17B-07	Tumor	UCEC	TCGA	MSS	0.29	0.0023	MSS	0.0002	MSS	MSS	MSI-H	Yes
TCGA-DI-A1BY-01A-21R-A137-07	Tumor	UCEC	TCGA	MSS	0.01	0.0673	MSS	0.0124	MSS	MSI-H	MSI-H	Yes
TCGA-EC-A1QX-01A-31R-A16F-07	Tumor	UCEC	TCGA	MSI-H	6.16	0.9929	MSI-H	1	MSI-H	MSI-H	MSI-H	Yes
TCGA-A5-A7WJ-01A-12R-A34R-07	Tumor	UCEC	TCGA	MSI-H	19.96	0.9934	MSI-H	1	MSI-H	MSI-H	MSI-H	Yes
b213f9e2-4253-41db-9a05-e91791f4ec7e	Tumor	UCEC	ICGC	MSI-H	NA	0.7749	MSI-H	0.4802	MSS	MSI-H	MSI-H	No
TCGA-A5-A2K7-01A-11R-A180-07	Tumor	UCEC	TCGA	MSI-H	16.82	0.9882	MSI-H	1	MSI-H	MSI-H	MSI-H	Yes
TCGA-AX-A2IO-01A-11R-A180-07	Tumor	UCEC	TCGA	MSS	0.06	0.0012	MSS	0.0029	MSS	MSI-H	MSI-H	Yes
TCGA-B5-A1MR-01A-31R-A14D-07	Tumor	UCEC	TCGA	MSS	0.01	0.4146	MSS	0.5506	MSI-H	MSS	MSI-H	Yes
TCGA-DI-A2QT-01A-12R-A19W-07	Tumor	UCEC	TCGA	MSS	0.39	0.0106	MSS	0.0006	MSS	MSI-H	MSI-H	Yes
TCGA-BG-A0YV-01A-11R-A10J-07	Tumor	UCEC	TCGA	MSS	0.19	0.0008	MSS	0.0006	MSS	MSS	MSI-H	Yes
TCGA-EY-A1GE-01A-11R-A13S-07	Tumor	UCEC	TCGA	MSS	0	0.1191	MSS	0.1796	MSS	MSI-H	MSI-H	Yes
TCGA-A5-A0GE-01A-11R-A16W-07	Tumor	UCEC	TCGA	MSS	0.1	0.0877	MSS	0.3881	MSS	MSI-H	MSI-H	Yes
TCGA-EY-A72D-01A-12R-A34R-07	Tumor	UCEC	TCGA	MSS	1.38	0.0078	MSS	0.0048	MSS	MSS	MSI-H	Yes
TCGA-KP-A3W1-01A-11R-A22K-07	Tumor	UCEC	TCGA	MSS	0.02	0.0842	MSS	0.0095	MSS	MSI-H	MSI-H	Yes
96756b4d-0e43-404d-a819-dc6da126eef8	Tumor	UCEC	ICGC	MSS	NA	0.0287	MSS	0.0079	MSS	MSI-H	MSI-H	No
TCGA-B5-A0K6-01A-11R-A040-07	Tumor	UCEC	TCGA	MSI-H	15.06	0.9932	MSI-H	1	MSI-H	MSI-H	MSI-H	Yes
TCGA-FI-A2EX-01A-11R-A17B-07	Tumor	UCEC	TCGA	MSS	0.29	0.0034	MSS	0.0001	MSS	MSS	MSI-H	Yes
TCGA-AP-A051-01A-21R-A00V-07	Tumor	UCEC	TCGA	MSI-H	25.88	0.9855	MSI-H	1	MSI-H	MSI-H	MSI-H	Yes
TCGA-D1-A17N-01A-11R-A12I-07	Tumor	UCEC	TCGA	MSS	0.01	0.0018	MSS	0.0042	MSS	MSI-H	MSI-H	Yes
TCGA-B5-A1MX-01A-11R-A144-07	Tumor	UCEC	TCGA	MSI-H	13.97	0.9292	MSI-H	0.6197	MSI-H	MSI-H	MSI-H	Yes
TCGA-BG-A18C-01A-11R-A12I-07	Tumor	UCEC	TCGA	MSS	1.87	0.0009	MSS	0.0096	MSS	MSI-H	MSI-H	Yes
TCGA-BG-A187-01A-11R-A12I-07	Tumor	UCEC	TCGA	MSS	0.06	0.0106	MSS	0.0855	MSS	MSI-H	MSI-H	Yes
TCGA-EY-A1H0-01A-11R-A13S-07	Tumor	UCEC	TCGA	MSI-H	20.75	0.9882	MSI-H	1	MSI-H	MSI-H	MSI-H	Yes
TCGA-B5-A3F9-01A-21R-A22K-07	Tumor	UCEC	TCGA	MSS	0	0.0002	MSS	0.001	MSS	MSI-H	MSI-H	Yes
TCGA-AP-A054-01A-11R-A16W-07	Tumor	UCEC	TCGA	MSI-H	27.86	0.9564	MSI-H	0.9812	MSI-H	MSI-H	MSI-H	Yes
TCGA-EO-A1Y8-01A-11R-A157-07	Tumor	UCEC	TCGA	MSS	0.34	0.0008	MSS	0.0018	MSS	MSI-H	MSI-H	Yes
a1d4b9ef-6fe5-49b5-9bb5-686d253baa4c	Tumor	UCEC	ICGC	MSS	NA	0.0011	MSS	0.0016	MSS	MSI-H	MSI-H	No
TCGA-AJ-A3NF-01A-11R-A22K-07	Tumor	UCEC	TCGA	MSS	0	0.0018	MSS	0	MSS	MSS	MSI-H	Yes
TCGA-B5-A11V-01A-11R-A10J-07	Tumor	UCEC	TCGA	MSS	0.05	0.0106	MSS	0.0034	MSS	MSI-H	MSI-H	Yes
TCGA-EY-A4KR-01A-11R-A27V-07	Tumor	UCEC	TCGA	MSS	0.04	0.0018	MSS	0.0009	MSS	MSI-H	MSI-H	Yes
TCGA-D1-A17L-01A-11R-A12I-07	Tumor	UCEC	TCGA	MSS	0.18	0.6296	MSI-H	0.9104	MSI-H	MSI-H	MSI-H	Yes
TCGA-AX-A1CR-01A-12R-A137-07	Tumor	UCEC	TCGA	MSS	0.24	0.0011	MSS	0.0001	MSS	MSI-H	MSI-H	Yes
TCGA-QS-A8F1-01A-21R-A37O-07	Tumor	UCEC	TCGA	MSS	0.12	0.0076	MSS	0.0071	MSS	MSI-H	MSI-H	Yes
TCGA-EY-A1GQ-01A-21R-A13S-07	Tumor	UCEC	TCGA	MSI-H	8.95	0.9588	MSI-H	0.9704	MSI-H	MSI-H	MSI-H	Yes
TCGA-AP-A0LS-01A-11R-A14D-07	Tumor	UCEC	TCGA	MSI-H	12.62	0.9804	MSI-H	0.9884	MSI-H	MSI-H	MSI-H	Yes
TCGA-B5-A11Z-01A-11R-A10J-07	Tumor	UCEC	TCGA	MSS	0.03	0.0328	MSS	0.0033	MSS	MSI-H	MSI-H	Yes
TCGA-AP-A0L8-01A-11R-A040-07	Tumor	UCEC	TCGA	MSS	1.42	0.0064	MSS	0.0011	MSS	MSI-H	MSI-H	Yes
TCGA-D1-A17B-01A-22R-A12I-07	Tumor	UCEC	TCGA	MSI-H	6.56	0.6532	MSI-H	0.9669	MSI-H	MSI-H	MSI-H	Yes
TCGA-EO-A1Y5-01A-11R-A157-07	Tumor	UCEC	TCGA	MSS	0.39	0.0065	MSS	0.0004	MSS	MSI-H	MSI-H	Yes
1c908135-7fdf-4257-8b9e-92e6aa0850a6	Tumor	UCEC	ICGC	MSS	NA	0.0095	MSS	0.0012	MSS	MSI-H	MSI-H	No
TCGA-EO-A3KU-01A-11R-A22K-07	Tumor	UCEC	TCGA	MSS	0.19	0.0003	MSS	0.0001	MSS	MSS	MSI-H	Yes
TCGA-B5-A11Q-01A-11R-A118-07	Tumor	UCEC	TCGA	MSS	0.41	0.3866	MSS	0.6536	MSI-H	MSI-H	MSI-H	Yes
TCGA-BS-A0UA-01A-11R-A118-07	Tumor	UCEC	TCGA	MSI-H	14.54	0.9855	MSI-H	0.9878	MSI-H	MSI-H	MSI-H	Yes
TCGA-AJ-A3NH-01A-11R-A22K-07	Tumor	UCEC	TCGA	MSS	0.3	0.0022	MSS	0.0085	MSS	MSS	MSI-H	Yes
TCGA-AX-A05Y-01A-11R-A00V-07	Tumor	UCEC	TCGA	MSI-H	5.69	0.9072	MSI-H	0.9969	MSI-H	MSI-H	MSI-H	Yes
TCGA-A5-A0G9-01A-11R-A040-07	Tumor	UCEC	TCGA	MSI-H	18.08	0.9882	MSI-H	1	MSI-H	MSI-H	MSI-H	Yes
TCGA-B5-A11J-01A-11R-A118-07	Tumor	UCEC	TCGA	MSI-H	20.68	0.9933	MSI-H	0.996	MSI-H	MSI-H	MSI-H	Yes
TCGA-BK-A26L-01C-04R-A277-07	Tumor	UCEC	TCGA	MSS	0.45	0.0007	MSS	0.0003	MSS	MSS	MSI-H	Yes
TCGA-D1-A175-01A-11R-A12I-07	Tumor	UCEC	TCGA	MSI-H	30.18	0.2703	MSS	0.5479	MSI-H	MSI-H	MSI-H	Yes
TCGA-BG-A3PP-01A-11R-A22K-07	Tumor	UCEC	TCGA	MSS	0.04	0.0088	MSS	0.0427	MSS	MSI-H	MSI-H	Yes
TCGA-AJ-A8CW-01A-11R-A37O-07	Tumor	UCEC	TCGA	MSI-H	20.75	0.9972	MSI-H	1	MSI-H	MSI-H	MSI-H	Yes
TCGA-BS-A0TI-01A-11R-A104-07	Tumor	UCEC	TCGA	MSS	0.78	0.0537	MSS	0.5483	MSI-H	MSI-H	MSI-H	Yes
TCGA-BS-A0UT-01A-11R-A104-07	Tumor	UCEC	TCGA	MSS	0.01	0.0018	MSS	0.0034	MSS	MSI-H	MSI-H	Yes
20b8dd9b-c6b1-4a16-aeeb-e5aa49e62247	Tumor	UCEC	ICGC	MSI-H	NA	0.9864	MSI-H	1	MSI-H	MSI-H	MSI-H	No
543b9907-bf2a-4f64-b83f-13cc4289310b	Tumor	UCEC	ICGC	MSS	NA	0.0026	MSS	0.0001	MSS	MSS	MSI-H	No
TCGA-D1-A165-01A-11R-A12I-07	Tumor	UCEC	TCGA	MSS	0	0.0027	MSS	0.0129	MSS	MSI-H	MSI-H	Yes
TCGA-BK-A0CA-01A-21R-A118-07	Tumor	UCEC	TCGA	MSS	0.16	0.0028	MSS	0.001	MSS	MSS	MSI-H	Yes
TCGA-H5-A2HR-01A-11R-A180-07	Tumor	UCEC	TCGA	MSS	0.42	0.0021	MSS	0.0024	MSS	MSI-H	MSI-H	Yes
TCGA-B5-A0JY-01A-11R-A104-07	Tumor	UCEC	TCGA	MSS	0.8	0.0106	MSS	0.0069	MSS	MSS	MSI-H	Yes
TCGA-AX-A0IU-01A-11R-A16W-07	Tumor	UCEC	TCGA	MSS	0.22	0.0012	MSS	0.0006	MSS	MSS	MSI-H	Yes
TCGA-BS-A0V7-01A-21R-A118-07	Tumor	UCEC	TCGA	MSS	0	0.0119	MSS	0.0265	MSS	MSI-H	MSI-H	Yes
TCGA-BG-A0MA-01A-11R-A17B-07	Tumor	UCEC	TCGA	MSS	0.03	0.0021	MSS	0.0023	MSS	MSS	MSI-H	Yes
e54b7e44-82a3-4016-bc32-129799097b4c	Tumor	UCEC	ICGC	MSS	NA	0.0688	MSS	0.0251	MSS	MSI-H	MSI-H	No
TCGA-AX-A3GB-01A-11R-A22K-07	Tumor	UCEC	TCGA	MSS	0	0.0479	MSS	0.0591	MSS	MSI-H	MSI-H	Yes
TCGA-D1-A16V-01A-11R-A12I-07	Tumor	UCEC	TCGA	MSS	0.76	0.0238	MSS	0.0624	MSS	MSS	MSI-H	Yes
TCGA-A5-A0GW-01A-11R-A16W-07	Tumor	UCEC	TCGA	MSI-H	20.5	0.7875	MSI-H	0.9432	MSI-H	MSI-H	MSI-H	Yes
88e9cdc4-bcf1-49e9-8965-7dc6b3688585	Tumor	UCEC	ICGC	MSS	NA	0.9492	MSI-H	0.7761	MSI-H	MSI-H	MSI-H	No
TCGA-AJ-A23N-01A-11R-A22K-07	Tumor	UCEC	TCGA	MSS	0.09	0.0005	MSS	0.0002	MSS	MSS	MSI-H	Yes
TCGA-B5-A11G-01A-13R-A118-07	Tumor	UCEC	TCGA	MSI-H	26.25	0.768	MSI-H	0.4581	MSS	MSI-H	MSI-H	Yes
TCGA-B5-A11N-01A-11R-A118-07	Tumor	UCEC	TCGA	MSS	0.04	0.8119	MSI-H	0.9374	MSI-H	MSI-H	MSI-H	Yes
TCGA-EY-A5W2-01A-11R-A31O-07	Tumor	UCEC	TCGA	MSI-H	22.83	1	MSI-H	1	MSI-H	MSI-H	MSI-H	Yes
a2d46b53-d9bd-4c19-9a0a-fecb48d3c06a	Tumor	UCEC	ICGC	MSS	NA	0.0036	MSS	0.0007	MSS	MSS	MSI-H	No
TCGA-D1-A3DA-01A-12R-A213-07	Tumor	UCEC	TCGA	MSS	0.06	0.0241	MSS	0.0689	MSS	MSS	MSI-H	Yes
TCGA-EY-A1GR-01A-11R-A13S-07	Tumor	UCEC	TCGA	MSS	0.5	0.0004	MSS	0.0007	MSS	MSS	MSI-H	Yes
TCGA-A5-A0GM-01A-11R-A040-07	Tumor	UCEC	TCGA	MSS	0.06	0.0068	MSS	0.0002	MSS	MSI-H	MSI-H	Yes
TCGA-AP-A0LO-01A-11R-A040-07	Tumor	UCEC	TCGA	MSS	0.06	0.318	MSS	0.9444	MSI-H	MSI-H	MSI-H	Yes
TCGA-AX-A2IN-01A-12R-A180-07	Tumor	UCEC	TCGA	MSI-H	8.34	0.6103	MSI-H	0.3101	MSS	MSI-H	MSI-H	Yes
TCGA-A5-A0GG-01A-11R-A118-07	Tumor	UCEC	TCGA	MSI-H	5.84	0.9448	MSI-H	0.8271	MSI-H	MSI-H	MSI-H	Yes
TCGA-EO-A2CG-01A-12R-A180-07	Tumor	UCEC	TCGA	MSS	0.01	0.0008	MSS	0.0005	MSS	MSS	MSI-H	Yes
TCGA-EO-A22X-01A-11R-A180-07	Tumor	UCEC	TCGA	MSS	0.24	0.2064	MSS	0.9375	MSI-H	MSI-H	MSI-H	Yes
TCGA-BS-A0V4-01A-11R-A14D-07	Tumor	UCEC	TCGA	MSI-H	5.8	0.9959	MSI-H	1	MSI-H	MSI-H	MSI-H	Yes
TCGA-B5-A0K7-01A-11R-A104-07	Tumor	UCEC	TCGA	MSS	0.07	0.0047	MSS	0.0063	MSS	MSI-H	MSI-H	Yes
TCGA-EO-A3AU-01A-21R-A19W-07	Tumor	UCEC	TCGA	MSI-H	15.82	0.9963	MSI-H	1	MSI-H	MSI-H	MSI-H	Yes
TCGA-AP-A05N-01A-11R-A00V-07	Tumor	UCEC	TCGA	MSI-H	11.23	0.9847	MSI-H	0.9438	MSI-H	MSI-H	MSI-H	Yes
7348f1f9-8bcf-41e2-bcb0-743823cac926	Tumor	UCEC	ICGC	MSS	NA	0.0169	MSS	0.0026	MSS	MSS	MSI-H	No
TCGA-AX-A1CC-01A-11R-A137-07	Tumor	UCEC	TCGA	MSS	0.09	0.0095	MSS	0.0084	MSS	MSS	MSI-H	Yes
TCGA-A5-A0G5-01A-11R-A040-07	Tumor	UCEC	TCGA	MSS	0.53	0.0168	MSS	0.0383	MSS	MSI-H	MSI-H	Yes
TCGA-D1-A15V-01A-11R-A118-07	Tumor	UCEC	TCGA	MSS	0.67	0.0106	MSS	0.0006	MSS	MSS	MSI-H	Yes
TCGA-D1-A1O5-01A-11R-A14D-07	Tumor	UCEC	TCGA	MSS	0.01	0.0031	MSS	0.0008	MSS	MSI-H	MSI-H	Yes
TCGA-A5-A3LO-01A-11R-A22K-07	Tumor	UCEC	TCGA	MSS	0.09	0.0106	MSS	0.0031	MSS	MSS	MSI-H	Yes
TCGA-AP-A0LP-01A-12R-A104-07	Tumor	UCEC	TCGA	MSI-H	15.76	0.9821	MSI-H	0.9836	MSI-H	MSI-H	MSI-H	Yes
TCGA-B5-A11O-01A-11R-A118-07	Tumor	UCEC	TCGA	MSS	0.44	0.1467	MSS	0.293	MSS	MSI-H	MSI-H	Yes
TCGA-E6-A1LZ-01A-11R-A144-07	Tumor	UCEC	TCGA	MSS	0.33	0.0841	MSS	0.0069	MSS	MSI-H	MSI-H	Yes
5fcefe73-6ed0-42f2-beda-3afc67aba867	Tumor	UCEC	ICGC	MSS	NA	0.0718	MSS	0.0405	MSS	MSI-H	MSI-H	No
TCGA-A5-A0R6-01A-11R-A104-07	Tumor	UCEC	TCGA	MSS	0.01	0.0013	MSS	0.0012	MSS	MSI-H	MSI-H	Yes
TCGA-AX-A1C7-01A-11R-A137-07	Tumor	UCEC	TCGA	MSS	0.43	0.0026	MSS	0.001	MSS	MSI-H	MSI-H	Yes
TCGA-EO-A3AZ-01A-12R-A19W-07	Tumor	UCEC	TCGA	MSI-H	12.57	0.9718	MSI-H	0.9747	MSI-H	MSI-H	MSI-H	Yes
TCGA-A5-A0GJ-01A-11R-A040-07	Tumor	UCEC	TCGA	MSS	0.21	0.0625	MSS	0.0754	MSS	MSI-H	MSI-H	Yes
TCGA-QF-A5YT-01A-11R-A31O-07	Tumor	UCEC	TCGA	MSS	0	0.0106	MSS	0.0209	MSS	MSI-H	MSI-H	Yes
TCGA-DF-A2L0-01A-11R-A180-07	Tumor	UCEC	TCGA	MSS	0.46	0.0093	MSS	0.0069	MSS	MSI-H	MSI-H	Yes
e62793b0-8fb2-4c91-9f64-c0eae21571a7	Tumor	UCEC	ICGC	MSS	NA	0.0117	MSS	0.0069	MSS	MSS	MSI-H	No
TCGA-A5-A2K4-01A-11R-A18M-07	Tumor	UCEC	TCGA	MSS	0.03	0.0011	MSS	0.0006	MSS	MSS	MSI-H	Yes
2c5d86e0-2e3d-4259-97e9-023df54c8c56	Tumor	UCEC	ICGC	MSS	NA	0.1906	MSS	0.2084	MSS	MSI-H	MSI-H	No
TCGA-JU-AAVI-01A-11R-A40A-07	Tumor	UCEC	TCGA	MSS	0.4	0.0394	MSS	0.0265	MSS	MSI-H	MSI-H	Yes
TCGA-A5-A0GV-01A-31R-A16W-07	Tumor	UCEC	TCGA	MSS	0.11	0.0056	MSS	0.006	MSS	MSI-H	MSI-H	Yes
TCGA-AP-A0LF-01A-11R-A118-07	Tumor	UCEC	TCGA	MSS	0.63	0.1617	MSS	0.1797	MSS	MSI-H	MSI-H	Yes
TCGA-BG-A0M0-01A-11R-A104-07	Tumor	UCEC	TCGA	MSI-H	8.72	0.9748	MSI-H	0.9853	MSI-H	MSI-H	MSI-H	Yes
TCGA-PG-A916-01A-11R-A37O-07	Tumor	UCEC	TCGA	MSS	0.05	0.0021	MSS	0.0336	MSS	MSS	MSI-H	Yes
TCGA-B5-A11X-01A-11R-A10J-07	Tumor	UCEC	TCGA	MSS	0.01	0.0237	MSS	0.0056	MSS	MSI-H	MSI-H	Yes
TCGA-AX-A3FT-01A-11R-A22K-07	Tumor	UCEC	TCGA	MSI-H	16.89	0.8868	MSI-H	0.929	MSI-H	MSI-H	MSI-H	Yes
TCGA-PG-A917-01A-31R-A37O-07	Tumor	UCEC	TCGA	MSI-H	18.76	0.9882	MSI-H	1	MSI-H	MSI-H	MSI-H	Yes
TCGA-AX-A05U-01A-11R-A00V-07	Tumor	UCEC	TCGA	MSS	0.05	0.0021	MSS	0.0061	MSS	MSS	MSI-H	Yes
TCGA-AJ-A3BI-01A-11R-A213-07	Tumor	UCEC	TCGA	MSS	0.34	0.5	MSI-H	0.5	MSI-H	MSI-H	MSI-H	Yes
TCGA-PG-A5BC-01A-12R-A27V-07	Tumor	UCEC	TCGA	MSS	0.2	0.0003	MSS	0.0001	MSS	MSS	MSI-H	Yes
TCGA-D1-A3JQ-01A-11R-A22K-07	Tumor	UCEC	TCGA	MSS	0.08	0.0002	MSS	0.0001	MSS	MSS	MSI-H	Yes
TCGA-D1-A1NX-01A-11R-A16F-07	Tumor	UCEC	TCGA	MSS	0.07	0.0003	MSS	0.0001	MSS	MSI-H	MSI-H	Yes
TCGA-BS-A0VI-01A-11R-A14D-07	Tumor	UCEC	TCGA	MSI-H	5.57	0.9781	MSI-H	0.9961	MSI-H	MSI-H	MSI-H	Yes
TCGA-B5-A1MW-01A-11R-A32Y-07	Tumor	UCEC	TCGA	MSI-H	12.46	0.2312	MSS	0.0381	MSS	MSS	MSI-H	Yes
TCGA-AP-A05D-01A-11R-A00V-07	Tumor	UCEC	TCGA	MSS	0.38	0.0009	MSS	0.0008	MSS	MSI-H	MSI-H	Yes
TCGA-BS-A0U5-01A-11R-A109-07	Tumor	UCEC	TCGA	MSS	0.12	0.0005	MSS	0.0025	MSS	MSI-H	MSI-H	Yes
TCGA-B5-A0JU-01B-11R-A14D-07	Tumor	UCEC	TCGA	MSI-H	18.03	0.988	MSI-H	0.992	MSI-H	MSI-H	MSI-H	Yes
TCGA-AX-A05W-01A-21R-A466-07	Tumor	UCEC	TCGA	MSS	0.05	0.441	MSS	0.2734	MSS	MSI-H	MSI-H	Yes
TCGA-AP-A0LG-01A-11R-A16W-07	Tumor	UCEC	TCGA	MSI-H	21.33	1	MSI-H	0.9701	MSI-H	MSI-H	MSI-H	Yes
TCGA-B5-A0K1-01A-11R-A16W-07	Tumor	UCEC	TCGA	MSS	0.05	0.0017	MSS	0.0021	MSS	MSI-H	MSI-H	Yes
TCGA-AX-A1C5-01A-11R-A137-07	Tumor	UCEC	TCGA	MSI-H	11.1	0.1995	MSS	0.8499	MSI-H	MSI-H	MSI-H	Yes
TCGA-AX-A3G1-01A-11R-A22K-07	Tumor	UCEC	TCGA	MSS	0.26	0.0018	MSS	0.0015	MSS	MSI-H	MSI-H	Yes
TCGA-B5-A1MU-01A-11R-A13S-07	Tumor	UCEC	TCGA	MSS	0.01	0.0043	MSS	0.0028	MSS	MSS	MSI-H	Yes
TCGA-D1-A167-01A-11R-A12I-07	Tumor	UCEC	TCGA	MSI-H	21.48	0.0927	MSS	0.971	MSI-H	MSI-H	MSI-H	Yes
TCGA-D1-A160-01A-11R-A118-07	Tumor	UCEC	TCGA	MSI-H	18.76	0.9955	MSI-H	0.9694	MSI-H	MSI-H	MSI-H	Yes
TCGA-A5-A0G3-01A-11R-A040-07	Tumor	UCEC	TCGA	MSS	0.95	0.0017	MSS	0.0003	MSS	MSS	MSI-H	Yes
TCGA-D1-A17D-01A-12R-A12I-07	Tumor	UCEC	TCGA	MSI-H	16.48	0.8372	MSI-H	0.9802	MSI-H	MSI-H	MSI-H	Yes
TCGA-B5-A1MS-01B-11R-A22K-07	Tumor	UCEC	TCGA	MSS	0.29	0.0006	MSS	0.0003	MSS	MSS	MSI-H	Yes
TCGA-BG-A0VW-01A-11R-A118-07	Tumor	UCEC	TCGA	MSI-H	16	0.9876	MSI-H	0.992	MSI-H	MSI-H	MSI-H	Yes
TCGA-BG-A0MC-01A-21R-A040-07	Tumor	UCEC	TCGA	MSS	0.01	0.0635	MSS	0.0242	MSS	MSI-H	MSI-H	Yes
TCGA-EO-A3KW-01A-11R-A22K-07	Tumor	UCEC	TCGA	MSS	0.22	0.0033	MSS	0.0045	MSS	MSI-H	MSI-H	Yes
TCGA-AX-A1CK-01A-11R-A137-07	Tumor	UCEC	TCGA	MSS	0.39	0.0312	MSS	0.1399	MSS	MSI-H	MSI-H	Yes
f9533750-9b2f-44a2-8b4e-941fe0c53acb	Tumor	UCEC	ICGC	MSI-H	NA	0.9888	MSI-H	1	MSI-H	MSI-H	MSI-H	No
TCGA-PG-A914-01A-11R-A37O-07	Tumor	UCEC	TCGA	MSS	0.31	0.0006	MSS	0.0003	MSS	MSS	MSI-H	Yes
TCGA-AX-A064-01A-11R-A00V-07	Tumor	UCEC	TCGA	MSI-H	13.85	0.8764	MSI-H	0.9643	MSI-H	MSI-H	MSI-H	Yes
TCGA-BS-A0TA-01A-11R-A104-07	Tumor	UCEC	TCGA	MSI-H	15.76	0.9878	MSI-H	1	MSI-H	MSI-H	MSI-H	Yes
TCGA-AX-A3G7-01A-12R-A213-07	Tumor	UCEC	TCGA	MSS	0	0.0016	MSS	0.0009	MSS	MSI-H	MSI-H	Yes
TCGA-D1-A16G-01A-31R-A12I-07	Tumor	UCEC	TCGA	MSS	0.01	0.1927	MSS	0.071	MSS	MSI-H	MSI-H	Yes
TCGA-EY-A2OM-01A-11R-A18M-07	Tumor	UCEC	TCGA	MSI-H	18.32	0.3087	MSS	0.9895	MSI-H	MSI-H	MSI-H	Yes
TCGA-A5-A1OG-01A-11R-A14D-07	Tumor	UCEC	TCGA	MSS	0.24	0.0006	MSS	0.0008	MSS	MSS	MSI-H	Yes
TCGA-D1-A16I-01A-11R-A12I-07	Tumor	UCEC	TCGA	MSS	0.63	0.0032	MSS	0.0004	MSS	MSI-H	MSI-H	Yes
TCGA-B5-A11S-01A-11R-A118-07	Tumor	UCEC	TCGA	MSS	0.22	0.0091	MSS	0.061	MSS	MSI-H	MSI-H	Yes
TCGA-D1-A16S-01A-11R-A12I-07	Tumor	UCEC	TCGA	MSS	0.74	0.0019	MSS	0.0002	MSS	MSI-H	MSI-H	Yes
bd558781-2e3b-4fb0-aeb8-a8cefbf3272d	Tumor	UCEC	ICGC	MSS	NA	0.0012	MSS	0.0012	MSS	MSS	MSI-H	No
TCGA-AX-A06J-01A-11R-A00V-07	Tumor	UCEC	TCGA	MSS	0.59	0.1646	MSS	0.4085	MSS	MSI-H	MSI-H	Yes
1857cddd-76d1-403b-a14e-f14d0781f68b	Tumor	UCEC	ICGC	MSS	NA	0.001	MSS	0	MSS	MSS	MSI-H	No
de485b7d-cd88-4889-aff4-e290027f26bb	Tumor	UCEC	ICGC	MSS	NA	0.0022	MSS	0.0037	MSS	MSS	MSI-H	No
TCGA-D1-A17Q-01A-11R-A12I-07	Tumor	UCEC	TCGA	MSS	0.67	0.2787	MSS	0.2785	MSS	MSI-H	MSI-H	Yes
TCGA-B5-A0K0-01A-11R-A16W-07	Tumor	UCEC	TCGA	MSS	0.03	0.0263	MSS	0.0089	MSS	MSI-H	MSI-H	Yes
TCGA-BS-A0U7-01A-21R-A104-07	Tumor	UCEC	TCGA	MSS	2.77	0.9633	MSI-H	0.9942	MSI-H	MSI-H	MSI-H	Yes
TCGA-BG-A0MU-01A-11R-A104-07	Tumor	UCEC	TCGA	MSS	0.17	0.0179	MSS	0.1605	MSS	MSI-H	MSI-H	Yes
TCGA-B5-A11R-01A-11R-A118-07	Tumor	UCEC	TCGA	MSS	0.38	0.1434	MSS	0.2344	MSS	MSI-H	MSI-H	Yes
TCGA-B5-A0JS-01A-11R-A104-07	Tumor	UCEC	TCGA	MSS	0.01	0.0074	MSS	0.5475	MSI-H	MSI-H	MSI-H	Yes
TCGA-DF-A2KU-01A-11R-A180-07	Tumor	UCEC	TCGA	MSS	0.69	0.1088	MSS	0.0613	MSS	MSS	MSI-H	Yes
TCGA-BK-A139-01C-08R-A277-07	Tumor	UCEC	TCGA	MSS	0.47	0.0032	MSS	0.0008	MSS	MSI-H	MSI-H	Yes
TCGA-AP-A1E0-01A-11R-A137-07	Tumor	UCEC	TCGA	MSS	0.05	0.0342	MSS	0.06	MSS	MSS	MSI-H	Yes
TCGA-AJ-A2QO-01A-11R-A32Y-07	Tumor	UCEC	TCGA	MSI-H	24.06	0.9927	MSI-H	0.9938	MSI-H	MSI-H	MSI-H	Yes
TCGA-FI-A2EU-01A-11R-A17B-07	Tumor	UCEC	TCGA	MSS	1.7	0.0018	MSS	0.0008	MSS	MSS	MSI-H	Yes
TCGA-EY-A2OP-01A-11R-A19W-07	Tumor	UCEC	TCGA	MSI-H	12.54	0.9932	MSI-H	1	MSI-H	MSI-H	MSI-H	Yes
TCGA-A5-A1OK-01A-11R-A14M-07	Tumor	UCEC	TCGA	MSS	0.01	0.0027	MSS	0.023	MSS	MSS	MSI-H	Yes
TCGA-A5-A0VO-01A-21R-A109-07	Tumor	UCEC	TCGA	MSS	0.07	0.0206	MSS	0.0073	MSS	MSI-H	MSI-H	Yes
TCGA-D1-A17C-01A-11R-A12I-07	Tumor	UCEC	TCGA	MSS	0.05	0.0114	MSS	0.0138	MSS	MSI-H	MSI-H	Yes
TCGA-D1-A15Z-01A-11R-A118-07	Tumor	UCEC	TCGA	MSS	0.13	0.0106	MSS	0.0015	MSS	MSS	MSI-H	Yes
TCGA-AP-A1E4-01A-12R-A137-07	Tumor	UCEC	TCGA	MSS	0	0.0031	MSS	0.0001	MSS	MSI-H	MSI-H	Yes
TCGA-AJ-A5DW-01A-11R-A27V-07	Tumor	UCEC	TCGA	MSS	0.03	0.0067	MSS	0.0135	MSS	MSI-H	MSI-H	Yes
TCGA-D1-A16O-01A-11R-A12I-07	Tumor	UCEC	TCGA	MSS	0.04	0.0216	MSS	0.0326	MSS	MSI-H	MSI-H	Yes
TCGA-QS-A5YQ-01A-11R-A31O-07	Tumor	UCEC	TCGA	MSS	0.02	0.0106	MSS	0.0069	MSS	MSI-H	MSI-H	Yes
TCGA-EY-A1GW-01A-22R-A13S-07	Tumor	UCEC	TCGA	MSS	0.35	0.0256	MSS	0.044	MSS	MSI-H	MSI-H	Yes
TCGA-AX-A3G3-01A-11R-A213-07	Tumor	UCEC	TCGA	MSS	0.16	0.0021	MSS	0.0071	MSS	MSI-H	MSI-H	Yes
TCGA-D1-A176-01A-11R-A12I-07	Tumor	UCEC	TCGA	MSI-H	16.69	1	MSI-H	1	MSI-H	MSI-H	MSI-H	Yes
TCGA-EY-A1GC-01A-11R-A13S-07	Tumor	UCEC	TCGA	MSS	0.2	0.025	MSS	0.4486	MSS	MSS	MSI-H	Yes
TCGA-AP-A0LD-01A-11R-A040-07	Tumor	UCEC	TCGA	MSI-H	29.74	0.9774	MSI-H	0.9727	MSI-H	MSI-H	MSI-H	Yes
TCGA-EO-A22Y-01A-11R-A180-07	Tumor	UCEC	TCGA	MSS	0.1	0.0355	MSS	0.0069	MSS	MSS	MSI-H	Yes
TCGA-AX-A0IZ-01A-11R-A118-07	Tumor	UCEC	TCGA	MSI-H	15.15	0.9411	MSI-H	0.9251	MSI-H	MSI-H	MSI-H	Yes
TCGA-AP-A1DV-01A-21R-A137-07	Tumor	UCEC	TCGA	MSS	0.58	0.1289	MSS	0.0011	MSS	MSS	MSI-H	Yes
TCGA-FI-A2CY-01A-11R-A17B-07	Tumor	UCEC	TCGA	MSS	0.32	0.0021	MSS	0.0002	MSS	MSI-H	MSI-H	Yes
TCGA-BG-A0M8-01A-12R-A104-07	Tumor	UCEC	TCGA	MSS	0.23	0.1817	MSS	0.0545	MSS	MSI-H	MSI-H	Yes
TCGA-BG-A0M3-01A-11R-A104-07	Tumor	UCEC	TCGA	MSS	0.16	0.0616	MSS	0.4699	MSS	MSI-H	MSI-H	Yes
TCGA-EY-A1GF-01A-11R-A13S-07	Tumor	UCEC	TCGA	MSI-H	14.41	0.9834	MSI-H	0.9847	MSI-H	MSI-H	MSI-H	Yes
TCGA-KJ-A3U4-01A-11R-A22K-07	Tumor	UCEC	TCGA	MSS	0.23	0.0031	MSS	0.0003	MSS	MSS	MSI-H	Yes
TCGA-EY-A1GX-01A-12R-A13S-07	Tumor	UCEC	TCGA	MSS	0.39	0.0596	MSS	0.0065	MSS	MSS	MSI-H	Yes
TCGA-EO-A3AS-01A-11R-A19W-07	Tumor	UCEC	TCGA	MSS	0.25	0.0072	MSS	0.0435	MSS	MSS	MSI-H	Yes
TCGA-BG-A0W2-01A-11R-A109-07	Tumor	UCEC	TCGA	MSS	0.02	0.0004	MSS	0.0005	MSS	MSI-H	MSI-H	Yes
484a9564-c6dd-4e54-a319-4d826f308d0c	Tumor	UCEC	ICGC	MSS	NA	0.0012	MSS	0.0077	MSS	MSS	MSI-H	No
TCGA-AX-A1CF-01A-11R-A137-07	Tumor	UCEC	TCGA	MSS	0.67	0.0071	MSS	0.0011	MSS	MSI-H	MSI-H	Yes
00055bad-54b7-4898-a9ae-3dd8036e62d3	Tumor	UCEC	ICGC	MSS	NA	0.0011	MSS	0.0001	MSS	MSS	MSI-H	No
TCGA-B5-A11H-01A-11R-A118-07	Tumor	UCEC	TCGA	MSI-H	33.44	0.6865	MSI-H	0.0057	MSS	MSI-H	MSI-H	Yes
4e6ddf28-1fb2-4527-b415-30c714ecde09	Tumor	UCEC	ICGC	MSS	NA	0.0298	MSS	0.0409	MSS	MSI-H	MSI-H	No
TCGA-B5-A0KB-01B-11R-A14D-07	Tumor	UCEC	TCGA	MSS	0	0.0007	MSS	0.0016	MSS	MSS	MSI-H	Yes
TCGA-D1-A2G7-01A-21R-A180-07	Tumor	UCEC	TCGA	MSS	0.07	0.0009	MSS	0.0001	MSS	MSS	MSI-H	Yes
0b2aa3d5-f8cd-4047-91cf-295e6b4c8891	Tumor	UCEC	ICGC	MSS	NA	0.1123	MSS	0.0877	MSS	MSI-H	MSI-H	No
TCGA-BG-A3EW-01A-11R-A22K-07	Tumor	UCEC	TCGA	MSI-H	13.99	0.9882	MSI-H	1	MSI-H	MSI-H	MSI-H	Yes
TCGA-AP-A1E3-01A-11R-A137-07	Tumor	UCEC	TCGA	MSS	0	0.0106	MSS	0.2424	MSS	MSS	MSI-H	Yes
TCGA-AJ-A3IA-01A-11R-A213-07	Tumor	UCEC	TCGA	MSS	0.23	0.0027	MSS	0.0002	MSS	MSS	MSI-H	Yes
TCGA-EY-A1GK-01A-11R-A13S-07	Tumor	UCEC	TCGA	MSI-H	18.07	0.9835	MSI-H	0.9962	MSI-H	MSI-H	MSI-H	Yes
TCGA-E6-A2P9-01A-11R-A19W-07	Tumor	UCEC	TCGA	MSI-H	17.03	0.9927	MSI-H	1	MSI-H	MSI-H	MSI-H	Yes
TCGA-AJ-A3BF-01A-11R-A213-07	Tumor	UCEC	TCGA	MSS	0.16	0.0052	MSS	0.0003	MSS	MSS	MSI-H	Yes
TCGA-EY-A1GD-01A-11R-A13S-07	Tumor	UCEC	TCGA	MSS	0	0.0013	MSS	0.0576	MSS	MSI-H	MSI-H	Yes
TCGA-EY-A2OQ-01A-11R-A19W-07	Tumor	UCEC	TCGA	MSS	0.29	0.0037	MSS	0.0354	MSS	MSI-H	MSI-H	Yes
TCGA-BK-A13B-01A-51R-A22K-07	Tumor	UCEC	TCGA	MSI-H	19.98	0.9818	MSI-H	0.9936	MSI-H	MSI-H	MSI-H	Yes
TCGA-B5-A0JX-01A-21R-A14M-07	Tumor	UCEC	TCGA	MSS	0.16	0.0242	MSS	0.003	MSS	MSS	MSI-H	Yes
TCGA-EO-A22R-01A-11R-A18M-07	Tumor	UCEC	TCGA	MSS	1.94	0.1888	MSS	0.1853	MSS	MSI-H	MSI-H	Yes
TCGA-AX-A062-01A-11R-A00V-07	Tumor	UCEC	TCGA	MSS	0.09	0.0055	MSS	0.0142	MSS	MSI-H	MSI-H	Yes
TCGA-A5-A1OJ-01A-11R-A14D-07	Tumor	UCEC	TCGA	MSS	0	0.1592	MSS	0.6536	MSI-H	MSI-H	MSI-H	Yes
TCGA-AX-A0J0-01A-11R-A109-07	Tumor	UCEC	TCGA	MSS	1.35	0.0106	MSS	0.0001	MSS	MSS	MSI-H	Yes
TCGA-BG-A0VV-01A-21R-A118-07	Tumor	UCEC	TCGA	MSS	0.04	0.0096	MSS	0.021	MSS	MSI-H	MSI-H	Yes
TCGA-A5-AB3J-01A-11R-A40A-07	Tumor	UCEC	TCGA	MSS	0.01	0.0092	MSS	0.0031	MSS	MSI-H	MSI-H	Yes
TCGA-EY-A212-01A-11R-A14M-07	Tumor	UCEC	TCGA	MSS	0.33	0.0004	MSS	0	MSS	MSI-H	MSI-H	Yes
TCGA-A5-A0R8-01A-11R-A104-07	Tumor	UCEC	TCGA	MSS	0.02	0.0422	MSS	0.2652	MSS	MSI-H	MSI-H	Yes
TCGA-AX-A1C4-01A-11R-A137-07	Tumor	UCEC	TCGA	MSI-H	20.81	0.9963	MSI-H	1	MSI-H	MSI-H	MSI-H	Yes
TCGA-D1-A168-01A-31R-A12I-07	Tumor	UCEC	TCGA	MSS	0.21	0.0314	MSS	0.0436	MSS	MSI-H	MSI-H	Yes
TCGA-AX-A05Z-01A-11R-A00V-07	Tumor	UCEC	TCGA	MSS	0.3	0.5958	MSI-H	0.1635	MSS	MSI-H	MSI-H	Yes
TCGA-D1-A163-01A-11R-A12I-07	Tumor	UCEC	TCGA	MSI-H	25.44	1	MSI-H	1	MSI-H	MSI-H	MSI-H	Yes
TCGA-EO-A1Y7-01A-11R-A157-07	Tumor	UCEC	TCGA	MSS	0.32	0.008	MSS	0.0069	MSS	MSI-H	MSI-H	Yes
TCGA-D1-A17K-01A-11R-A12I-07	Tumor	UCEC	TCGA	MSS	0.45	0.0018	MSS	0.0044	MSS	MSI-H	MSI-H	Yes
2b483617-1fc6-4809-b15c-d48d687ca3b8	Tumor	UCEC	ICGC	MSS	NA	0.0781	MSS	0.0606	MSS	MSI-H	MSI-H	No
TCGA-BS-A0UF-01A-11R-A104-07	Tumor	UCEC	TCGA	MSS	0.47	0.0152	MSS	0.0415	MSS	MSS	MSI-H	Yes
TCGA-DI-A2QY-01A-12R-A19W-07	Tumor	UCEC	TCGA	MSS	0.27	0.0006	MSS	0	MSS	MSS	MSI-H	Yes
TCGA-EO-A22S-01A-11R-A18M-07	Tumor	UCEC	TCGA	MSI-H	17.66	1	MSI-H	1	MSI-H	MSI-H	MSI-H	Yes
TCGA-EO-A22T-01A-21R-A18M-07	Tumor	UCEC	TCGA	MSI-H	14.23	1	MSI-H	1	MSI-H	MSI-H	MSI-H	Yes
8e901591-a236-4208-899b-f1bde1e5f841	Tumor	UCEC	ICGC	MSS	NA	0.0075	MSS	0.0017	MSS	MSS	MSI-H	No
TCGA-AX-A3FX-01A-11R-A22K-07	Tumor	UCEC	TCGA	MSS	0.09	0.0339	MSS	0.0449	MSS	MSI-H	MSI-H	Yes
TCGA-BG-A0VX-01A-11R-A118-07	Tumor	UCEC	TCGA	MSS	0.07	0.0005	MSS	0.0036	MSS	MSI-H	MSI-H	Yes
TCGA-BS-A0UL-01A-11R-A109-07	Tumor	UCEC	TCGA	MSI-H	10.89	0.9398	MSI-H	0.5905	MSI-H	MSI-H	MSI-H	Yes
TCGA-B5-A3S1-01A-11R-A22K-07	Tumor	UCEC	TCGA	MSS	0.27	0.0024	MSS	0.0003	MSS	MSS	MSI-H	Yes
TCGA-BK-A6W4-01A-12R-A34R-07	Tumor	UCEC	TCGA	MSS	0	0.014	MSS	0.0157	MSS	MSI-H	MSI-H	Yes
TCGA-E6-A8L9-01A-21R-A37O-07	Tumor	UCEC	TCGA	MSS	0.47	0.0006	MSS	0.0013	MSS	MSI-H	MSI-H	Yes
TCGA-A5-A7WK-01A-11R-A34R-07	Tumor	UCEC	TCGA	MSS	0.2	0.0011	MSS	0.0039	MSS	MSI-H	MSI-H	Yes
TCGA-D1-A17M-01A-21R-A12I-07	Tumor	UCEC	TCGA	MSI-H	14.27	0.9974	MSI-H	0.9973	MSI-H	MSI-H	MSI-H	Yes
TCGA-BG-A0M2-01A-11R-A104-07	Tumor	UCEC	TCGA	MSS	0.85	0.0108	MSS	0.0134	MSS	MSI-H	MSI-H	Yes
TCGA-BG-A0M6-01A-31R-A104-07	Tumor	UCEC	TCGA	MSS	0.56	0.0068	MSS	0.0041	MSS	MSI-H	MSI-H	Yes
TCGA-AX-A06H-01A-11R-A118-07	Tumor	UCEC	TCGA	MSI-H	20.4	0.9882	MSI-H	0.9967	MSI-H	MSI-H	MSI-H	Yes
TCGA-EY-A210-01A-11R-A157-07	Tumor	UCEC	TCGA	MSS	0.28	0.0106	MSS	0.0034	MSS	MSI-H	MSI-H	Yes
TCGA-EY-A1G7-01A-11R-A13S-07	Tumor	UCEC	TCGA	MSS	0.12	0.0019	MSS	0.0003	MSS	MSS	MSI-H	Yes
TCGA-SL-A6J9-01A-11R-A31O-07	Tumor	UCEC	TCGA	MSS	0.06	0.0072	MSS	0.0104	MSS	MSI-H	MSI-H	Yes
TCGA-AX-A2H8-01A-11R-A17B-07	Tumor	UCEC	TCGA	MSS	0.12	0.0021	MSS	0.0014	MSS	MSI-H	MSI-H	Yes
TCGA-AP-A05O-01A-12R-A118-07	Tumor	UCEC	TCGA	MSI-H	21.57	0.9882	MSI-H	0.9971	MSI-H	MSI-H	MSI-H	Yes
TCGA-B5-A121-01A-31R-A118-07	Tumor	UCEC	TCGA	MSS	0.09	0.0005	MSS	0.0008	MSS	MSS	MSI-H	Yes
TCGA-D1-A16R-01A-11R-A12I-07	Tumor	UCEC	TCGA	MSS	0.03	0.0017	MSS	0.003	MSS	MSI-H	MSI-H	Yes
TCGA-AP-A1DP-01A-11R-A137-07	Tumor	UCEC	TCGA	MSI-H	18.25	0.8489	MSI-H	0.9833	MSI-H	MSI-H	MSI-H	Yes
TCGA-AJ-A8CV-01A-11R-A37O-07	Tumor	UCEC	TCGA	MSI-H	6.6	0.9739	MSI-H	0.992	MSI-H	MSI-H	MSI-H	Yes
9cde3009-e59c-4a08-bd85-e3f5ab521d41	Tumor	UCEC	ICGC	MSS	NA	0.0006	MSS	0	MSS	MSS	MSI-H	No
c094698b-0de5-4f14-9b3e-7f2deedde428	Tumor	UCEC	ICGC	MSI-H	NA	0.9779	MSI-H	0.969	MSI-H	MSI-H	MSI-H	No
TCGA-D1-A179-01A-11R-A12I-07	Tumor	UCEC	TCGA	MSS	1.52	0.0004	MSS	0.0001	MSS	MSS	MSI-H	Yes
TCGA-AP-A0LL-01A-12R-A104-07	Tumor	UCEC	TCGA	MSS	0.22	0.0197	MSS	0.0094	MSS	MSI-H	MSI-H	Yes
fcb43e1a-3b34-4ff1-8d3e-849fbf901877	Tumor	UCEC	ICGC	MSS	NA	0.0042	MSS	0.0001	MSS	MSS	MSI-H	No
TCGA-AX-A3FW-01A-11R-A22K-07	Tumor	UCEC	TCGA	MSS	0.41	0.0132	MSS	0.009	MSS	MSI-H	MSI-H	Yes
TCGA-EO-A3AV-01A-12R-A19W-07	Tumor	UCEC	TCGA	MSS	0.02	0.8967	MSI-H	0.2037	MSS	MSI-H	MSI-H	Yes
TCGA-D1-A102-01A-11R-A10J-07	Tumor	UCEC	TCGA	MSS	0.15	0.0039	MSS	0.0024	MSS	MSI-H	MSI-H	Yes
TCGA-BK-A139-01A-11R-A277-07	Tumor	UCEC	TCGA	MSS	0.47	0.0068	MSS	0.002	MSS	MSS	MSI-H	Yes
TCGA-FI-A3PX-01A-11R-A22K-07	Tumor	UCEC	TCGA	MSS	0.39	0.0008	MSS	0.0004	MSS	MSS	MSI-H	Yes
TCGA-BK-A0C9-01A-11R-A00V-07	Tumor	UCEC	TCGA	MSI-H	17.61	1	MSI-H	0.9971	MSI-H	MSI-H	MSI-H	Yes
TCGA-D1-A0ZS-01A-11R-A118-07	Tumor	UCEC	TCGA	MSI-H	24.81	0.8883	MSI-H	0.8094	MSI-H	MSI-H	MSI-H	Yes
TCGA-EY-A1GI-01A-11R-A13S-07	Tumor	UCEC	TCGA	MSS	0.13	0.1184	MSS	0.0542	MSS	MSS	MSI-H	Yes
TCGA-A5-A0GB-01A-11R-A040-07	Tumor	UCEC	TCGA	MSI-H	31.74	0.9928	MSI-H	1	MSI-H	MSI-H	MSI-H	Yes
TCGA-AP-A0LV-01A-11R-A040-07	Tumor	UCEC	TCGA	MSS	0.07	0.0114	MSS	0.0153	MSS	MSI-H	MSI-H	Yes
TCGA-D1-A0ZO-01A-11R-A118-07	Tumor	UCEC	TCGA	MSI-H	24.52	0.9696	MSI-H	0.7873	MSI-H	MSI-H	MSI-H	Yes
TCGA-BS-A0UV-01A-11R-A16W-07	Tumor	UCEC	TCGA	MSS	0.75	0.0522	MSS	0.0069	MSS	MSS	MSI-H	Yes
TCGA-B5-A1N2-01A-21R-A144-07	Tumor	UCEC	TCGA	MSS	1.62	0.0009	MSS	0.0001	MSS	MSI-H	MSI-H	Yes
TCGA-DI-A0WH-01A-12R-A12I-07	Tumor	UCEC	TCGA	MSI-H	21.07	0.9634	MSI-H	1	MSI-H	MSI-H	MSI-H	Yes
TCGA-BK-A0CC-01A-21R-A16W-07	Tumor	UCEC	TCGA	MSS	2.72	0.0013	MSS	0.0001	MSS	MSS	MSI-H	Yes
TCGA-B5-A0JZ-01A-11R-A040-07	Tumor	UCEC	TCGA	MSI-H	25.04	1	MSI-H	1	MSI-H	MSI-H	MSI-H	Yes
TCGA-BG-A0LW-01A-11R-A16W-07	Tumor	UCEC	TCGA	MSS	0.2	0.0014	MSS	0.0005	MSS	MSI-H	MSI-H	Yes
TCGA-BS-A0U8-01A-11R-A104-07	Tumor	UCEC	TCGA	MSI-H	21.45	1	MSI-H	0.997	MSI-H	MSI-H	MSI-H	Yes
TCGA-A5-A0GQ-01A-11R-A118-07	Tumor	UCEC	TCGA	MSS	0.01	0.0249	MSS	0.0274	MSS	MSI-H	MSI-H	Yes
TCGA-FI-A2D2-01A-11R-A17B-07	Tumor	UCEC	TCGA	MSS	0.32	0.0013	MSS	0.0036	MSS	MSI-H	MSI-H	Yes
TCGA-AX-A1C8-01A-11R-A137-07	Tumor	UCEC	TCGA	MSS	0.1	0.0136	MSS	0.001	MSS	MSI-H	MSI-H	Yes
TCGA-AX-A3G6-01A-11R-A213-07	Tumor	UCEC	TCGA	MSS	0.31	0.0011	MSS	0.0065	MSS	MSI-H	MSI-H	Yes
TCGA-AJ-A2QL-01A-11R-A18M-07	Tumor	UCEC	TCGA	MSS	0	0.002	MSS	0.0609	MSS	MSI-H	MSI-H	Yes
TCGA-AX-A0IS-01A-12R-A10J-07	Tumor	UCEC	TCGA	MSS	0.17	0.019	MSS	0.0431	MSS	MSI-H	MSI-H	Yes
TCGA-D1-A15W-01A-11R-A118-07	Tumor	UCEC	TCGA	MSS	0.08	0.048	MSS	0.2056	MSS	MSI-H	MSI-H	Yes
TCGA-PG-A7D5-01A-11R-A34R-07	Tumor	UCEC	TCGA	MSS	0.08	0.0013	MSS	0	MSS	MSS	MSI-H	Yes
TCGA-FI-A2D4-01A-12R-A17B-07	Tumor	UCEC	TCGA	MSI-H	13.14	0.9838	MSI-H	0.9841	MSI-H	MSI-H	MSI-H	Yes
TCGA-D1-A16B-01A-11R-A12I-07	Tumor	UCEC	TCGA	MSS	0.03	0.0009	MSS	0.0019	MSS	MSI-H	MSI-H	Yes
TCGA-D1-A1O8-01A-11R-A14D-07	Tumor	UCEC	TCGA	MSS	0	0.0205	MSS	0.0069	MSS	MSI-H	MSI-H	Yes
TCGA-BK-A139-02A-11R-A27V-07	Tumor	UCEC	TCGA	MSS	0.47	0.0061	MSS	0.0096	MSS	MSS	MSI-H	Yes
TCGA-DF-A2KY-01A-21R-A213-07	Tumor	UCEC	TCGA	MSI-H	21.69	0.9714	MSI-H	0.9734	MSI-H	MSI-H	MSI-H	Yes
TCGA-BG-A220-01A-11R-A157-07	Tumor	UCEC	TCGA	MSI-H	15.93	0.9772	MSI-H	0.9873	MSI-H	MSI-H	MSI-H	Yes
TCGA-AX-A2HH-01A-11R-A32Y-07	Tumor	UCEC	TCGA	MSS	0.05	0.0047	MSS	0.0033	MSS	MSS	MSI-H	Yes
TCGA-A5-A0GR-01A-11R-A118-07	Tumor	UCEC	TCGA	MSS	0.12	0.1041	MSS	0.021	MSS	MSI-H	MSI-H	Yes
TCGA-AX-A06F-01A-11R-A00V-07	Tumor	UCEC	TCGA	MSS	3.05	0.8144	MSI-H	0.013	MSS	MSI-H	MSI-H	Yes
TCGA-AP-A0L9-01A-11R-A040-07	Tumor	UCEC	TCGA	MSS	1.64	0.0009	MSS	0.0003	MSS	MSI-H	MSI-H	Yes
TCGA-BS-A0V6-01A-11R-A118-07	Tumor	UCEC	TCGA	MSS	0	0.082	MSS	0.2392	MSS	MSI-H	MSI-H	Yes
TCGA-SL-A6JA-01A-11R-A31O-07	Tumor	UCEC	TCGA	MSI-H	22.3	0.996	MSI-H	1	MSI-H	MSI-H	MSI-H	Yes
TCGA-AX-A2H7-01A-12R-A18M-07	Tumor	UCEC	TCGA	MSS	0.02	0.0303	MSS	0.0091	MSS	MSI-H	MSI-H	Yes
TCGA-AX-A2H4-01A-21R-A18M-07	Tumor	UCEC	TCGA	MSS	0.3	0.2125	MSS	0.0182	MSS	MSI-H	MSI-H	Yes
3701ff8a-afd6-4a3d-aae4-735325390d1f	Tumor	UCEC	ICGC	MSI-H	NA	1	MSI-H	1	MSI-H	MSI-H	MSI-H	No
71cdc7a1-4bbb-461c-ab98-34cad8c3a767	Tumor	UCEC	ICGC	MSS	NA	0.0006	MSS	0.0005	MSS	MSS	MSI-H	No
TCGA-KP-A3W0-01A-21R-A22K-07	Tumor	UCEC	TCGA	MSS	0.19	0.0056	MSS	0.0013	MSS	MSI-H	MSI-H	Yes
TCGA-A5-A3LP-01A-11R-A22K-07	Tumor	UCEC	TCGA	MSS	0.05	0.0024	MSS	0.0065	MSS	MSS	MSI-H	Yes
TCGA-QF-A5YS-01A-11R-A31O-07	Tumor	UCEC	TCGA	MSS	0.05	0.0004	MSS	0.0076	MSS	MSI-H	MSI-H	Yes
TCGA-A5-A0VQ-01A-11R-A104-07	Tumor	UCEC	TCGA	MSI-H	12.9	0.9871	MSI-H	0.9853	MSI-H	MSI-H	MSI-H	Yes
TCGA-DI-A1BU-01A-11R-A137-07	Tumor	UCEC	TCGA	MSI-H	30.76	0.9833	MSI-H	0.9056	MSI-H	MSI-H	MSI-H	Yes
TCGA-BK-A0CB-01A-32R-A104-07	Tumor	UCEC	TCGA	MSS	0.03	0.1478	MSS	0.1858	MSS	MSI-H	MSI-H	Yes
TCGA-BG-A0M4-01A-11R-A104-07	Tumor	UCEC	TCGA	MSI-H	24.4	0.9906	MSI-H	1	MSI-H	MSI-H	MSI-H	Yes
TCGA-D1-A2G0-01A-11R-A32Y-07	Tumor	UCEC	TCGA	MSI-H	19.43	0.9931	MSI-H	0.9838	MSI-H	MSI-H	MSI-H	Yes
TCGA-AP-A3K1-01A-11R-A213-07	Tumor	UCEC	TCGA	MSS	0.97	0.0679	MSS	0.0278	MSS	MSI-H	MSI-H	Yes
TCGA-D1-A101-01A-12R-A10J-07	Tumor	UCEC	TCGA	MSI-H	13.28	0.9904	MSI-H	0.992	MSI-H	MSI-H	MSI-H	Yes
TCGA-AJ-A3BH-01A-11R-A19W-07	Tumor	UCEC	TCGA	MSI-H	22.11	0.9681	MSI-H	0.5088	MSI-H	MSI-H	MSI-H	Yes
TCGA-AJ-A3NG-01A-11R-A22K-07	Tumor	UCEC	TCGA	MSS	0.41	0.0079	MSS	0.0004	MSS	MSS	MSI-H	Yes
TCGA-BK-A13C-01A-11R-A118-07	Tumor	UCEC	TCGA	MSS	0.33	0.0643	MSS	0.0465	MSS	MSS	MSI-H	Yes
TCGA-EO-A3AY-01A-12R-A19W-07	Tumor	UCEC	TCGA	MSS	0.08	0.8626	MSI-H	0.9972	MSI-H	MSI-H	MSI-H	Yes
c60df680-5bd6-48cc-a112-985f73d9092c	Tumor	UCEC	ICGC	MSS	NA	0.0012	MSS	0.0007	MSS	MSI-H	MSI-H	No
TCGA-B5-A5OE-01A-11R-A31O-07	Tumor	UCEC	TCGA	MSS	0.22	0.0184	MSS	0.0017	MSS	MSI-H	MSI-H	Yes
TCGA-EY-A2OO-01A-11R-A19W-07	Tumor	UCEC	TCGA	MSS	0.02	0.0691	MSS	0.0399	MSS	MSI-H	MSI-H	Yes
TCGA-FI-A2D5-01A-11R-A17B-07	Tumor	UCEC	TCGA	MSS	0.76	0.1284	MSS	0.0204	MSS	MSS	MSI-H	Yes
0fd52e18-275a-4c3d-8c8d-9e27859a5482	Tumor	UCEC	ICGC	MSS	NA	0.1757	MSS	0.0311	MSS	MSS	MSI-H	No
TCGA-BK-A0CA-01A-21R-A277-07	Tumor	UCEC	TCGA	MSS	0.16	0.0012	MSS	0.0005	MSS	MSS	MSI-H	Yes
TCGA-BG-A0YU-01A-21R-A10J-07	Tumor	UCEC	TCGA	MSS	0.01	0.0026	MSS	0.0011	MSS	MSI-H	MSI-H	Yes
TCGA-D1-A1O7-01A-11R-A14D-07	Tumor	UCEC	TCGA	MSI-H	4.48	0.951	MSI-H	0.9912	MSI-H	MSI-H	MSI-H	Yes
TCGA-BG-A0W1-01A-12R-A109-07	Tumor	UCEC	TCGA	MSS	0.34	0.1601	MSS	0.3521	MSS	MSI-H	MSI-H	Yes
TCGA-B5-A0JN-01A-11R-A104-07	Tumor	UCEC	TCGA	MSS	0.49	0.0008	MSS	0.0009	MSS	MSS	MSI-H	Yes
TCGA-BG-A0M9-01A-21R-A104-07	Tumor	UCEC	TCGA	MSS	0.08	0.0041	MSS	0.0026	MSS	MSI-H	MSI-H	Yes
TCGA-AJ-A5DV-01A-11R-A27V-07	Tumor	UCEC	TCGA	MSS	0	0.0254	MSS	0.0618	MSS	MSI-H	MSI-H	Yes
TCGA-B5-A5OD-01A-11R-A31O-07	Tumor	UCEC	TCGA	MSS	0.17	0.0014	MSS	0.0009	MSS	MSI-H	MSI-H	Yes
e563cfb5-6904-45c6-acbb-ac96bfb9770b	Tumor	UCEC	ICGC	MSS	NA	0.3545	MSS	0.925	MSI-H	MSI-H	MSI-H	No
520ac0a0-a49f-4990-8a49-dfe312361e30	Tumor	UCEC	ICGC	MSI-H	NA	0.9862	MSI-H	1	MSI-H	MSI-H	MSI-H	No
TCGA-BG-A0MQ-01A-11R-A104-07	Tumor	UCEC	TCGA	MSI-H	19.94	0.9917	MSI-H	1	MSI-H	MSI-H	MSI-H	Yes
TCGA-D1-A161-01A-11R-A118-07	Tumor	UCEC	TCGA	MSS	0.15	0.0057	MSS	0.0085	MSS	MSI-H	MSI-H	Yes
TCGA-AX-A063-01A-11R-A00V-07	Tumor	UCEC	TCGA	MSI-H	29.45	0.9974	MSI-H	1	MSI-H	MSI-H	MSI-H	Yes
TCGA-AX-A1CP-01A-11R-A137-07	Tumor	UCEC	TCGA	MSS	0.05	0.001	MSS	0.0004	MSS	MSS	MSI-H	Yes
TCGA-D1-A0ZQ-01A-11R-A118-07	Tumor	UCEC	TCGA	MSS	0.32	0.0495	MSS	0.0358	MSS	MSS	MSI-H	Yes
TCGA-SJ-A6ZJ-01A-12R-A34R-07	Tumor	UCEC	TCGA	MSS	0.01	0.0016	MSS	0.0176	MSS	MSI-H	MSI-H	Yes
TCGA-DF-A2KV-01A-11R-A180-07	Tumor	UCEC	TCGA	MSS	0	0.037	MSS	0.0841	MSS	MSI-H	MSI-H	Yes
TCGA-B5-A0JR-01A-13R-A466-07	Tumor	UCEC	TCGA	MSI-H	22.49	0.9943	MSI-H	0.9962	MSI-H	MSI-H	MSI-H	Yes
TCGA-AP-A1DO-01A-11R-A137-07	Tumor	UCEC	TCGA	MSI-H	22.72	1	MSI-H	1	MSI-H	MSI-H	MSI-H	Yes
TCGA-B5-A0K2-01A-12R-A104-07	Tumor	UCEC	TCGA	MSI-H	8.92	0.9416	MSI-H	0.9797	MSI-H	MSI-H	MSI-H	Yes
TCGA-AX-A3G8-01A-11R-A22K-07	Tumor	UCEC	TCGA	MSI-H	24.8	0.9882	MSI-H	1	MSI-H	MSI-H	MSI-H	Yes
TCGA-D1-A0ZZ-01A-11R-A10J-07	Tumor	UCEC	TCGA	MSS	1.07	0.0022	MSS	0.0002	MSS	MSS	MSI-H	Yes
TCGA-D1-A174-01A-11R-A12I-07	Tumor	UCEC	TCGA	MSI-H	30.17	0.9773	MSI-H	0.7887	MSI-H	MSI-H	MSI-H	Yes
TCGA-B5-A1MY-01A-11R-A144-07	Tumor	UCEC	TCGA	MSS	0.38	0.0037	MSS	0.0001	MSS	MSS	MSI-H	Yes
TCGA-DF-A2KZ-01A-11R-A213-07	Tumor	UCEC	TCGA	MSI-H	13.9	1	MSI-H	1	MSI-H	MSI-H	MSI-H	Yes
TCGA-AX-A0IW-01A-11R-A040-07	Tumor	UCEC	TCGA	MSS	0.88	0.0016	MSS	0.0006	MSS	MSI-H	MSI-H	Yes
TCGA-EY-A215-01A-11R-A14M-07	Tumor	UCEC	TCGA	MSI-H	15.55	0.9955	MSI-H	1	MSI-H	MSI-H	MSI-H	Yes
TCGA-BG-A0RY-01A-11R-A104-07	Tumor	UCEC	TCGA	MSS	0.11	0.0031	MSS	0.0023	MSS	MSS	MSI-H	Yes
TCGA-A5-A1OH-01A-21R-A22K-07	Tumor	UCEC	TCGA	MSS	0.28	0.0025	MSS	0.0004	MSS	MSS	MSI-H	Yes
ca1e32b0-7daf-403e-a3b2-7cfd3948cedf	Tumor	UCEC	ICGC	MSS	NA	0.0078	MSS	0.0011	MSS	MSS	MSI-H	No
TCGA-BS-A0TG-01A-32R-A16W-07	Tumor	UCEC	TCGA	MSS	0.1	0.0618	MSS	0.0546	MSS	MSI-H	MSI-H	Yes
TCGA-DF-A2KR-01A-11R-A180-07	Tumor	UCEC	TCGA	MSS	0.51	0.0042	MSS	0.0017	MSS	MSS	MSI-H	Yes
TCGA-B5-A0K8-01A-11R-A14M-07	Tumor	UCEC	TCGA	MSS	0.39	0.0005	MSS	0.0006	MSS	MSI-H	MSI-H	Yes
TCGA-EY-A549-01A-11R-A27V-07	Tumor	UCEC	TCGA	MSI-H	16.26	0.9076	MSI-H	0.8163	MSI-H	MSI-H	MSI-H	Yes
TCGA-BG-A0VZ-01A-11R-A109-07	Tumor	UCEC	TCGA	MSI-H	19.79	0.9619	MSI-H	0.9929	MSI-H	MSI-H	MSI-H	Yes
TCGA-AJ-A8CT-01A-11R-A37O-07	Tumor	UCEC	TCGA	MSI-H	4.16	0.0348	MSS	0.0114	MSS	MSI-H	MSI-H	Yes
34294f7a-7f80-443c-854e-5fe22b4391e0	Tumor	UCEC	ICGC	MSS	NA	0.0971	MSS	0.3582	MSS	MSI-H	MSI-H	No
TCGA-B5-A11P-01B-11R-A14D-07	Tumor	UCEC	TCGA	MSS	0.25	0.0032	MSS	0.0022	MSS	MSS	MSI-H	Yes
TCGA-B5-A0K9-01A-21R-A104-07	Tumor	UCEC	TCGA	MSI-H	18.24	0.9973	MSI-H	0.9918	MSI-H	MSI-H	MSI-H	Yes
TCGA-AJ-A23M-01A-11R-A157-07	Tumor	UCEC	TCGA	MSS	0.3	0.0005	MSS	0	MSS	MSS	MSI-H	Yes
TCGA-FI-A2EY-01A-12R-A18M-07	Tumor	UCEC	TCGA	MSS	0.87	0.0134	MSS	0.0017	MSS	MSI-H	MSI-H	Yes
TCGA-AP-A05A-01A-11R-A00V-07	Tumor	UCEC	TCGA	MSS	0.25	0.0166	MSS	0.0403	MSS	MSI-H	MSI-H	Yes
TCGA-AP-A1DH-01A-31R-A137-07	Tumor	UCEC	TCGA	MSI-H	10.64	1	MSI-H	1	MSI-H	MSI-H	MSI-H	Yes
TCGA-AX-A05S-01A-11R-A00V-07	Tumor	UCEC	TCGA	MSI-H	26.49	0.9864	MSI-H	1	MSI-H	MSI-H	MSI-H	Yes
TCGA-AP-A0LT-01A-11R-A040-07	Tumor	UCEC	TCGA	MSI-H	32.18	1	MSI-H	1	MSI-H	MSI-H	MSI-H	Yes
TCGA-BG-A0MG-01A-21R-A104-07	Tumor	UCEC	TCGA	MSS	0.36	0.0236	MSS	0.0752	MSS	MSS	MSI-H	Yes
TCGA-EY-A548-01A-11R-A27V-07	Tumor	UCEC	TCGA	MSI-H	15.23	0.8252	MSI-H	0.997	MSI-H	MSI-H	MSI-H	Yes
TCGA-AX-A3FZ-01A-11R-A22K-07	Tumor	UCEC	TCGA	MSS	1.01	0.0083	MSS	0.004	MSS	MSS	MSI-H	Yes
TCGA-AX-A3G4-01A-11R-A213-07	Tumor	UCEC	TCGA	MSS	0.29	0.0034	MSS	0.0009	MSS	MSI-H	MSI-H	Yes
TCGA-BG-A18B-01A-11R-A12I-07	Tumor	UCEC	TCGA	MSI-H	20.46	0.9949	MSI-H	1	MSI-H	MSI-H	MSI-H	Yes
TCGA-B5-A11W-01A-12R-A118-07	Tumor	UCEC	TCGA	MSS	0.2	0.0282	MSS	0.031	MSS	MSI-H	MSI-H	Yes
TCGA-B5-A11F-01A-11R-A10J-07	Tumor	UCEC	TCGA	MSS	0.15	0.0036	MSS	0.0043	MSS	MSS	MSI-H	Yes
TCGA-AX-A2HJ-01A-11R-A17B-07	Tumor	UCEC	TCGA	MSI-H	19.99	0.9928	MSI-H	1	MSI-H	MSI-H	MSI-H	Yes
TCGA-D1-A3DH-01A-11R-A19W-07	Tumor	UCEC	TCGA	MSS	1.5	0.0018	MSS	0.0141	MSS	MSS	MSI-H	Yes
TCGA-EO-A3B1-01A-12R-A19W-07	Tumor	UCEC	TCGA	MSS	0.02	0.0005	MSS	0.0019	MSS	MSS	MSI-H	Yes
TCGA-A5-A0RA-01A-21R-A104-07	Tumor	UCEC	TCGA	MSS	0.01	0.0106	MSS	0.0084	MSS	MSS	MSI-H	Yes
TCGA-AX-A3G9-01A-11R-A22K-07	Tumor	UCEC	TCGA	MSI-H	20.89	0.9882	MSI-H	1	MSI-H	MSI-H	MSI-H	Yes
TCGA-A5-A2K2-01A-11R-A18M-07	Tumor	UCEC	TCGA	MSS	0.25	0.0036	MSS	0.0043	MSS	MSS	MSI-H	Yes
TCGA-AJ-A3BG-01A-11R-A19W-07	Tumor	UCEC	TCGA	MSI-H	21.77	0.8667	MSI-H	0.9533	MSI-H	MSI-H	MSI-H	Yes
TCGA-D1-A17T-01A-11R-A12I-07	Tumor	UCEC	TCGA	MSS	0.08	0.0408	MSS	0.0329	MSS	MSI-H	MSI-H	Yes
TCGA-D1-A1NZ-01A-21R-A14D-07	Tumor	UCEC	TCGA	MSI-H	16.01	0.9873	MSI-H	0.9826	MSI-H	MSI-H	MSI-H	Yes
TCGA-B5-A11I-01A-11R-A10J-07	Tumor	UCEC	TCGA	MSS	0.42	0.0006	MSS	0.001	MSS	MSS	MSI-H	Yes
TCGA-FI-A3PV-01A-11R-A22K-07	Tumor	UCEC	TCGA	MSS	0.24	0.0026	MSS	0.0003	MSS	MSS	MSI-H	Yes
TCGA-EY-A1GM-01A-12R-A14D-07	Tumor	UCEC	TCGA	MSS	0.48	0.0022	MSS	0.0003	MSS	MSS	MSI-H	Yes
TCGA-D1-A16X-01A-11R-A12I-07	Tumor	UCEC	TCGA	MSS	0	0.0103	MSS	0.0115	MSS	MSI-H	MSI-H	Yes
TCGA-BG-A0MO-01A-11R-A040-07	Tumor	UCEC	TCGA	MSS	0.05	0.1127	MSS	0.037	MSS	MSI-H	MSI-H	Yes
TCGA-A5-A0GA-01A-11R-A040-07	Tumor	UCEC	TCGA	MSI-H	13.85	0.9912	MSI-H	1	MSI-H	MSI-H	MSI-H	Yes
TCGA-BG-A0MS-01A-11R-A104-07	Tumor	UCEC	TCGA	MSS	0.18	0.0012	MSS	0.0007	MSS	MSS	MSI-H	Yes
TCGA-E6-A1M0-01A-11R-A144-07	Tumor	UCEC	TCGA	MSS	0.14	0.028	MSS	0.0069	MSS	MSS	MSI-H	Yes
TCGA-BS-A0V8-01A-11R-A118-07	Tumor	UCEC	TCGA	MSS	0.35	0.0075	MSS	0.0014	MSS	MSI-H	MSI-H	Yes
TCGA-AJ-A3EL-01A-11R-A213-07	Tumor	UCEC	TCGA	MSS	1.06	0.028	MSS	0.0246	MSS	MSS	MSI-H	Yes
TCGA-FI-A2CX-01A-11R-A17B-07	Tumor	UCEC	TCGA	MSS	0	0.3174	MSS	0.0193	MSS	MSI-H	MSI-H	Yes
TCGA-AJ-A2QM-01A-11R-A18M-07	Tumor	UCEC	TCGA	MSS	0.27	0.0011	MSS	0.0014	MSS	MSI-H	MSI-H	Yes
TCGA-5B-A90C-01A-11R-A37O-07	Tumor	UCEC	TCGA	MSS	0.5	0.0052	MSS	0.0018	MSS	MSS	MSI-H	Yes
TCGA-A5-A0GU-01A-11R-A16W-07	Tumor	UCEC	TCGA	MSS	0.02	0.0106	MSS	0.0069	MSS	MSS	MSI-H	Yes
TCGA-D1-A3DG-01A-11R-A19W-07	Tumor	UCEC	TCGA	MSS	0.58	0.007	MSS	0.0011	MSS	MSS	MSI-H	Yes
TCGA-D1-A16Y-01A-31R-A12I-07	Tumor	UCEC	TCGA	MSS	0.17	0.0027	MSS	0.0003	MSS	MSI-H	MSI-H	Yes
TCGA-D1-A17A-01A-11R-A12I-07	Tumor	UCEC	TCGA	MSI-H	9.81	1	MSI-H	1	MSI-H	MSI-H	MSI-H	Yes
TCGA-D1-A0ZN-01A-11R-A118-07	Tumor	UCEC	TCGA	MSS	0.11	0.2807	MSS	0.0337	MSS	MSS	MSI-H	Yes
TCGA-AJ-A2QK-01A-11R-A18M-07	Tumor	UCEC	TCGA	MSS	0.03	0.0106	MSS	0.0097	MSS	MSI-H	MSI-H	Yes
TCGA-BK-A26L-01A-11R-A277-07	Tumor	UCEC	TCGA	MSS	0.45	0.0008	MSS	0.0003	MSS	MSS	MSI-H	Yes
TCGA-EY-A1GV-01A-11R-A13S-07	Tumor	UCEC	TCGA	MSS	0.01	0.0062	MSS	0.0818	MSS	MSI-H	MSI-H	Yes
TCGA-AJ-A3NC-01A-11R-A22K-07	Tumor	UCEC	TCGA	MSS	0.01	0.0079	MSS	0.0058	MSS	MSI-H	MSI-H	Yes
TCGA-D1-A177-01A-21R-A12I-07	Tumor	UCEC	TCGA	MSI-H	26.34	0.9855	MSI-H	0.9941	MSI-H	MSI-H	MSI-H	Yes
TCGA-AJ-A2QN-01A-11R-A18M-07	Tumor	UCEC	TCGA	MSS	0.01	0.0031	MSS	0.0018	MSS	MSS	MSI-H	Yes
TCGA-AP-A053-01A-21R-A00V-07	Tumor	UCEC	TCGA	MSS	0.33	0.0011	MSS	0.0013	MSS	MSS	MSI-H	Yes
TCGA-E6-A2P8-01A-11R-A19W-07	Tumor	UCEC	TCGA	MSI-H	14.6	0.9882	MSI-H	0.917	MSI-H	MSI-H	MSI-H	Yes
TCGA-EY-A1GL-01A-11R-A13S-07	Tumor	UCEC	TCGA	MSS	0.05	0.0079	MSS	0.011	MSS	MSI-H	MSI-H	Yes
4f4a8bd9-c07f-4930-8600-349ab60a37a7	Tumor	UCEC	ICGC	MSS	NA	0.0922	MSS	0.0064	MSS	MSS	MSI-H	No
TCGA-AJ-A3I9-01A-11R-A22K-07	Tumor	UCEC	TCGA	MSS	0.21	0.0038	MSS	0.0023	MSS	MSS	MSI-H	Yes
TCGA-EY-A3L3-01A-11R-A22K-07	Tumor	UCEC	TCGA	MSS	0.69	0.001	MSS	0.0003	MSS	MSS	MSI-H	Yes
TCGA-KP-A3W4-01A-11R-A22K-07	Tumor	UCEC	TCGA	MSS	0.07	0.0011	MSS	0.0003	MSS	MSI-H	MSI-H	Yes
TCGA-AX-A2H5-01A-11R-A17B-07	Tumor	UCEC	TCGA	MSS	1.11	0.0134	MSS	0.0014	MSS	MSS	MSI-H	Yes
TCGA-D1-A1O0-01A-11R-A17B-07	Tumor	UCEC	TCGA	MSS	0.51	0.015	MSS	0.0201	MSS	MSI-H	MSI-H	Yes
TCGA-A5-A0GN-01A-11R-A040-07	Tumor	UCEC	TCGA	MSS	0.58	0.2918	MSS	0.0292	MSS	MSI-H	MSI-H	Yes
TCGA-B5-A3FC-01A-11R-A22K-07	Tumor	UCEC	TCGA	MSI-H	23.07	0.1376	MSS	0.4776	MSS	MSI-H	MSI-H	Yes
TCGA-AJ-A3BD-01A-11R-A19W-07	Tumor	UCEC	TCGA	MSS	0.05	0.0239	MSS	0.0433	MSS	MSI-H	MSI-H	Yes
TCGA-AW-A1PO-01A-12R-A157-07	Tumor	UCEC	TCGA	MSS	0.38	0.0076	MSS	0.0056	MSS	MSI-H	MSI-H	Yes
5706f1b9-2c2c-4906-a9fb-64ba5a57d47e	Tumor	UCEC	ICGC	MSS	NA	0.0006	MSS	0.0008	MSS	MSS	MSI-H	No
TCGA-AP-A1DR-01A-11R-A137-07	Tumor	UCEC	TCGA	MSI-H	23.38	1	MSI-H	1	MSI-H	MSI-H	MSI-H	Yes
TCGA-AX-A3FS-01A-11R-A22K-07	Tumor	UCEC	TCGA	MSI-H	24.22	0.9418	MSI-H	0.8576	MSI-H	MSI-H	MSI-H	Yes
TCGA-AJ-A3OJ-01A-11R-A22K-07	Tumor	UCEC	TCGA	MSI-H	17.13	0.3644	MSS	0.3005	MSS	MSS	MSI-H	Yes
TCGA-AP-A0LN-01A-11R-A040-07	Tumor	UCEC	TCGA	MSS	0.06	0.002	MSS	0.001	MSS	MSI-H	MSI-H	Yes
TCGA-4E-A92E-01A-11R-A37O-07	Tumor	UCEC	TCGA	MSS	0.01	0.0018	MSS	0.0024	MSS	MSS	MSI-H	Yes
TCGA-BK-A0CA-01B-02R-A277-07	Tumor	UCEC	TCGA	MSS	0.16	0.0105	MSS	0.0517	MSS	MSI-H	MSI-H	Yes
TCGA-B5-A0JV-01A-11R-A104-07	Tumor	UCEC	TCGA	MSI-H	20.19	0.9968	MSI-H	1	MSI-H	MSI-H	MSI-H	Yes
TCGA-BG-A0VT-01A-11R-A10J-07	Tumor	UCEC	TCGA	MSS	0.06	0.0034	MSS	0.0078	MSS	MSI-H	MSI-H	Yes
TCGA-D1-A0ZV-01A-11R-A10J-07	Tumor	UCEC	TCGA	MSS	0.01	0.0024	MSS	0.0057	MSS	MSI-H	MSI-H	Yes
TCGA-FI-A2F9-01A-11R-A17B-07	Tumor	UCEC	TCGA	MSS	0.17	0.0033	MSS	0.0075	MSS	MSS	MSI-H	Yes
TCGA-BG-A0LX-01A-11R-A16W-07	Tumor	UCEC	TCGA	MSI-H	23.32	1	MSI-H	0.9605	MSI-H	MSI-H	MSI-H	Yes
TCGA-D1-A169-01A-11R-A12I-07	Tumor	UCEC	TCGA	MSS	0.07	0.049	MSS	0.0756	MSS	MSI-H	MSI-H	Yes
TCGA-D1-A1NW-01A-11R-A14M-07	Tumor	UCEC	TCGA	MSS	0.46	0.0038	MSS	0.0003	MSS	MSS	MSI-H	Yes
TCGA-BK-A4ZD-01A-11R-A27V-07	Tumor	UCEC	TCGA	MSS	0.35	0.0052	MSS	0.0077	MSS	MSI-H	MSI-H	Yes
TCGA-EO-A3B0-01A-12R-A19W-07	Tumor	UCEC	TCGA	MSS	0.1	0.1489	MSS	0.0083	MSS	MSS	MSI-H	Yes
b280c179-336d-4638-9309-0f51426f8054	Tumor	UCEC	ICGC	MSS	NA	0.0102	MSS	0.0008	MSS	MSS	MSI-H	No
TCGA-QS-A744-01A-11R-A34R-07	Tumor	UCEC	TCGA	MSS	0.07	0.0074	MSS	0.0971	MSS	MSI-H	MSI-H	Yes
TCGA-EO-A3L0-01A-11R-A22K-07	Tumor	UCEC	TCGA	MSS	0.02	0.0106	MSS	0.0089	MSS	MSS	MSI-H	Yes
TCGA-DI-A2QU-01A-11R-A18M-07	Tumor	UCEC	TCGA	MSS	0.26	0.0034	MSS	0.003	MSS	MSI-H	MSI-H	Yes
TCGA-AP-A1E1-01A-11R-A137-07	Tumor	UCEC	TCGA	MSI-H	10.26	1	MSI-H	1	MSI-H	MSI-H	MSI-H	Yes
TCGA-AP-A052-01A-11R-A00V-07	Tumor	UCEC	TCGA	MSS	0.37	0.0011	MSS	0.0011	MSS	MSI-H	MSI-H	Yes
TCGA-EY-A1GH-01A-11R-A13S-07	Tumor	UCEC	TCGA	MSS	0	0.0111	MSS	0.0016	MSS	MSS	MSI-H	Yes
TCGA-AP-A5FX-01A-11R-A27V-07	Tumor	UCEC	TCGA	MSS	0.29	0.0044	MSS	0.01	MSS	MSI-H	MSI-H	Yes
TCGA-AX-A2HG-01A-11R-A17B-07	Tumor	UCEC	TCGA	MSI-H	16.24	0.9943	MSI-H	0.996	MSI-H	MSI-H	MSI-H	Yes
TCGA-BS-A0UM-01A-11R-A104-07	Tumor	UCEC	TCGA	MSI-H	24.66	0.9966	MSI-H	0.992	MSI-H	MSI-H	MSI-H	Yes
TCGA-A5-A0GP-01A-11R-A040-07	Tumor	UCEC	TCGA	MSS	0.09	0.2281	MSS	0.0875	MSS	MSI-H	MSI-H	Yes
2fc92e79-f56f-46b9-b378-a242dd7642d6	Tumor	UCEC	ICGC	MSI-H	NA	0.9558	MSI-H	0.9755	MSI-H	MSI-H	MSI-H	No
TCGA-B5-A1MV-01A-31R-A14D-07	Tumor	UCEC	TCGA	MSS	0	0.0007	MSS	0.0082	MSS	MSS	MSI-H	Yes
TCGA-EY-A1GP-01A-11R-A13S-07	Tumor	UCEC	TCGA	MSS	0.64	0.0092	MSS	0.0066	MSS	MSS	MSI-H	Yes
TCGA-EC-A24G-01A-11R-A16F-07	Tumor	UCEC	TCGA	MSI-H	5.02	0.775	MSI-H	0.7814	MSI-H	MSI-H	MSI-H	Yes
TCGA-AX-A06L-01A-11R-A118-07	Tumor	UCEC	TCGA	MSS	0.06	0.0106	MSS	0.0445	MSS	MSI-H	MSI-H	Yes
TCGA-AX-A2HD-01A-21R-A17B-07	Tumor	UCEC	TCGA	MSI-H	22.07	0.971	MSI-H	0.9956	MSI-H	MSI-H	MSI-H	Yes
TCGA-EY-A1GT-01A-11R-A13S-07	Tumor	UCEC	TCGA	MSS	0	0.0127	MSS	0.0181	MSS	MSS	MSI-H	Yes
TCGA-AP-A05H-01A-11R-A00V-07	Tumor	UCEC	TCGA	MSS	1.56	0.0072	MSS	0.0001	MSS	MSI-H	MSI-H	Yes
TCGA-AX-A05T-01A-11R-A00V-07	Tumor	UCEC	TCGA	MSS	0.3	0.0009	MSS	0.0002	MSS	MSS	MSI-H	Yes
TCGA-BS-A0T9-01A-11R-A12I-07	Tumor	UCEC	TCGA	MSS	0	0.0211	MSS	0.0277	MSS	MSI-H	MSI-H	Yes
TCGA-AX-A1CN-01A-11R-A137-07	Tumor	UCEC	TCGA	MSS	0.01	0.0106	MSS	0.0026	MSS	MSI-H	MSI-H	Yes
TCGA-AJ-A3EJ-01A-11R-A19W-07	Tumor	UCEC	TCGA	MSS	0.29	0.0019	MSS	0.0002	MSS	MSS	MSI-H	Yes
TCGA-AX-A3FV-01A-11R-A22K-07	Tumor	UCEC	TCGA	MSS	1.59	0.0066	MSS	0.007	MSS	MSS	MSI-H	Yes
TCGA-BG-A0MI-01A-11R-A040-07	Tumor	UCEC	TCGA	MSS	0.21	0.0144	MSS	0.0624	MSS	MSI-H	MSI-H	Yes
TCGA-BK-A56F-01A-32R-A27V-07	Tumor	UCEC	TCGA	MSS	0	0.0036	MSS	0.0021	MSS	MSI-H	MSI-H	Yes
TCGA-AX-A06B-01A-11R-A00V-07	Tumor	UCEC	TCGA	MSS	0.23	0.0106	MSS	0.0084	MSS	MSS	MSI-H	Yes
TCGA-BK-A0CC-01A-21R-A277-07	Tumor	UCEC	TCGA	MSS	2.72	0.0009	MSS	0.0001	MSS	MSS	MSI-H	Yes
TCGA-D1-A16F-01A-11R-A12I-07	Tumor	UCEC	TCGA	MSI-H	18.65	0.743	MSI-H	0.9876	MSI-H	MSI-H	MSI-H	Yes
TCGA-D1-A17U-01A-21R-A12I-07	Tumor	UCEC	TCGA	MSI-H	23.35	1	MSI-H	1	MSI-H	MSI-H	MSI-H	Yes
TCGA-EY-A1G8-01A-11R-A13S-07	Tumor	UCEC	TCGA	MSS	0.02	0.0493	MSS	0.0173	MSS	MSS	MSI-H	Yes
TCGA-AX-A1CE-01A-11R-A137-07	Tumor	UCEC	TCGA	MSI-H	15.28	0.6883	MSI-H	0.0333	MSS	MSI-H	MSI-H	Yes
TCGA-AP-A0LE-01A-11R-A104-07	Tumor	UCEC	TCGA	MSI-H	29.35	1	MSI-H	1	MSI-H	MSI-H	MSI-H	Yes
TCGA-5S-A9Q8-01A-11R-A40A-07	Tumor	UCEC	TCGA	MSS	0.1	0.2147	MSS	0.0198	MSS	MSI-H	MSI-H	Yes
TCGA-AP-A0LI-01A-11R-A040-07	Tumor	UCEC	TCGA	MSS	0.26	0.1569	MSS	0.0343	MSS	MSI-H	MSI-H	Yes
TCGA-K6-A3WQ-01A-11R-A22K-07	Tumor	UCEC	TCGA	MSS	0.46	0.0005	MSS	0	MSS	MSI-H	MSI-H	Yes
cbd18c2a-4544-4a90-904e-533c3f776f32	Tumor	UCEC	ICGC	MSS	NA	0.001	MSS	0.0009	MSS	MSS	MSI-H	No
TCGA-AX-A2HK-01A-11R-A17B-07	Tumor	UCEC	TCGA	MSS	0.4	0.0023	MSS	0.0005	MSS	MSI-H	MSI-H	Yes
TCGA-A5-A0GX-01A-11R-A040-07	Tumor	UCEC	TCGA	MSS	0	0.002	MSS	0.0017	MSS	MSI-H	MSI-H	Yes
TCGA-D1-A16J-01A-11R-A12I-07	Tumor	UCEC	TCGA	MSS	0.08	0.2622	MSS	0.0143	MSS	MSI-H	MSI-H	Yes
TCGA-BG-A0M7-01A-11R-A040-07	Tumor	UCEC	TCGA	MSS	0.19	0.3571	MSS	0.0373	MSS	MSI-H	MSI-H	Yes
c0294497-87d4-481f-864a-e4fa9baab8c5	Tumor	UCEC	ICGC	MSI-H	NA	0.7125	MSI-H	0.0054	MSS	MSI-H	MSI-H	No
deeb2238-8ed6-4651-8b63-428c76914c94	Tumor	UCEC	ICGC	MSS	NA	0.1844	MSS	0.0591	MSS	MSS	MSI-H	No
02528092-3a7a-4ddf-8801-e47a48fdeafe	Tumor	UCEC	ICGC	MSS	NA	0.0198	MSS	0.0335	MSS	MSI-H	MSI-H	No
TCGA-AP-A1DQ-01A-11R-A137-07	Tumor	UCEC	TCGA	MSS	0.17	0.0018	MSS	0.0002	MSS	MSS	MSI-H	Yes
TCGA-AP-A0LJ-01A-11R-A040-07	Tumor	UCEC	TCGA	MSS	0.01	0.0083	MSS	0.0155	MSS	MSI-H	MSI-H	Yes
TCGA-A5-A2K5-01A-11R-A180-07	Tumor	UCEC	TCGA	MSS	0.18	0.2222	MSS	0.0069	MSS	MSI-H	MSI-H	Yes
TCGA-SJ-A6ZI-01A-12R-A34R-07	Tumor	UCEC	TCGA	MSI-H	12.19	0.8726	MSI-H	0.8392	MSI-H	MSI-H	MSI-H	Yes
TCGA-BG-A221-01A-21R-A157-07	Tumor	UCEC	TCGA	MSI-H	11.96	0.9507	MSI-H	0.9821	MSI-H	MSI-H	MSI-H	Yes
TCGA-E6-A1LX-01A-11R-A14D-07	Tumor	UCEC	TCGA	MSS	0.29	0.8116	MSI-H	0.0069	MSS	MSS	MSI-H	Yes
TCGA-AP-A05J-01A-11R-A00V-07	Tumor	UCEC	TCGA	MSS	0.27	0.0017	MSS	0.0003	MSS	MSI-H	MSI-H	Yes
TCGA-A5-A0GI-01A-11R-A040-07	Tumor	UCEC	TCGA	MSI-H	12.9	0.9302	MSI-H	0.943	MSI-H	MSI-H	MSI-H	Yes
TCGA-AJ-A3NE-01A-11R-A22K-07	Tumor	UCEC	TCGA	MSI-H	5.52	0.4156	MSS	0.5	MSI-H	MSI-H	MSI-H	Yes
TCGA-BG-A186-01A-11R-A12I-07	Tumor	UCEC	TCGA	MSS	0.09	0.0064	MSS	0.0123	MSS	MSI-H	MSI-H	Yes
TCGA-D1-A0ZR-01A-21R-A10J-07	Tumor	UCEC	TCGA	MSS	0.03	0.0108	MSS	0.003	MSS	MSS	MSI-H	Yes
8edc23c4-43f8-4dd3-8c40-257297393492	Tumor	UCEC	ICGC	MSI-H	NA	0.7175	MSI-H	0.8	MSI-H	MSI-H	MSI-H	No
TCGA-PG-A6IB-01A-21R-A31O-07	Tumor	UCEC	TCGA	MSI-H	8.19	0.9877	MSI-H	0.9773	MSI-H	MSI-H	MSI-H	Yes
TCGA-D1-A1NU-01A-11R-A14D-07	Tumor	UCEC	TCGA	MSS	0.42	0.0022	MSS	0.0002	MSS	MSS	MSI-H	Yes
TCGA-FI-A2F4-01A-11R-A17B-07	Tumor	UCEC	TCGA	MSI-H	17.05	0.9954	MSI-H	0.9953	MSI-H	MSI-H	MSI-H	Yes
TCGA-D1-A0ZU-01A-11R-A10J-07	Tumor	UCEC	TCGA	MSS	0.09	0.0127	MSS	0.0123	MSS	MSI-H	MSI-H	Yes
TCGA-B5-A11M-01A-11R-A118-07	Tumor	UCEC	TCGA	MSS	0.01	0.0021	MSS	0.0069	MSS	MSI-H	MSI-H	Yes
TCGA-D1-A16D-01A-11R-A12I-07	Tumor	UCEC	TCGA	MSS	0.04	0.0178	MSS	0.3411	MSS	MSI-H	MSI-H	Yes
TCGA-BK-A26L-01A-11R-A16F-07	Tumor	UCEC	TCGA	MSS	0.45	0.0007	MSS	0.0005	MSS	MSS	MSI-H	Yes
TCGA-B5-A3FB-01A-11R-A19W-07	Tumor	UCEC	TCGA	MSS	0.02	0.0007	MSS	0.0007	MSS	MSS	MSI-H	Yes
TCGA-BG-A0MT-01A-11R-A104-07	Tumor	UCEC	TCGA	MSS	0.25	0.0102	MSS	0.0129	MSS	MSI-H	MSI-H	Yes
TCGA-AP-A0LH-01A-11R-A16W-07	Tumor	UCEC	TCGA	MSS	0.26	0.0871	MSS	0.0321	MSS	MSI-H	MSI-H	Yes
TCGA-DI-A1NN-01A-11R-A16F-07	Tumor	UCEC	TCGA	MSS	0.09	0.0009	MSS	0.0001	MSS	MSS	MSI-H	Yes
TCGA-AP-A1DM-01A-21R-A137-07	Tumor	UCEC	TCGA	MSI-H	11.44	1	MSI-H	1	MSI-H	MSI-H	MSI-H	Yes
TCGA-BS-A0WQ-01A-21R-A109-07	Tumor	UCEC	TCGA	MSS	0.05	0.0006	MSS	0.0002	MSS	MSS	MSI-H	Yes
TCGA-B5-A11U-01A-11R-A118-07	Tumor	UCEC	TCGA	MSI-H	23.93	0.042	MSS	0.661	MSI-H	MSI-H	MSI-H	Yes
TCGA-D1-A17S-01A-11R-A12I-07	Tumor	UCEC	TCGA	MSS	0.11	0.005	MSS	0.0016	MSS	MSI-H	MSI-H	Yes
TCGA-A5-A0R7-01A-31R-A16W-07	Tumor	UCEC	TCGA	MSS	0.27	0.0319	MSS	0.0415	MSS	MSI-H	MSI-H	Yes
TCGA-AP-A05P-01A-11R-A16W-07	Tumor	UCEC	TCGA	MSS	0.02	0.0012	MSS	0.0306	MSS	MSI-H	MSI-H	Yes
TCGA-D1-A16Q-01A-12R-A12I-07	Tumor	UCEC	TCGA	MSS	0.02	0.0066	MSS	0.0069	MSS	MSI-H	MSI-H	Yes
TCGA-AX-A0J1-01A-11R-A040-07	Tumor	UCEC	TCGA	MSI-H	26.52	0.9863	MSI-H	1	MSI-H	MSI-H	MSI-H	Yes
TCGA-DF-A2KN-01A-11R-A180-07	Tumor	UCEC	TCGA	MSI-H	15.93	0.9932	MSI-H	1	MSI-H	MSI-H	MSI-H	Yes
2f712e62-f400-4922-bdc5-d5d06276101d	Tumor	UCEC	ICGC	MSS	NA	0.0142	MSS	0.0013	MSS	MSS	MSI-H	No
TCGA-AJ-A3EM-01A-11R-A213-07	Tumor	UCEC	TCGA	MSS	0.42	0.0106	MSS	0.0118	MSS	MSS	MSI-H	Yes
TCGA-EY-A1GS-01A-11R-A13S-07	Tumor	UCEC	TCGA	MSS	1.08	0.0135	MSS	0.003	MSS	MSS	MSI-H	Yes
TCGA-AX-A2HA-01A-12R-A18M-07	Tumor	UCEC	TCGA	MSI-H	28.6	1	MSI-H	1	MSI-H	MSI-H	MSI-H	Yes
TCGA-B5-A11L-01B-21R-A13S-07	Tumor	UCEC	TCGA	MSS	0.09	0.4921	MSI-H	0.7836	MSI-H	MSI-H	MSI-H	Yes
TCGA-EY-A2ON-01A-21R-A18M-07	Tumor	UCEC	TCGA	MSS	0.16	0.0007	MSS	0.0003	MSS	MSS	MSI-H	Yes
TCGA-BS-A0TJ-01A-11R-A104-07	Tumor	UCEC	TCGA	MSI-H	28.12	0.9882	MSI-H	0.9917	MSI-H	MSI-H	MSI-H	Yes
TCGA-A5-A0GH-01A-21R-A16W-07	Tumor	UCEC	TCGA	MSI-H	26.77	0.9955	MSI-H	0.8067	MSI-H	MSI-H	MSI-H	Yes
39dbc57b-dd7d-4ebe-a905-47b500adef88	Tumor	UCEC	ICGC	MSS	NA	0.0929	MSS	0.0245	MSS	MSS	MSI-H	No
TCGA-B5-A1MZ-01A-11R-A144-07	Tumor	UCEC	TCGA	MSS	0.03	0.1021	MSS	0.8172	MSI-H	MSI-H	MSI-H	Yes
TCGA-FI-A2D6-01A-11R-A17B-07	Tumor	UCEC	TCGA	MSI-H	18.62	0.9487	MSI-H	0.9318	MSI-H	MSI-H	MSI-H	Yes
TCGA-BK-A6W3-01A-12R-A34R-07	Tumor	UCEC	TCGA	MSS	0.05	0.0106	MSS	0.0069	MSS	MSS	MSI-H	Yes
TCGA-DI-A1NO-01A-31R-A157-07	Tumor	UCEC	TCGA	MSS	1.53	0.0014	MSS	0.0004	MSS	MSS	MSI-H	Yes
TCGA-KP-A3VZ-01A-11R-A22K-07	Tumor	UCEC	TCGA	MSS	0.64	0.0004	MSS	0.0001	MSS	MSS	MSI-H	Yes
43abe272-41cb-4b54-b6f6-50a27c670e46	Tumor	UCEC	ICGC	MSS	NA	0.001	MSS	0.0003	MSS	MSS	MSI-H	No
TCGA-AX-A2H2-01A-11R-A180-07	Tumor	UCEC	TCGA	MSS	0.27	0.0143	MSS	0.0001	MSS	MSS	MSI-H	Yes
TCGA-D1-A17R-01A-11R-A12I-07	Tumor	UCEC	TCGA	MSI-H	8.55	0.9747	MSI-H	0.9781	MSI-H	MSI-H	MSI-H	Yes
TCGA-AJ-A23O-01A-11R-A157-07	Tumor	UCEC	TCGA	MSI-H	12.42	1	MSI-H	1	MSI-H	MSI-H	MSI-H	Yes
TCGA-D1-A17H-01A-11R-A12I-07	Tumor	UCEC	TCGA	MSI-H	25.76	0.9882	MSI-H	0.9855	MSI-H	MSI-H	MSI-H	Yes
TCGA-BK-A139-01A-11R-A118-07	Tumor	UCEC	TCGA	MSS	0.47	0.0603	MSS	0.0113	MSS	MSS	MSI-H	Yes
TCGA-FI-A2F8-01A-12R-A17B-07	Tumor	UCEC	TCGA	MSS	0.04	0.0008	MSS	0.0029	MSS	MSI-H	MSI-H	Yes
4575ca5e-968c-419d-9707-4e99d55dddb7	Tumor	UCEC	ICGC	MSI-H	NA	0.9902	MSI-H	0.9971	MSI-H	MSI-H	MSI-H	No
