# Supplementary material for: MSIsensor-RNA: Microsatellite Instability Detection for Bulk and Single-cell Gene Expression Data
Source: Genomics Proteomics Bioinformatics. 2024 Jan 10;22(3):qzae004. doi: 10.1093/gpbjnl/qzae004 (PMC12016039; doi:10.1093/gpbjnl/qzae004)
Supplement: qzae004_Supplementary_Data [file qzae004_supplementary_data.zip › Table S9-done.xlsx]

## Sheet: Table S9
Table S9 MSI detection performance of MSIsensor-RNA and PreMSIm in RNA-seq samples
Database	No. of samples	MSI detected Method	Cancer type	AUC	F1-score	Accuracy	Specificity	Sensitivity	Precision
TCGA	556	MSIsensor-RNA (tumor-specific model)	CRC	0.998259	0.917647	0.97482	0.976842	0.962963	0.876404
TCGA	556	MSIsensor-RNA (MSI-popular model)	CRC	0.997895	0.957576	0.98741	0.989474	0.975309	0.940476
TCGA	556	PreMSIm-split	CRC	0.878038	0.590406	0.80036	0.768421	0.987654	0.421053
TCGA	556	PreMSIm-all	CRC	0.5	0.254317	0.145683	0	1	0.145683
TCGA	503	MSIsensor-RNA (tumor-specific model)	UCEC	0.989739	0.921502	0.954274	0.969101	0.918367	0.924658
TCGA	503	MSIsensor-RNA (MSI-popular model)	UCEC	0.983586	0.923588	0.954274	0.957865	0.945578	0.902597
TCGA	503	PreMSIm-split	UCEC	0.689826	0.570866	0.5666	0.393258	0.986395	0.401662
TCGA	503	PreMSIm-all	UCEC	0.5	0.452308	0.292247	0	1	0.292247
TCGA	369	MSIsensor-RNA (tumor-specific model)	STAD	0.99669	0.92562	0.97561	0.990228	0.903226	0.949153
TCGA	369	MSIsensor-RNA (MSI-popular model)	STAD	0.99254	0.913386	0.97019	0.977199	0.935484	0.892308
TCGA	369	PreMSIm-split	STAD	0.640065	0.35942	0.401084	0.28013	1	0.219081
TCGA	369	PreMSIm-all	STAD	0.5	0.287703	0.168022	0	1	0.168022
CPTAC	106	MSIsensor-RNA (tumor-specific model)	CRC	0.997967	0.888889	0.943396	0.926829	1	0.8
CPTAC	106	MSIsensor-RNA (MSI-popular model)	CRC	1	0.933333	0.971698	1	0.875	1
CPTAC	106	PreMSIm-split	CRC	0.875	0.857143	0.943396	1	0.75	1
CPTAC	106	PreMSIm-all	CRC	0.5	0	0.773585	1	0	NA
ICGC	60	MSIsensor-RNA (tumor-specific model)	CRC	1	0.761905	0.916667	0.903846	1	0.615385
ICGC	60	MSIsensor-RNA (MSI-popular model)	CRC	0.987981	0.842105	0.95	0.942308	1	0.727273
ICGC	60	PreMSIm-split	CRC	0.850962	0.583333	0.833333	0.826923	0.875	0.4375
ICGC	60	PreMSIm-all	CRC	0.5	0.235294	0.133333	0	1	0.133333
ICGC	51	MSIsensor-RNA (tumor-specific model)	UCEC	0.993182	0.956522	0.980392	0.975	1	0.916667
ICGC	51	MSIsensor-RNA (MSI-popular model)	UCEC	0.952273	0.818182	0.921569	0.95	0.818182	0.818182
ICGC	51	PreMSIm-split	UCEC	0.8125	0.594595	0.705882	0.625	1	0.423077
ICGC	51	PreMSIm-all	UCEC	0.5	0.354839	0.215686	0	1	0.215686
ICGC	30	MSIsensor-RNA (tumor-specific model)	STAD	1	1	1	1	1	1
ICGC	30	MSIsensor-RNA (MSI-popular model)	STAD	1	1	1	1	1	1
ICGC	30	PreMSIm-split	STAD	0.942308	0.727273	0.9	0.884615	1	0.571429
ICGC	30	PreMSIm-all	STAD	0.5	0.235294	0.133333	0	1	0.133333
Mean of MSIsensor-RNA (tumor-specific model)				0.997787	0.901829	0.960114	0.951419	1	0.833013
Mean of MSIsensor-RNA (MSI-popular model)				0.985063	0.898405	0.960817	0.973077	0.923295	0.886364
Mean of PreMSIm-split				0.870192	0.690586	0.845653	0.834135	0.90625	0.608001
Mean of PreMSIm-all				0.5	0.206357	0.313984	0.25	0.75	0.160784
