# Supplementary material for: MSIsensor-RNA: Microsatellite Instability Detection for Bulk and Single-cell Gene Expression Data
Source: Genomics Proteomics Bioinformatics. 2024 Jan 10;22(3):qzae004. doi: 10.1093/gpbjnl/qzae004 (PMC12016039; doi:10.1093/gpbjnl/qzae004)
Supplement: qzae004_Supplementary_Data [file qzae004_supplementary_data.zip › Table S11-done.xlsx]

## Sheet: Sheet1
Table S11 MSI results of scRNA-seq samples by MSIsensor-RNA
Sample ID	GEO accession	MSI status by gold standard	No. of cells	No. of high quality cell	Sample type	Cancer type	MSI score by MSIsensor-RNA	MSI score by PreMSIm
SMC01-T	GSE132465	MSS	2791	166	Tumor	CRC	0.0821904	1
SMC02-T	GSE132465	MSS	1689	112	Tumor	CRC	0.0293675	1
SMC03-T	GSE132465	MSI-H	2123	20	Tumor	CRC	0.786039	1
SMC04-T	GSE132465	MSS	1841	79	Tumor	CRC	0.0441957	1
SMC05-T	GSE132465	MSS	660	20	Tumor	CRC	0.337294	1
SMC06-T	GSE132465	MSI-H	1541	20	Tumor	CRC	0.343053	1
SMC07-T	GSE132465	MSS	4070	173	Tumor	CRC	0.0760142	0.999754
SMC08-T	GSE132465	MSS	2089	134	Tumor	CRC	0.16641	1
SMC09-T	GSE132465	MSS	3789	83	Tumor	CRC	0.125307	1
SMC10-T	GSE132465	MSI-H	2200	20	Tumor	CRC	0.469097	0.999545
SMC11-T	GSE132465	MSS	1698	85	Tumor	CRC	0.119768	1
SMC14-T	GSE132465	MSS	1749	33	Tumor	CRC	0.0872383	1
SMC15-T	GSE132465	MSS	2027	47	Tumor	CRC	0.127936	1
SMC16-T	GSE132465	MSS	2956	20	Tumor	CRC	0.130383	1
SMC17-T	GSE132465	MSS	1343	20	Tumor	CRC	0.33224	1
SMC18-T	GSE132465	MSS	1936	413	Tumor	CRC	0.0503944	1
SMC19-T	GSE132465	MSS	1540	35	Tumor	CRC	0.289398	1
SMC20-T	GSE132465	MSS	1681	20	Tumor	CRC	0.104697	1
SMC21-T	GSE132465	MSS	2348	363	Tumor	CRC	0.0560236	1
SMC22-T	GSE132465	MSS	2363	288	Tumor	CRC	0.14441	1
SMC23-T	GSE132465	MSS	1639	33	Tumor	CRC	0.214294	1
SMC24-T	GSE132465	MSI-H	1580	20	Tumor	CRC	0.419896	1
SMC25-T	GSE132465	MSS	1632	60	Tumor	CRC	0.0252584	1
SMC01-N	GSE132465	MSS	2435	20	Normal	CRC	0.0633324	1
SMC02-N	GSE132465	MSS	1316	20	Normal	CRC	0.071228	1
SMC03-N	GSE132465	MSS	1262	20	Normal	CRC	0.130213	1
SMC04-N	GSE132465	MSS	1788	20	Normal	CRC	0.0632223	1
SMC05-N	GSE132465	MSS	1114	20	Normal	CRC	0.0370924	1
SMC06-N	GSE132465	MSS	1514	20	Normal	CRC	0.0620415	1
SMC07-N	GSE132465	MSS	2214	20	Normal	CRC	0.0566088	1
SMC08-N	GSE132465	MSS	1620	20	Normal	CRC	0.058864	1
SMC09-N	GSE132465	MSS	1154	20	Normal	CRC	0.0210286	1
SMC10-N	GSE132465	MSS	1986	20	Normal	CRC	0.0680235	1
C103_T	GSE178341	MSS	6096	818	Tumor	CRC	0.0140626	1
C104_T	GSE178341	MSS	2886	48	Tumor	CRC	0.0453108	0.999653
C105_T	GSE178341	MSS	3281	135	Tumor	CRC	0.0345276	1
C106_T	GSE178341	MSI-H	1926	20	Tumor	CRC	0.896156	1
C107_T	GSE178341	MSS	5401	924	Tumor	CRC	0.0522453	0.999815
C109_T	GSE178341	MSI-H	2152	264	Tumor	CRC	0.026803	0.999071
C110_T	GSE178341	MSI-H	2527	20	Tumor	CRC	0.858748	1
C111_T	GSE178341	MSI-H	2069	20	Tumor	CRC	0.935645	1
C112_T	GSE178341	MSS	4123	558	Tumor	CRC	0.0207672	1
C113_T	GSE178341	MSS	4482	440	Tumor	CRC	0.191617	0.999554
C114_T	GSE178341	MSI-H	2876	167	Tumor	CRC	0.618267	1
C115_T	GSE178341	MSI-H	1100	22	Tumor	CRC	0.549841	0.999091
C116_T	GSE178341	MSI-H	3326	24	Tumor	CRC	0.280084	1
C118_T	GSE178341	MSI-H	3211	20	Tumor	CRC	0.785624	1
C119_T	GSE178341	MSI-H	1487	75	Tumor	CRC	0.169872	0.999328
C122_T	GSE178341	MSI-H	3296	55	Tumor	CRC	0.471292	1
C123_T	GSE178341	MSI-H	9234	21	Tumor	CRC	0.785159	1
C124_T	GSE178341	MSS	6828	70	Tumor	CRC	0.085917	0.999854
C125_T	GSE178341	MSS	6172	685	Tumor	CRC	0.0157715	1
C126_T	GSE178341	MSS	2657	125	Tumor	CRC	0.322594	0.999624
C129_T	GSE178341	MSS	7376	216	Tumor	CRC	0.0753824	0.999864
C130_TA	GSE178341	MSI-H	2596	39	Tumor	CRC	0.850224	1
C130_TB	GSE178341	MSI-H	4225	78	Tumor	CRC	0.7742	1
C132_T	GSE178341	MSI-H	5609	30	Tumor	CRC	0.815575	1
C133_T	GSE178341	MSS	3067	25	Tumor	CRC	0.0197203	1
C134_T	GSE178341	MSS	2563	147	Tumor	CRC	0.056284	0.99961
C135_T	GSE178341	MSS	4677	105	Tumor	CRC	0.0919169	1
C136_T	GSE178341	MSS	3297	292	Tumor	CRC	0.044106	1
C137_T	GSE178341	MSI-H	2683	20	Tumor	CRC	0.812992	1
C138_T	GSE178341	MSI-H	1790	20	Tumor	CRC	0.436673	1
C139_T	GSE178341	MSI-H	6411	147	Tumor	CRC	0.371015	1
C140_T	GSE178341	MSS	4502	614	Tumor	CRC	0.0102733	0.999778
C142_T	GSE178341	MSI-H	3102	100	Tumor	CRC	0.0755824	1
C143_T	GSE178341	MSI-H	3392	81	Tumor	CRC	0.409173	1
C144_T	GSE178341	MSI-H	3899	20	Tumor	CRC	0.332433	0.999744
C145_T	GSE178341	MSS	3091	90	Tumor	CRC	0.182768	1
C146_T	GSE178341	MSI-H	4731	20	Tumor	CRC	0.552415	1
C147_T	GSE178341	MSI-H	3801	59	Tumor	CRC	0.729902	1
C149_T	GSE178341	MSS	4015	179	Tumor	CRC	0.0063981	0.999253
C150_T	GSE178341	MSS	2418	412	Tumor	CRC	0.00777821	1
C151_T	GSE178341	MSI-H	421	33	Tumor	CRC	0.412116	1
C152_T	GSE178341	MSI-H	1833	20	Tumor	CRC	0.293313	1
C153_T	GSE178341	MSS	4860	309	Tumor	CRC	0.0101222	1
C154_T	GSE178341	MSI-H	3049	99	Tumor	CRC	0.826984	0.999672
C155_T	GSE178341	MSS	4085	503	Tumor	CRC	0.0603745	0.999021
C156_T	GSE178341	MSI-H	3975	144	Tumor	CRC	0.531839	0.999748
C157_T	GSE178341	MSS	4757	1359	Tumor	CRC	0.0193072	0.99958
C158_T	GSE178341	MSI-H	2352	145	Tumor	CRC	0.891741	0.999575
C159_T	GSE178341	MSS	2437	417	Tumor	CRC	0.0526081	1
C160_T	GSE178341	MSS	3826	837	Tumor	CRC	0.252069	0.999739
C161_T	GSE178341	MSS	3755	1191	Tumor	CRC	0.0373202	0.999734
C162_T	GSE178341	MSS	15861	1940	Tumor	CRC	0.0213894	0.999874
C163_T	GSE178341	MSI-H	4717	60	Tumor	CRC	0.252148	1
C164_T	GSE178341	MSI-H	3760	419	Tumor	CRC	0.30589	0.999734
C165_T	GSE178341	MSI-H	2977	443	Tumor	CRC	0.724603	1
C166_T	GSE178341	MSS	5527	2573	Tumor	CRC	0.0193258	1
C167_T	GSE178341	MSI-H	1443	20	Tumor	CRC	0.758872	1
C168_T	GSE178341	MSI-H	2552	114	Tumor	CRC	0.934343	1
C169_T	GSE178341	MSI-H	2245	132	Tumor	CRC	0.363777	0.999109
C170_T	GSE178341	MSI-H	10054	244	Tumor	CRC	0.837347	1
C171_TA	GSE178341	MSS	10709	986	Tumor	CRC	0.0487467	0.999907
C171_TB	GSE178341	MSS	5490	1018	Tumor	CRC	0.0850458	0.999818
C172_T	GSE178341	MSS	1542	90	Tumor	CRC	0.178042	0.998703
C173_T	GSE178341	MSI-H	2649	34	Tumor	CRC	0.696506	1
C106_N	GSE178341	MSS	1466	20	Normal	CRC	0.0430539	1
C107_N	GSE178341	MSS	1814	22	Normal	CRC	0.0653133	0.998897
C109_N	GSE178341	MSS	2092	41	Normal	CRC	0.0475713	1
C110_N	GSE178341	MSS	2506	20	Normal	CRC	0.0891158	1
C111_N	GSE178341	MSS	2975	20	Normal	CRC	0.0800263	1
C112_N	GSE178341	MSS	2302	20	Normal	CRC	0.0631648	1
C113_N	GSE178341	MSS	606	20	Normal	CRC	0.0649105	1
C114_N	GSE178341	MSS	1677	29	Normal	CRC	0.0797085	1
C115_N	GSE178341	MSS	895	20	Normal	CRC	0.106816	1
C116_N	GSE178341	MSS	1908	20	Normal	CRC	0.0331907	1
C119_N	GSE178341	MSS	47	20	Normal	CRC	0.543379	1
C122_N	GSE178341	MSS	3764	38	Normal	CRC	0.0615184	1
C123_N	GSE178341	MSS	5338	21	Normal	CRC	0.0432649	1
C124_N	GSE178341	MSS	10117	135	Normal	CRC	0.0372009	1
C125_N	GSE178341	MSS	6488	53	Normal	CRC	0.0714232	0.999846
C126_N	GSE178341	MSS	10257	166	Normal	CRC	0.0702983	1
C129_N	GSE178341	MSS	5201	20	Normal	CRC	0.0417775	1
C130_N	GSE178341	MSS	4506	56	Normal	CRC	0.0773069	1
C132_N	GSE178341	MSS	1961	20	Normal	CRC	0.0908247	1
C133_N	GSE178341	MSS	786	20	Normal	CRC	0.0628965	0.998728
C134_N	GSE178341	MSS	5112	22	Normal	CRC	0.0508602	1
C135_N	GSE178341	MSS	944	20	Normal	CRC	0.0557745	1
C136_N	GSE178341	MSS	3312	20	Normal	CRC	0.0306251	1
C137_N	GSE178341	MSS	3091	20	Normal	CRC	0.112809	1
C138_N	GSE178341	MSS	1618	20	Normal	CRC	0.0628977	0.999382
C139_N	GSE178341	MSS	4057	20	Normal	CRC	0.0943554	1
C140_N	GSE178341	MSS	1677	20	Normal	CRC	0.0458856	0.999404
C142_N	GSE178341	MSS	2038	20	Normal	CRC	0.0494881	1
C143_N	GSE178341	MSS	2967	20	Normal	CRC	0.108523	1
C151_N	GSE178341	MSS	3452	20	Normal	CRC	0.0738916	1
C152_N	GSE178341	MSS	1391	20	Normal	CRC	0.0506933	1
C155_N	GSE178341	MSS	2363	20	Normal	CRC	0.0752289	1
C157_N	GSE178341	MSS	3395	20	Normal	CRC	0.0662707	1
C162_N	GSE178341	MSS	6726	20	Normal	CRC	0.0206934	0.999554
C165_N	GSE178341	MSS	1547	20	Normal	CRC	0.050549	0.999354
C170_N	GSE178341	MSS	2468	20	Normal	CRC	0.0488194	1
