# Supplementary material for: MSIsensor-RNA: Microsatellite Instability Detection for Bulk and Single-cell Gene Expression Data
Source: Genomics Proteomics Bioinformatics. 2024 Jan 10;22(3):qzae004. doi: 10.1093/gpbjnl/qzae004 (PMC12016039; doi:10.1093/gpbjnl/qzae004)
Supplement: qzae004_Supplementary_Data [file qzae004_supplementary_data.zip › Table S13-done.xlsx]

## Sheet: Table S13
Table S13 MSI results of scRNA-seq cells by MSIsensor-RNA
Note: Cell type information was obtained from https://pubmed.ncbi.nlm.nih.gov/34450029.
Cell ID	Cell type				MSI score by MSIsensor-RNA	Sample MSI status by gold stadards	Sample type
	clTopLevel	clMidwayPr	cl295v11SubShort	cl295v11SubFull
C130_N_1_1_0_c1_v2_id-AACTCTTGTAGATTAG	Epi	Epi	cE01	cE01 (Stem/TA-like)	0.133536	MSS	Normal
C130_N_1_1_0_c1_v2_id-ACATCAGCACTTGGAT	Epi	Epi	cE05	cE05 (Enterocyte 2)	0.0232061	MSS	Normal
C130_N_1_1_0_c1_v2_id-ACGGGCTTCGCAAACT	Epi	Epi	cE02	cE02 (Stem/TA-like/Immature Goblet)	0.0529454	MSS	Normal
C130_N_1_1_0_c1_v2_id-AGCAGCCTCTGTCAAG	Epi	Epi	cE02	cE02 (Stem/TA-like/Immature Goblet)	0.0471708	MSS	Normal
C130_N_1_1_0_c1_v2_id-ATCATCTAGCACCGCT	Epi	Epi	cE02	cE02 (Stem/TA-like/Immature Goblet)	0.0630159	MSS	Normal
C130_N_1_1_0_c1_v2_id-CATCAAGTCCCAAGAT	Epi	Epi	cE02	cE02 (Stem/TA-like/Immature Goblet)	0.0792428	MSS	Normal
C130_N_1_1_0_c1_v2_id-CATTATCGTTGAGTTC	Epi	Epi	cE02	cE02 (Stem/TA-like/Immature Goblet)	0.0669254	MSS	Normal
C130_N_1_1_0_c1_v2_id-CGTGAGCCAGGTCTCG	Epi	Epi	cE02	cE02 (Stem/TA-like/Immature Goblet)	0.0171991	MSS	Normal
C130_N_1_1_0_c1_v2_id-CTCGTACAGATGCGAC	Epi	Epi	cE02	cE02 (Stem/TA-like/Immature Goblet)	0.0506184	MSS	Normal
C130_N_1_1_0_c1_v2_id-CTTAACTCAATCCAAC	Epi	Epi	cE01	cE01 (Stem/TA-like)	0.028576	MSS	Normal
C130_N_1_1_0_c1_v2_id-CTTAACTCACGGACAA	Epi	Epi	cE02	cE02 (Stem/TA-like/Immature Goblet)	0.0279907	MSS	Normal
C130_N_1_1_0_c1_v2_id-GATGAAACAGATGAGC	Epi	Epi	cE01	cE01 (Stem/TA-like)	0.0173128	MSS	Normal
C130_N_1_1_0_c1_v2_id-GATGCTATCAGCGATT	Epi	Epi	cE02	cE02 (Stem/TA-like/Immature Goblet)	0.307485	MSS	Normal
C130_N_1_1_0_c1_v2_id-GCAATCACAAAGTCAA	Epi	Epi	cE01	cE01 (Stem/TA-like)	0.152536	MSS	Normal
C130_N_1_1_0_c1_v2_id-GCATACACATTCCTCG	Epi	Epi	cE09	cE09 (Best4)	0.101777	MSS	Normal
C130_N_1_1_0_c1_v2_id-GCTGGGTCACTAAGTC	Epi	Epi	cE02	cE02 (Stem/TA-like/Immature Goblet)	0.111302	MSS	Normal
C130_N_1_1_0_c1_v2_id-GTACGTAGTCTAAACC	Epi	Epi	cE01	cE01 (Stem/TA-like)	0.0230116	MSS	Normal
C130_N_1_1_0_c1_v2_id-TGACTAGAGAAACGCC	Epi	Epi	cE05	cE05 (Enterocyte 2)	0.022681	MSS	Normal
C130_N_1_1_0_c1_v2_id-TGGACGCAGACGCTTT	Epi	Epi	cE03	cE03 (Stem/TA-like prolif)	0.190917	MSS	Normal
C130_N_1_1_0_c1_v2_id-TGGGCGTTCACGGTTA	Epi	Epi	cE02	cE02 (Stem/TA-like/Immature Goblet)	0.0486642	MSS	Normal
C130_N_1_1_0_c1_v2_id-TTCTACACACATAACC	Epi	Epi	cE02	cE02 (Stem/TA-like/Immature Goblet)	0.120404	MSS	Normal
C130_N_1_1_1_c1_v2_id-AAATGCCCAGCGTCCA	Epi	Epi	cE02	cE02 (Stem/TA-like/Immature Goblet)	0.0193185	MSS	Normal
C130_N_1_1_1_c1_v2_id-AACACGTTCTGTACGA	Epi	Epi	cE01	cE01 (Stem/TA-like)	0.268789	MSS	Normal
C130_N_1_1_1_c1_v2_id-AATCGGTTCGCATGAT	Epi	Epi	cE02	cE02 (Stem/TA-like/Immature Goblet)	0.0256763	MSS	Normal
C130_N_1_1_1_c1_v2_id-ACACCCTAGCTCCTTC	Epi	Epi	cE02	cE02 (Stem/TA-like/Immature Goblet)	0.0119402	MSS	Normal
C130_N_1_1_1_c1_v2_id-ACTTTCAGTGTGGCTC	Epi	Epi	cE03	cE03 (Stem/TA-like prolif)	0.215229	MSS	Normal
C130_N_1_1_1_c1_v2_id-ATAACGCTCGGAGGTA	Epi	Epi	cE03	cE03 (Stem/TA-like prolif)	0.0699792	MSS	Normal
C130_N_1_1_1_c1_v2_id-ATCACGAAGTGAACGC	Epi	Epi	cE02	cE02 (Stem/TA-like/Immature Goblet)	0.194047	MSS	Normal
C130_N_1_1_1_c1_v2_id-CAAGATCGTTTGCATG	Epi	Epi	cE01	cE01 (Stem/TA-like)	0.0511334	MSS	Normal
C130_N_1_1_1_c1_v2_id-CAGCTAAGTGCAGACA	Epi	Epi	cE02	cE02 (Stem/TA-like/Immature Goblet)	0.189221	MSS	Normal
C130_N_1_1_1_c1_v2_id-CCTTACGAGGTGTTAA	Epi	Epi	cE02	cE02 (Stem/TA-like/Immature Goblet)	0.0348192	MSS	Normal
C130_N_1_1_1_c1_v2_id-CCTTTCTCAATAACGA	Epi	Epi	cE05	cE05 (Enterocyte 2)	0.467661	MSS	Normal
C130_N_1_1_1_c1_v2_id-CGACCTTTCCTAAGTG	Epi	Epi	cE01	cE01 (Stem/TA-like)	0.0882342	MSS	Normal
C130_N_1_1_1_c1_v2_id-CGAGCCAAGGCTAGCA	Epi	Epi	cE02	cE02 (Stem/TA-like/Immature Goblet)	0.0151618	MSS	Normal
C130_N_1_1_1_c1_v2_id-CGATGGCCAACGATGG	Epi	Epi	cE02	cE02 (Stem/TA-like/Immature Goblet)	0.0127472	MSS	Normal
C130_N_1_1_1_c1_v2_id-CGGTTAAAGTGGACGT	Epi	Epi	cE01	cE01 (Stem/TA-like)	0.0392944	MSS	Normal
C130_N_1_1_1_c1_v2_id-CGTCACTTCCTCTAGC	Epi	Epi	cE03	cE03 (Stem/TA-like prolif)	0.0118202	MSS	Normal
C130_N_1_1_1_c1_v2_id-CTAAGACTCGGACAAG	Epi	Epi	cE02	cE02 (Stem/TA-like/Immature Goblet)	0.00520346	MSS	Normal
C130_N_1_1_1_c1_v2_id-CTCCTAGGTAAAGGAG	Epi	Epi	cE03	cE03 (Stem/TA-like prolif)	0.0265581	MSS	Normal
C130_N_1_1_1_c1_v2_id-CTCGAAACAGCGTTCG	Epi	Epi	cE05	cE05 (Enterocyte 2)	0.0406606	MSS	Normal
C130_N_1_1_1_c1_v2_id-CTTAGGATCCTGCTTG	Epi	Epi	cE02	cE02 (Stem/TA-like/Immature Goblet)	0.0185417	MSS	Normal
C130_N_1_1_1_c1_v2_id-GAGCAGACACACATGT	Epi	Epi	cE01	cE01 (Stem/TA-like)	0.041119	MSS	Normal
C130_N_1_1_1_c1_v2_id-GATCGTAAGGTAAACT	Epi	Epi	cE02	cE02 (Stem/TA-like/Immature Goblet)	0.00974831	MSS	Normal
C130_N_1_1_1_c1_v2_id-GCATACACAGGAACGT	Epi	Epi	cE03	cE03 (Stem/TA-like prolif)	0.0369383	MSS	Normal
C130_N_1_1_1_c1_v2_id-GGAACTTAGCTGATAA	Epi	Epi	cE03	cE03 (Stem/TA-like prolif)	0.0434825	MSS	Normal
C130_N_1_1_1_c1_v2_id-GGGAATGAGAATGTGT	Epi	Epi	cE02	cE02 (Stem/TA-like/Immature Goblet)	0.190016	MSS	Normal
C130_N_1_1_1_c1_v2_id-GGGCATCGTAGCACGA	Epi	Epi	cE01	cE01 (Stem/TA-like)	0.0689209	MSS	Normal
C130_N_1_1_1_c1_v2_id-GGTGCGTGTTTGGGCC	Epi	Epi	cE01	cE01 (Stem/TA-like)	0.0318124	MSS	Normal
C130_N_1_1_1_c1_v2_id-GTCGTAAAGGCGACAT	Epi	Epi	cE05	cE05 (Enterocyte 2)	0.0137463	MSS	Normal
C130_N_1_1_1_c1_v2_id-GTGCAGCCATGAACCT	Epi	Epi	cE01	cE01 (Stem/TA-like)	0.0254021	MSS	Normal
C130_N_1_1_1_c1_v2_id-GTTACAGAGGAGTCTG	Epi	Epi	cE01	cE01 (Stem/TA-like)	0.0406289	MSS	Normal
C130_N_1_1_1_c1_v2_id-TATTACCTCGGAAATA	Epi	Epi	cE02	cE02 (Stem/TA-like/Immature Goblet)	0.00597773	MSS	Normal
C130_N_1_1_1_c1_v2_id-TCTCATAAGCAGGCTA	Epi	Epi	cE05	cE05 (Enterocyte 2)	0.19121	MSS	Normal
C130_N_1_1_1_c1_v2_id-TCTTTCCTCTTACCGC	Epi	Epi	cE02	cE02 (Stem/TA-like/Immature Goblet)	0.0320313	MSS	Normal
C130_N_1_1_1_c1_v2_id-TGACTTTGTCCAGTGC	Epi	Epi	cE02	cE02 (Stem/TA-like/Immature Goblet)	0.0181008	MSS	Normal
C130_N_1_1_1_c1_v2_id-TTGCGTCTCGTTTGCC	Epi	Epi	cE01	cE01 (Stem/TA-like)	0.087501	MSS	Normal
C119_N_0_2_0_c1_v2_id-ATTTCTGGTTACGCGC	Epi	Epi	cE04	cE04 (Enterocyte 1)	0.61929	MSS	Normal
C119_N_0_2_0_c1_v2_id-CTTAGGAGTCACTTCC	Epi	Epi	cE04	cE04 (Enterocyte 1)	0.538295	MSS	Normal
C119_N_0_2_0_c1_v2_id-TCTCATAAGCTGTTCA	Epi	Epi	cE05	cE05 (Enterocyte 2)	0.696823	MSS	Normal
C119_N_0_2_0_c1_v2_id-CATCAAGAGAAGGGTA	Epi	Epi	cE04	cE04 (Enterocyte 1)	0.701933	MSS	Normal
C119_N_0_2_0_c1_v2_id-CGAGAAGGTCGCTTCT	Epi	Epi	cE05	cE05 (Enterocyte 2)	0.594602	MSS	Normal
C119_N_0_2_0_c1_v2_id-CCCATACGTGACTCAT	B	B	cB2	cB2 (B GC-like)	0.355351	MSS	Normal
C119_N_0_2_0_c1_v2_id-TTGGAACTCACGGTTA	Epi	Epi	cE04	cE04 (Enterocyte 1)	0.643532	MSS	Normal
C119_N_0_2_0_c1_v2_id-TATGCCCTCAACACCA	Epi	Epi	cE05	cE05 (Enterocyte 2)	0.698865	MSS	Normal
C119_N_0_2_0_c1_v2_id-TGAGCATGTAGTGAAT	Plasma	Plasma	cP2	cP2 (Plasma IgG)	0.48553	MSS	Normal
C119_N_0_2_0_c1_v2_id-TTCTTAGGTACTTGAC	B	B	cB3	cB3 (B CD40+ GC-like)	0.301285	MSS	Normal
C119_N_0_2_0_c1_v2_id-GTGTTAGCACCAGTTA	TNKILC	TZBTB16	cTNI20	cTNI20 (PLZF+ T)	0.626498	MSS	Normal
C119_N_0_2_0_c1_v2_id-AAGCCGCAGATGCCAG	Epi	Epi	cE05	cE05 (Enterocyte 2)	0.610938	MSS	Normal
C119_N_0_2_0_c1_v2_id-ACGGAGAGTTCCACAA	Epi	Epi	cE08	cE08 (Goblet)	0.516694	MSS	Normal
C119_N_0_2_0_c1_v2_id-ATGCGATAGACAAGCC	Epi	Epi	cE05	cE05 (Enterocyte 2)	0.60902	MSS	Normal
C119_N_0_2_0_c1_v2_id-ATTTCTGAGTGGAGAA	Epi	Epi	cE05	cE05 (Enterocyte 2)	0.467097	MSS	Normal
C119_N_0_2_0_c1_v2_id-CACATTTTCCAATGGT	TNKILC	Tgd	cTNI17	cTNI17 (gd-like T)	0.315815	MSS	Normal
C119_N_0_2_0_c1_v2_id-AAGACCTTCTCAAGTG	Epi	Epi	cE05	cE05 (Enterocyte 2)	0.586625	MSS	Normal
C119_N_0_2_0_c1_v2_id-CGGACTGGTCCTAGCG	Epi	Epi	cE04	cE04 (Enterocyte 1)	0.581406	MSS	Normal
C119_N_0_2_0_c1_v2_id-TTCTTAGCATTCCTCG	Epi	Epi	cE09	cE09 (Best4)	0.449014	MSS	Normal
C119_N_0_2_0_c1_v2_id-ACGGGCTGTAGCACGA	B	B	cB2	cB2 (B GC-like)	0.468966	MSS	Normal
C134_T_0_3_0_c1_v2_id-AAAGATGGTTGCTCCT	Epi	Epi	cE03	cE03 (Stem/TA-like prolif)	0.0613618	MSS	Tumor
C134_T_0_3_0_c1_v2_id-ACACTGATCTGATTCT	Epi	Epi	cE01	cE01 (Stem/TA-like)	0.0229607	MSS	Tumor
C134_T_0_3_0_c1_v2_id-ACAGCTAGTCTAGCCG	Epi	Epi	cE01	cE01 (Stem/TA-like)	0.00860146	MSS	Tumor
C134_T_0_3_0_c1_v2_id-ACCCACTAGGGATGGG	Epi	Epi	cE03	cE03 (Stem/TA-like prolif)	0.165198	MSS	Tumor
C134_T_0_3_0_c1_v2_id-ACGAGGAAGTGCAAGC	Epi	Epi	cE01	cE01 (Stem/TA-like)	0.123046	MSS	Tumor
C134_T_0_3_0_c1_v2_id-ACGGCCAGTGCTTCTC	Epi	Epi	cE01	cE01 (Stem/TA-like)	0.0172914	MSS	Tumor
C134_T_0_3_0_c1_v2_id-ACTGAGTTCAGCGATT	Epi	Epi	cE01	cE01 (Stem/TA-like)	0.123418	MSS	Tumor
C134_T_0_3_0_c1_v2_id-AGAGCTTTCCCGGATG	Epi	Epi	cE01	cE01 (Stem/TA-like)	0.0492002	MSS	Tumor
C134_T_0_3_0_c1_v2_id-AGCCTAAGTTCCTCCA	Epi	Epi	cE01	cE01 (Stem/TA-like)	0.0169823	MSS	Tumor
C134_T_0_3_0_c1_v2_id-AGGGATGGTCGCGGTT	Epi	Epi	cE01	cE01 (Stem/TA-like)	0.0396796	MSS	Tumor
C134_T_0_3_0_c1_v2_id-AGTGGGAAGTTATCGC	Epi	Epi	cE01	cE01 (Stem/TA-like)	0.0292892	MSS	Tumor
C134_T_0_3_0_c1_v2_id-ATCACGATCGGTCTAA	Epi	Epi	cE01	cE01 (Stem/TA-like)	0.0074256	MSS	Tumor
C134_T_0_3_0_c1_v2_id-ATCTACTCAGATAATG	Epi	Epi	cE01	cE01 (Stem/TA-like)	0.0115709	MSS	Tumor
C134_T_0_3_0_c1_v2_id-ATGCGATCATTTGCTT	Epi	Epi	cE01	cE01 (Stem/TA-like)	0.0129351	MSS	Tumor
C134_T_0_3_0_c1_v2_id-CAACTAGGTCTAAACC	Epi	Epi	cE01	cE01 (Stem/TA-like)	0.0100571	MSS	Tumor
C134_T_0_3_0_c1_v2_id-CACCTTGTCGTTGCCT	Epi	Epi	cE01	cE01 (Stem/TA-like)	0.0469896	MSS	Tumor
C134_T_0_3_0_c1_v2_id-CAGCAGCGTCTAGCCG	Epi	Epi	cE01	cE01 (Stem/TA-like)	0.0248833	MSS	Tumor
C134_T_0_3_0_c1_v2_id-CATCCACCACATGACT	Epi	Epi	cE01	cE01 (Stem/TA-like)	0.371243	MSS	Tumor
C134_T_0_3_0_c1_v2_id-CATGACAGTCATATGC	Epi	Epi	cE01	cE01 (Stem/TA-like)	0.0382582	MSS	Tumor
C134_T_0_3_0_c1_v2_id-CCATTCGCATTCTTAC	Epi	Epi	cE01	cE01 (Stem/TA-like)	0.00660903	MSS	Tumor
C134_T_0_3_0_c1_v2_id-CGAACATAGCGTTTAC	Epi	Epi	cE01	cE01 (Stem/TA-like)	0.0316115	MSS	Tumor
C134_T_0_3_0_c1_v2_id-CGAATGTTCACTTACT	Epi	Epi	cE01	cE01 (Stem/TA-like)	0.0649609	MSS	Tumor
C134_T_0_3_0_c1_v2_id-CGATCGGAGAAGGTTT	Epi	Epi	cE01	cE01 (Stem/TA-like)	0.00730706	MSS	Tumor
C134_T_0_3_0_c1_v2_id-CGATTGAGTCAGGACA	Epi	Epi	cE01	cE01 (Stem/TA-like)	0.0318005	MSS	Tumor
C134_T_0_3_0_c1_v2_id-CGGTTAAAGTTAACGA	Epi	Epi	cE01	cE01 (Stem/TA-like)	0.00536398	MSS	Tumor
C134_T_0_3_0_c1_v2_id-CGGTTAAGTAAGTAGT	Epi	Epi	cE01	cE01 (Stem/TA-like)	0.0130072	MSS	Tumor
C134_T_0_3_0_c1_v2_id-CGTAGGCAGTCCTCCT	Epi	Epi	cE01	cE01 (Stem/TA-like)	0.00292827	MSS	Tumor
C134_T_0_3_0_c1_v2_id-CGTGAGCCACCAGATT	Epi	Epi	cE01	cE01 (Stem/TA-like)	0.111022	MSS	Tumor
C134_T_0_3_0_c1_v2_id-CGTTCTGCACGGTAGA	Epi	Epi	cE01	cE01 (Stem/TA-like)	0.0641742	MSS	Tumor
C134_T_0_3_0_c1_v2_id-CTCGAGGTCTCTGCTG	Epi	Epi	cE01	cE01 (Stem/TA-like)	0.00210878	MSS	Tumor
C134_T_0_3_0_c1_v2_id-CTTAACTTCTCGCATC	Epi	Epi	cE01	cE01 (Stem/TA-like)	0.0382881	MSS	Tumor
C134_T_0_3_0_c1_v2_id-CTTGGCTGTTGCCTCT	Epi	Epi	cE03	cE03 (Stem/TA-like prolif)	0.0608678	MSS	Tumor
C134_T_0_3_0_c1_v2_id-CTTTGCGAGATGTGTA	Epi	Epi	cE03	cE03 (Stem/TA-like prolif)	0.0480381	MSS	Tumor
C134_T_0_3_0_c1_v2_id-GAAATGATCTTGTATC	Epi	Epi	cE01	cE01 (Stem/TA-like)	0.0727273	MSS	Tumor
C134_T_0_3_0_c1_v2_id-GACAGAGAGGCTCTTA	Epi	Epi	cE01	cE01 (Stem/TA-like)	0.134091	MSS	Tumor
C134_T_0_3_0_c1_v2_id-GACGCGTAGAGCTGCA	Epi	Epi	cE01	cE01 (Stem/TA-like)	0.00903866	MSS	Tumor
C134_T_0_3_0_c1_v2_id-GACTAACCAAAGGTGC	Epi	Epi	cE03	cE03 (Stem/TA-like prolif)	0.0818257	MSS	Tumor
C134_T_0_3_0_c1_v2_id-GACTGCGAGTTGTAGA	Epi	Epi	cE01	cE01 (Stem/TA-like)	0.00617882	MSS	Tumor
C134_T_0_3_0_c1_v2_id-GAGGTGAAGACACGAC	Epi	Epi	cE03	cE03 (Stem/TA-like prolif)	0.00449093	MSS	Tumor
C134_T_0_3_0_c1_v2_id-GATCTAGGTTGCGTTA	Epi	Epi	cE01	cE01 (Stem/TA-like)	0.00292972	MSS	Tumor
C134_T_0_3_0_c1_v2_id-GCACATACAAGAGTCG	Epi	Epi	cE01	cE01 (Stem/TA-like)	0.0311162	MSS	Tumor
C134_T_0_3_0_c1_v2_id-GCATACAGTATTCGTG	Epi	Epi	cE01	cE01 (Stem/TA-like)	0.0728774	MSS	Tumor
C134_T_0_3_0_c1_v2_id-GCATGCGAGAGCTGCA	Epi	Epi	cE01	cE01 (Stem/TA-like)	0.0152141	MSS	Tumor
C134_T_0_3_0_c1_v2_id-GCTGCAGTCCTTCAAT	Epi	Epi	cE01	cE01 (Stem/TA-like)	0.0261053	MSS	Tumor
C134_T_0_3_0_c1_v2_id-GTAGGCCTCGCGTTTC	Epi	Epi	cE01	cE01 (Stem/TA-like)	0.0576703	MSS	Tumor
C134_T_0_3_0_c1_v2_id-GTATTCTGTCTAGCGC	Epi	Epi	cE01	cE01 (Stem/TA-like)	0.048987	MSS	Tumor
C134_T_0_3_0_c1_v2_id-GTGCAGCGTTAAGAAC	Epi	Epi	cE01	cE01 (Stem/TA-like)	0.00939853	MSS	Tumor
C134_T_0_3_0_c1_v2_id-GTGCATAGTCCAGTTA	Epi	Epi	cE01	cE01 (Stem/TA-like)	0.00145912	MSS	Tumor
C134_T_0_3_0_c1_v2_id-GTGTGCGAGCTATGCT	Epi	Epi	cE01	cE01 (Stem/TA-like)	0.00522207	MSS	Tumor
C134_T_0_3_0_c1_v2_id-GTTAAGCCAGTCCTTC	Epi	Epi	cE01	cE01 (Stem/TA-like)	0.198825	MSS	Tumor
C134_T_0_3_0_c1_v2_id-GTTTCTACACCGTTGG	Epi	Epi	cE01	cE01 (Stem/TA-like)	0.00765302	MSS	Tumor
C134_T_0_3_0_c1_v2_id-TACAGTGCACTTAAGC	Epi	Epi	cE01	cE01 (Stem/TA-like)	0.102144	MSS	Tumor
C134_T_0_3_0_c1_v2_id-TACGGTAAGCAACGGT	Epi	Epi	cE01	cE01 (Stem/TA-like)	0.0558347	MSS	Tumor
C134_T_0_3_0_c1_v2_id-TAGACCATCGTACGGC	Epi	Epi	cE01	cE01 (Stem/TA-like)	0.0344668	MSS	Tumor
C134_T_0_3_0_c1_v2_id-TAGGCATAGTCCTCCT	Epi	Epi	cE01	cE01 (Stem/TA-like)	0.0133338	MSS	Tumor
C134_T_0_3_0_c1_v2_id-TATCTCAGTTATCACG	Epi	Epi	cE01	cE01 (Stem/TA-like)	0.0459435	MSS	Tumor
C134_T_0_3_0_c1_v2_id-TCATTTGAGTGTTGAA	Epi	Epi	cE01	cE01 (Stem/TA-like)	0.0129391	MSS	Tumor
C134_T_0_3_0_c1_v2_id-TCGCGTTCAGTACACT	Epi	Epi	cE01	cE01 (Stem/TA-like)	0.0159214	MSS	Tumor
C134_T_0_3_0_c1_v2_id-TCTATTGCACCCATGG	Epi	Epi	cE01	cE01 (Stem/TA-like)	0.0774283	MSS	Tumor
C134_T_0_3_0_c1_v2_id-TGCGCAGAGCCAGTTT	Epi	Epi	cE01	cE01 (Stem/TA-like)	0.020952	MSS	Tumor
C134_T_0_3_0_c1_v2_id-TGTCCCAGTAGAAGGA	Epi	Epi	cE01	cE01 (Stem/TA-like)	0.0342129	MSS	Tumor
C134_T_0_3_0_c1_v2_id-TTCGAAGCAAGGTTCT	Epi	Epi	cE03	cE03 (Stem/TA-like prolif)	0.000969899	MSS	Tumor
C134_T_0_3_0_c1_v2_id-TTCTCAACACCAACCG	Epi	Epi	cE03	cE03 (Stem/TA-like prolif)	0.112762	MSS	Tumor
C134_T_0_3_0_c1_v2_id-TTCTTAGTCCCATTAT	Epi	Epi	cE03	cE03 (Stem/TA-like prolif)	0.0777323	MSS	Tumor
C134_T_0_3_0_c2_v2_id-AAAGATGCAATGGTCT	Epi	Epi	cE01	cE01 (Stem/TA-like)	0.0561443	MSS	Tumor
C134_T_0_3_0_c2_v2_id-AACGTTGAGACACGAC	Epi	Epi	cE01	cE01 (Stem/TA-like)	0.0299228	MSS	Tumor
C134_T_0_3_0_c2_v2_id-AACTCAGAGACGACGT	Epi	Epi	cE01	cE01 (Stem/TA-like)	0.0330994	MSS	Tumor
C134_T_0_3_0_c2_v2_id-AAGGTTCGTCATGCAT	Epi	Epi	cE01	cE01 (Stem/TA-like)	0.0127476	MSS	Tumor
C134_T_0_3_0_c2_v2_id-AATCGGTGTCCGTGAC	Epi	Epi	cE01	cE01 (Stem/TA-like)	0.0128098	MSS	Tumor
C134_T_0_3_0_c2_v2_id-ACAGCCGTCCTAGTGA	Epi	Epi	cE01	cE01 (Stem/TA-like)	0.00316357	MSS	Tumor
C134_T_0_3_0_c2_v2_id-ACGGCCAAGCCACTAT	Epi	Epi	cE01	cE01 (Stem/TA-like)	0.0182569	MSS	Tumor
C134_T_0_3_0_c2_v2_id-ACGGCCACATGTTCCC	Epi	Epi	cE01	cE01 (Stem/TA-like)	0.0469211	MSS	Tumor
C134_T_0_3_0_c2_v2_id-AGAATAGAGGAATGGA	Epi	Epi	cE01	cE01 (Stem/TA-like)	0.113707	MSS	Tumor
C134_T_0_3_0_c2_v2_id-AGATCTGGTTTGACTG	Epi	Epi	cE01	cE01 (Stem/TA-like)	0.0471082	MSS	Tumor
C134_T_0_3_0_c2_v2_id-AGCTCTCAGAAGGTTT	Epi	Epi	cE01	cE01 (Stem/TA-like)	0.0185375	MSS	Tumor
C134_T_0_3_0_c2_v2_id-AGGCCACGTCCGTTAA	Epi	Epi	cE01	cE01 (Stem/TA-like)	0.0046763	MSS	Tumor
C134_T_0_3_0_c2_v2_id-AGGGTGACAGTCTTCC	Epi	Epi	cE03	cE03 (Stem/TA-like prolif)	0.00295103	MSS	Tumor
C134_T_0_3_0_c2_v2_id-AGGTCCGTCCTCTAGC	Epi	Epi	cE01	cE01 (Stem/TA-like)	0.0411671	MSS	Tumor
C134_T_0_3_0_c2_v2_id-ATCGAGTGTTCCACTC	Epi	Epi	cE01	cE01 (Stem/TA-like)	0.00849439	MSS	Tumor
C134_T_0_3_0_c2_v2_id-ATGTGTGTCCACGTGG	Epi	Epi	cE01	cE01 (Stem/TA-like)	0.0485414	MSS	Tumor
C134_T_0_3_0_c2_v2_id-CAACTAGTCCTTTCTC	Epi	Epi	cE03	cE03 (Stem/TA-like prolif)	0.00914864	MSS	Tumor
C134_T_0_3_0_c2_v2_id-CAAGAAAGTATTAGCC	Epi	Epi	cE01	cE01 (Stem/TA-like)	0.00482074	MSS	Tumor
C134_T_0_3_0_c2_v2_id-CATATGGTCTAGCACA	Epi	Epi	cE01	cE01 (Stem/TA-like)	0.0931486	MSS	Tumor
C134_T_0_3_0_c2_v2_id-CATCGAAAGATGTTAG	Epi	Epi	cE01	cE01 (Stem/TA-like)	0.0104992	MSS	Tumor
C134_T_0_3_0_c2_v2_id-CATGGCGCACAACGCC	Epi	Epi	cE01	cE01 (Stem/TA-like)	0.0134227	MSS	Tumor
C134_T_0_3_0_c2_v2_id-CATGGCGCAGTCAGAG	Epi	Epi	cE01	cE01 (Stem/TA-like)	0.202682	MSS	Tumor
C134_T_0_3_0_c2_v2_id-CCGGTAGTCCTAAGTG	Epi	Epi	cE01	cE01 (Stem/TA-like)	0.0234252	MSS	Tumor
C134_T_0_3_0_c2_v2_id-CCGTTCACATTACGAC	Epi	Epi	cE01	cE01 (Stem/TA-like)	0.0309895	MSS	Tumor
C134_T_0_3_0_c2_v2_id-CCTTCGATCAACCATG	Epi	Epi	cE01	cE01 (Stem/TA-like)	0.011363	MSS	Tumor
C134_T_0_3_0_c2_v2_id-CGACCTTCAAGAGGCT	Epi	Epi	cE01	cE01 (Stem/TA-like)	0.0030029	MSS	Tumor
C134_T_0_3_0_c2_v2_id-CGCGGTAGTTCGAATC	Epi	Epi	cE01	cE01 (Stem/TA-like)	0.0102268	MSS	Tumor
C134_T_0_3_0_c2_v2_id-CGGTTAAGTATTCTCT	Epi	Epi	cE01	cE01 (Stem/TA-like)	0.0990325	MSS	Tumor
C134_T_0_3_0_c2_v2_id-CGTAGGCCAAGCTGTT	Epi	Epi	cE01	cE01 (Stem/TA-like)	0.120354	MSS	Tumor
C134_T_0_3_0_c2_v2_id-CGTCTACGTAGCGTAG	Epi	Epi	cE01	cE01 (Stem/TA-like)	0.0246173	MSS	Tumor
C134_T_0_3_0_c2_v2_id-CGTTCTGCAGTGAGTG	Epi	Epi	cE01	cE01 (Stem/TA-like)	0.00673688	MSS	Tumor
C134_T_0_3_0_c2_v2_id-CTAAGACCAACGATCT	Epi	Epi	cE01	cE01 (Stem/TA-like)	0.028652	MSS	Tumor
C134_T_0_3_0_c2_v2_id-CTAAGACTCTAACTCT	Epi	Epi	cE01	cE01 (Stem/TA-like)	0.0836515	MSS	Tumor
C134_T_0_3_0_c2_v2_id-CTACCCATCAAACAAG	Epi	Epi	cE01	cE01 (Stem/TA-like)	0.45633	MSS	Tumor
C134_T_0_3_0_c2_v2_id-CTCGGAGCAGACAAGC	Epi	Epi	cE01	cE01 (Stem/TA-like)	0.0309485	MSS	Tumor
C134_T_0_3_0_c2_v2_id-CTCTGGTCACTAAGTC	Epi	Epi	cE01	cE01 (Stem/TA-like)	0.000952691	MSS	Tumor
C134_T_0_3_0_c2_v2_id-CTGTTTACACCAGCAC	Epi	Epi	cE01	cE01 (Stem/TA-like)	0.00682004	MSS	Tumor
C134_T_0_3_0_c2_v2_id-GAACCTACAAGGTTTC	Epi	Epi	cE03	cE03 (Stem/TA-like prolif)	0.00960891	MSS	Tumor
C134_T_0_3_0_c2_v2_id-GAATAAGAGCGGATCA	Epi	Epi	cE01	cE01 (Stem/TA-like)	0.108198	MSS	Tumor
C134_T_0_3_0_c2_v2_id-GATGAAAGTTCAGTAC	Epi	Epi	cE01	cE01 (Stem/TA-like)	0.00397216	MSS	Tumor
C134_T_0_3_0_c2_v2_id-GCTGCGACACTGAAGG	Epi	Epi	cE03	cE03 (Stem/TA-like prolif)	0.012291	MSS	Tumor
C134_T_0_3_0_c2_v2_id-GCTTGAATCCCAAGTA	Epi	Epi	cE03	cE03 (Stem/TA-like prolif)	0.00712735	MSS	Tumor
C134_T_0_3_0_c2_v2_id-GGCGACTAGGGAGTAA	Epi	Epi	cE02	cE02 (Stem/TA-like/Immature Goblet)	0.014457	MSS	Tumor
C134_T_0_3_0_c2_v2_id-GGGCATCAGGAATTAC	Epi	Epi	cE01	cE01 (Stem/TA-like)	0.0565612	MSS	Tumor
C134_T_0_3_0_c2_v2_id-GGTGAAGAGGGTATCG	Epi	Epi	cE01	cE01 (Stem/TA-like)	0.0184988	MSS	Tumor
C134_T_0_3_0_c2_v2_id-GTGAAGGGTAAACGCG	Epi	Epi	cE01	cE01 (Stem/TA-like)	0.0126766	MSS	Tumor
C134_T_0_3_0_c2_v2_id-GTGCAGCCAAGAGGCT	Epi	Epi	cE01	cE01 (Stem/TA-like)	0.038774	MSS	Tumor
C134_T_0_3_0_c2_v2_id-TACACGATCTAACTGG	Epi	Epi	cE01	cE01 (Stem/TA-like)	0.124492	MSS	Tumor
C134_T_0_3_0_c2_v2_id-TACTTACTCCAGTAGT	Epi	Epi	cE01	cE01 (Stem/TA-like)	0.0455408	MSS	Tumor
C134_T_0_3_0_c2_v2_id-TAGACCAAGCGAGAAA	Epi	Epi	cE01	cE01 (Stem/TA-like)	0.231346	MSS	Tumor
C134_T_0_3_0_c2_v2_id-TAGCCGGTCTGCGTAA	Epi	Epi	cE01	cE01 (Stem/TA-like)	0.167189	MSS	Tumor
C134_T_0_3_0_c2_v2_id-TAGTTGGCACCTCGGA	Epi	Epi	cE03	cE03 (Stem/TA-like prolif)	0.0183229	MSS	Tumor
C134_T_0_3_0_c2_v2_id-TCAGATGAGAGTCTGG	Epi	Epi	cE01	cE01 (Stem/TA-like)	0.093627	MSS	Tumor
C134_T_0_3_0_c2_v2_id-TGAAAGAGTATCGCAT	Epi	Epi	cE01	cE01 (Stem/TA-like)	0.0227762	MSS	Tumor
C134_T_0_3_0_c2_v2_id-TGACAACGTCTCACCT	Epi	Epi	cE01	cE01 (Stem/TA-like)	0.0499911	MSS	Tumor
C134_T_0_3_0_c2_v2_id-TGCACCTCAAGAGTCG	Epi	Epi	cE03	cE03 (Stem/TA-like prolif)	0.00651086	MSS	Tumor
C134_T_0_3_0_c2_v2_id-TGCCAAAAGGACAGAA	Epi	Epi	cE01	cE01 (Stem/TA-like)	0.00815898	MSS	Tumor
C134_T_0_3_0_c2_v2_id-TGGCGCACAGGGTTAG	Epi	Epi	cE01	cE01 (Stem/TA-like)	0.0287129	MSS	Tumor
C134_T_0_3_0_c2_v2_id-TGGGAAGCATGTTCCC	Epi	Epi	cE01	cE01 (Stem/TA-like)	0.00734272	MSS	Tumor
C134_T_0_3_0_c2_v2_id-TTAACTCTCAGCGACC	Epi	Epi	cE01	cE01 (Stem/TA-like)	0.0657927	MSS	Tumor
C134_T_0_3_0_c2_v2_id-TTGAACGAGCCAGTTT	Epi	Epi	cE03	cE03 (Stem/TA-like prolif)	0.00360101	MSS	Tumor
C134_T_0_3_0_c2_v2_id-TTGACTTAGTGTTAGA	Epi	Epi	cE01	cE01 (Stem/TA-like)	0.0139406	MSS	Tumor
C134_T_0_3_0_c2_v2_id-TTTACTGCAGTTTACG	Epi	Epi	cE01	cE01 (Stem/TA-like)	0.0767437	MSS	Tumor
C134_T_0_3_0_c2_v2_id-TTTGTCATCCGCGCAA	Epi	Epi	cE01	cE01 (Stem/TA-like)	0.0471329	MSS	Tumor
C134_T_0_3_1_c1_v2_id-AGGGTGAAGTTATCGC	Epi	Epi	cE01	cE01 (Stem/TA-like)	0.213219	MSS	Tumor
C134_T_0_3_1_c1_v2_id-ATTACTCAGAGACGAA	Epi	Epi	cE01	cE01 (Stem/TA-like)	0.083732	MSS	Tumor
C134_T_0_3_1_c1_v2_id-CACACAACACCATCCT	Epi	Epi	cE03	cE03 (Stem/TA-like prolif)	0.060633	MSS	Tumor
C134_T_0_3_1_c1_v2_id-CGTTCTGCACCACGTG	Epi	Epi	cE01	cE01 (Stem/TA-like)	0.234957	MSS	Tumor
C134_T_0_3_1_c1_v2_id-CTGATAGCACGCGAAA	Epi	Epi	cE01	cE01 (Stem/TA-like)	0.0157199	MSS	Tumor
C134_T_0_3_1_c1_v2_id-GACTAACTCGGAATCT	Epi	Epi	cE01	cE01 (Stem/TA-like)	0.470935	MSS	Tumor
C134_T_0_3_1_c1_v2_id-GCAATCAGTCGCTTCT	Epi	Epi	cE01	cE01 (Stem/TA-like)	0.0028821	MSS	Tumor
C134_T_0_3_1_c1_v2_id-GTTAAGCAGGTTACCT	Epi	Epi	cE01	cE01 (Stem/TA-like)	0.164509	MSS	Tumor
C134_T_0_3_1_c1_v2_id-TTTATGCCAGGACGTA	Epi	Epi	cE01	cE01 (Stem/TA-like)	0.0460933	MSS	Tumor
C134_T_0_3_1_c2_v2_id-AAAGCAAAGCCAGTTT	Epi	Epi	cE01	cE01 (Stem/TA-like)	0.0259582	MSS	Tumor
C134_T_0_3_1_c2_v2_id-AACGTTGGTAGGAGTC	Epi	Epi	cE01	cE01 (Stem/TA-like)	0.0502406	MSS	Tumor
C134_T_0_3_1_c2_v2_id-AACTCAGAGACCACGA	Epi	Epi	cE01	cE01 (Stem/TA-like)	0.0375731	MSS	Tumor
C134_T_0_3_1_c2_v2_id-ATTACTCAGTCATGCT	Epi	Epi	cE03	cE03 (Stem/TA-like prolif)	0.0539831	MSS	Tumor
C134_T_0_3_1_c2_v2_id-CAGATCACAAGTTGTC	Epi	Epi	cE01	cE01 (Stem/TA-like)	0.0390324	MSS	Tumor
C134_T_0_3_1_c2_v2_id-CAGCTGGCATCGGACC	Epi	Epi	cE01	cE01 (Stem/TA-like)	0.0439233	MSS	Tumor
C134_T_0_3_1_c2_v2_id-CAGTCCTCACAGACAG	Epi	Epi	cE01	cE01 (Stem/TA-like)	0.0426137	MSS	Tumor
C134_T_0_3_1_c2_v2_id-GAGGTGAAGGAGTAGA	Epi	Epi	cE01	cE01 (Stem/TA-like)	0.0292557	MSS	Tumor
C134_T_0_3_1_c2_v2_id-GCTCCTATCAGTCAGT	Epi	Epi	cE01	cE01 (Stem/TA-like)	0.374164	MSS	Tumor
C134_T_0_3_1_c2_v2_id-TTCTCAAGTGTGGTTT	Epi	Epi	cE01	cE01 (Stem/TA-like)	0.162943	MSS	Tumor
C150_T_1_1_0_c1_v2_id-AAACCTGTCTTCATGT	Epi	Epi	cE03	cE03 (Stem/TA-like prolif)	0.0039398	MSS	Tumor
C150_T_1_1_0_c1_v2_id-AAAGATGAGTCCGTAT	Epi	Epi	cE01	cE01 (Stem/TA-like)	0.00120172	MSS	Tumor
C150_T_1_1_0_c1_v2_id-AAAGCAAAGATATGCA	Epi	Epi	cE01	cE01 (Stem/TA-like)	0.0140117	MSS	Tumor
C150_T_1_1_0_c1_v2_id-AAAGCAATCGCAAACT	Epi	Epi	cE03	cE03 (Stem/TA-like prolif)	0.00147154	MSS	Tumor
C150_T_1_1_0_c1_v2_id-AAAGTAGCATTATCTC	Epi	Epi	cE01	cE01 (Stem/TA-like)	0.000671663	MSS	Tumor
C150_T_1_1_0_c1_v2_id-AAAGTAGTCTCTGTCG	Epi	Epi	cE01	cE01 (Stem/TA-like)	0.0185586	MSS	Tumor
C150_T_1_1_0_c1_v2_id-AAATGCCAGTCTCAAC	Epi	Epi	cE01	cE01 (Stem/TA-like)	0.00899684	MSS	Tumor
C150_T_1_1_0_c1_v2_id-AAATGCCGTCTCTTTA	Epi	Epi	cE01	cE01 (Stem/TA-like)	0.0205285	MSS	Tumor
C150_T_1_1_0_c1_v2_id-AACACGTCAGCCTTGG	Epi	Epi	cE03	cE03 (Stem/TA-like prolif)	0.00132475	MSS	Tumor
C150_T_1_1_0_c1_v2_id-AACCGCGCATTACGAC	Epi	Epi	cE03	cE03 (Stem/TA-like prolif)	0.00344831	MSS	Tumor
C150_T_1_1_0_c1_v2_id-AACTCTTCATGTCGAT	Epi	Epi	cE03	cE03 (Stem/TA-like prolif)	0.00698244	MSS	Tumor
C150_T_1_1_0_c1_v2_id-AACTTTCCACCGCTAG	Epi	Epi	cE01	cE01 (Stem/TA-like)	0.0427586	MSS	Tumor
C150_T_1_1_0_c1_v2_id-AAGGTTCGTTGTCTTT	Epi	Epi	cE03	cE03 (Stem/TA-like prolif)	0.000498356	MSS	Tumor
C150_T_1_1_0_c1_v2_id-AAGTCTGTCTTCAACT	Epi	Epi	cE01	cE01 (Stem/TA-like)	0.00523879	MSS	Tumor
C150_T_1_1_0_c1_v2_id-AATCCAGCAGCCAATT	Epi	Epi	cE01	cE01 (Stem/TA-like)	0.00273747	MSS	Tumor
C150_T_1_1_0_c1_v2_id-ACACCCTGTCTTTCAT	Epi	Epi	cE01	cE01 (Stem/TA-like)	0.00316778	MSS	Tumor
C150_T_1_1_0_c1_v2_id-ACACTGAAGTACTTGC	Epi	Epi	cE03	cE03 (Stem/TA-like prolif)	0.00725751	MSS	Tumor
C150_T_1_1_0_c1_v2_id-ACAGCCGCAATGGTCT	Epi	Epi	cE01	cE01 (Stem/TA-like)	0.0340836	MSS	Tumor
C150_T_1_1_0_c1_v2_id-ACATACGCAACGATCT	Epi	Epi	cE01	cE01 (Stem/TA-like)	0.00330989	MSS	Tumor
C150_T_1_1_0_c1_v2_id-ACATGGTTCAGAGGTG	Epi	Epi	cE01	cE01 (Stem/TA-like)	0.00554845	MSS	Tumor
C150_T_1_1_0_c1_v2_id-ACCAGTAGTTATGTGC	Epi	Epi	cE01	cE01 (Stem/TA-like)	0.00999621	MSS	Tumor
C150_T_1_1_0_c1_v2_id-ACCAGTATCCGCGTTT	Epi	Epi	cE01	cE01 (Stem/TA-like)	0.00487938	MSS	Tumor
C150_T_1_1_0_c1_v2_id-ACCCACTAGGCTACGA	Epi	Epi	cE03	cE03 (Stem/TA-like prolif)	0.00280728	MSS	Tumor
C150_T_1_1_0_c1_v2_id-ACGATACAGAATTGTG	Epi	Epi	cE01	cE01 (Stem/TA-like)	0.00830831	MSS	Tumor
C150_T_1_1_0_c1_v2_id-ACGCCAGGTAAGTGTA	Epi	Epi	cE03	cE03 (Stem/TA-like prolif)	0.00279045	MSS	Tumor
C150_T_1_1_0_c1_v2_id-ACGCCGATCCTTTACA	Epi	Epi	cE03	cE03 (Stem/TA-like prolif)	0.00524995	MSS	Tumor
C150_T_1_1_0_c1_v2_id-ACGGGCTTCAAACAAG	Epi	Epi	cE03	cE03 (Stem/TA-like prolif)	0.0025518	MSS	Tumor
C150_T_1_1_0_c1_v2_id-ACGGGTCTCTGCCCTA	Epi	Epi	cE01	cE01 (Stem/TA-like)	0.0081953	MSS	Tumor
C150_T_1_1_0_c1_v2_id-ACTGAACGTGGGTCAA	Epi	Epi	cE03	cE03 (Stem/TA-like prolif)	0.00705172	MSS	Tumor
C150_T_1_1_0_c1_v2_id-ACTTACTGTCGCCATG	Epi	Epi	cE01	cE01 (Stem/TA-like)	0.0047681	MSS	Tumor
C150_T_1_1_0_c1_v2_id-ACTTACTGTCTAGAGG	Epi	Epi	cE01	cE01 (Stem/TA-like)	0.0144121	MSS	Tumor
C150_T_1_1_0_c1_v2_id-AGACGTTGTCGCATCG	Epi	Epi	cE01	cE01 (Stem/TA-like)	0.000628158	MSS	Tumor
C150_T_1_1_0_c1_v2_id-AGAGCGAGTACCGTAT	Epi	Epi	cE03	cE03 (Stem/TA-like prolif)	0.000885376	MSS	Tumor
C150_T_1_1_0_c1_v2_id-AGAGCTTTCCTTGGTC	Epi	Epi	cE01	cE01 (Stem/TA-like)	0.00416934	MSS	Tumor
C150_T_1_1_0_c1_v2_id-AGATTGCAGGGAAACA	Epi	Epi	cE01	cE01 (Stem/TA-like)	0.00640087	MSS	Tumor
C150_T_1_1_0_c1_v2_id-AGCAGCCGTTTACTCT	Epi	Epi	cE01	cE01 (Stem/TA-like)	0.0042771	MSS	Tumor
C150_T_1_1_0_c1_v2_id-AGCATACTCTCTAAGG	Epi	Epi	cE01	cE01 (Stem/TA-like)	0.00820293	MSS	Tumor
C150_T_1_1_0_c1_v2_id-AGCCTAAAGCTGAAAT	Epi	Epi	cE01	cE01 (Stem/TA-like)	0.00462656	MSS	Tumor
C150_T_1_1_0_c1_v2_id-AGCTCCTGTGGGTATG	Epi	Epi	cE01	cE01 (Stem/TA-like)	0.00395815	MSS	Tumor
C150_T_1_1_0_c1_v2_id-AGCTCTCGTCGAATCT	Epi	Epi	cE03	cE03 (Stem/TA-like prolif)	0.0282981	MSS	Tumor
C150_T_1_1_0_c1_v2_id-AGCTTGACATCCAACA	Epi	Epi	cE01	cE01 (Stem/TA-like)	0.00539839	MSS	Tumor
C150_T_1_1_0_c1_v2_id-AGGCCACAGATCTGCT	Epi	Epi	cE03	cE03 (Stem/TA-like prolif)	0.0121735	MSS	Tumor
C150_T_1_1_0_c1_v2_id-AGGGAGTTCGTTGACA	Epi	Epi	cE01	cE01 (Stem/TA-like)	0.00273274	MSS	Tumor
C150_T_1_1_0_c1_v2_id-AGGGTGACAAAGTCAA	Epi	Epi	cE03	cE03 (Stem/TA-like prolif)	0.0113243	MSS	Tumor
C150_T_1_1_0_c1_v2_id-AGGTCCGTCCTTAATC	Epi	Epi	cE03	cE03 (Stem/TA-like prolif)	0.0025491	MSS	Tumor
C150_T_1_1_0_c1_v2_id-AGTCTTTGTCACCTAA	Epi	Epi	cE01	cE01 (Stem/TA-like)	0.00745798	MSS	Tumor
C150_T_1_1_0_c1_v2_id-AGTGAGGGTTCGCTAA	Epi	Epi	cE01	cE01 (Stem/TA-like)	0.00523058	MSS	Tumor
C150_T_1_1_0_c1_v2_id-AGTGGGAGTTTACTCT	Epi	Epi	cE01	cE01 (Stem/TA-like)	0.000972493	MSS	Tumor
C150_T_1_1_0_c1_v2_id-AGTTGGTTCAGCTTAG	Epi	Epi	cE01	cE01 (Stem/TA-like)	0.00577294	MSS	Tumor
C150_T_1_1_0_c1_v2_id-ATAACGCAGGCATTGG	Epi	Epi	cE01	cE01 (Stem/TA-like)	0.00383581	MSS	Tumor
C150_T_1_1_0_c1_v2_id-ATAACGCCAGTTCATG	Epi	Epi	cE01	cE01 (Stem/TA-like)	0.000614135	MSS	Tumor
C150_T_1_1_0_c1_v2_id-ATAAGAGGTGTTGAGG	Epi	Epi	cE03	cE03 (Stem/TA-like prolif)	0.000396096	MSS	Tumor
C150_T_1_1_0_c1_v2_id-ATAGACCAGGCGATAC	Epi	Epi	cE01	cE01 (Stem/TA-like)	0.00374032	MSS	Tumor
C150_T_1_1_0_c1_v2_id-ATCACGAGTTCGCGAC	Epi	Epi	cE01	cE01 (Stem/TA-like)	0.0199936	MSS	Tumor
C150_T_1_1_0_c1_v2_id-ATCCACCCACCACCAG	Epi	Epi	cE01	cE01 (Stem/TA-like)	0.0063182	MSS	Tumor
C150_T_1_1_0_c1_v2_id-ATCCACCTCTGATACG	Epi	Epi	cE01	cE01 (Stem/TA-like)	0.00580842	MSS	Tumor
C150_T_1_1_0_c1_v2_id-ATCCGAAGTCCGAGTC	Epi	Epi	cE03	cE03 (Stem/TA-like prolif)	0.00342728	MSS	Tumor
C150_T_1_1_0_c1_v2_id-ATGAGGGAGATGCGAC	Epi	Epi	cE01	cE01 (Stem/TA-like)	0.00173921	MSS	Tumor
C150_T_1_1_0_c1_v2_id-ATGGGAGGTATGAAAC	Epi	Epi	cE01	cE01 (Stem/TA-like)	0.00249065	MSS	Tumor
C150_T_1_1_0_c1_v2_id-ATGTGTGAGTTCGATC	Epi	Epi	cE01	cE01 (Stem/TA-like)	0.00429654	MSS	Tumor
C150_T_1_1_0_c1_v2_id-ATTATCCCACTCGACG	Epi	Epi	cE03	cE03 (Stem/TA-like prolif)	0.000255037	MSS	Tumor
C150_T_1_1_0_c1_v2_id-ATTCTACCAGACGCCT	Epi	Epi	cE01	cE01 (Stem/TA-like)	0.0099332	MSS	Tumor
C150_T_1_1_0_c1_v2_id-ATTGGTGAGTTTCCTT	Epi	Epi	cE03	cE03 (Stem/TA-like prolif)	0.00218885	MSS	Tumor
C150_T_1_1_0_c1_v2_id-ATTGGTGTCAATACCG	Epi	Epi	cE03	cE03 (Stem/TA-like prolif)	0.00586398	MSS	Tumor
C150_T_1_1_0_c1_v2_id-ATTTCTGAGGTGTGGT	Epi	Epi	cE03	cE03 (Stem/TA-like prolif)	0.00282083	MSS	Tumor
C150_T_1_1_0_c1_v2_id-ATTTCTGTCGGAGCAA	Epi	Epi	cE01	cE01 (Stem/TA-like)	0.00773076	MSS	Tumor
C150_T_1_1_0_c1_v2_id-CAACCAATCCTAGTGA	Epi	Epi	cE03	cE03 (Stem/TA-like prolif)	0.00131716	MSS	Tumor
C150_T_1_1_0_c1_v2_id-CAAGGCCAGTGTCTCA	Epi	Epi	cE01	cE01 (Stem/TA-like)	0.00281847	MSS	Tumor
C150_T_1_1_0_c1_v2_id-CAAGTTGCACTACAGT	Epi	Epi	cE01	cE01 (Stem/TA-like)	0.00216271	MSS	Tumor
C150_T_1_1_0_c1_v2_id-CACACAACAGTAAGCG	Epi	Epi	cE03	cE03 (Stem/TA-like prolif)	0.0177163	MSS	Tumor
C150_T_1_1_0_c1_v2_id-CACACCTTCTCGTTTA	Epi	Epi	cE03	cE03 (Stem/TA-like prolif)	0.00486114	MSS	Tumor
C150_T_1_1_0_c1_v2_id-CACAGTAGTCAAGCGA	Epi	Epi	cE03	cE03 (Stem/TA-like prolif)	0.000789627	MSS	Tumor
C150_T_1_1_0_c1_v2_id-CACATTTTCTTAACCT	Epi	Epi	cE01	cE01 (Stem/TA-like)	0.00501119	MSS	Tumor
C150_T_1_1_0_c1_v2_id-CACCACTCAATGCCAT	Epi	Epi	cE01	cE01 (Stem/TA-like)	0.00199102	MSS	Tumor
C150_T_1_1_0_c1_v2_id-CACCAGGAGTGTGGCA	Epi	Epi	cE01	cE01 (Stem/TA-like)	0.000605253	MSS	Tumor
C150_T_1_1_0_c1_v2_id-CACCTTGCAGAAGCAC	Epi	Epi	cE03	cE03 (Stem/TA-like prolif)	0.00144062	MSS	Tumor
C150_T_1_1_0_c1_v2_id-CACTCCACAGACGCTC	Epi	Epi	cE03	cE03 (Stem/TA-like prolif)	0.00380041	MSS	Tumor
C150_T_1_1_0_c1_v2_id-CACTCCAGTGGCCCTA	Epi	Epi	cE03	cE03 (Stem/TA-like prolif)	0.00334888	MSS	Tumor
C150_T_1_1_0_c1_v2_id-CAGAATCAGGTACTCT	Epi	Epi	cE01	cE01 (Stem/TA-like)	0.0261628	MSS	Tumor
C150_T_1_1_0_c1_v2_id-CAGAATCCAGGCGATA	Epi	Epi	cE01	cE01 (Stem/TA-like)	0.0061212	MSS	Tumor
C150_T_1_1_0_c1_v2_id-CAGCAGCAGGTTCCTA	Epi	Epi	cE03	cE03 (Stem/TA-like prolif)	0.00425276	MSS	Tumor
C150_T_1_1_0_c1_v2_id-CAGCAGCCAGCGTAAG	Epi	Epi	cE01	cE01 (Stem/TA-like)	0.0154423	MSS	Tumor
C150_T_1_1_0_c1_v2_id-CAGCAGCGTTGTCGCG	Epi	Epi	cE01	cE01 (Stem/TA-like)	0.00785084	MSS	Tumor
C150_T_1_1_0_c1_v2_id-CAGCGACCATGGTCAT	Epi	Epi	cE01	cE01 (Stem/TA-like)	0.00825326	MSS	Tumor
C150_T_1_1_0_c1_v2_id-CAGGTGCCAGGTTTCA	Epi	Epi	cE01	cE01 (Stem/TA-like)	0.003894	MSS	Tumor
C150_T_1_1_0_c1_v2_id-CAGGTGCTCATCGGAT	Epi	Epi	cE01	cE01 (Stem/TA-like)	0.0141104	MSS	Tumor
C150_T_1_1_0_c1_v2_id-CATATGGAGAAACCGC	Epi	Epi	cE03	cE03 (Stem/TA-like prolif)	0.00273888	MSS	Tumor
C150_T_1_1_0_c1_v2_id-CATATGGAGAGCTGGT	Epi	Epi	cE01	cE01 (Stem/TA-like)	0.00295361	MSS	Tumor
C150_T_1_1_0_c1_v2_id-CATATGGTCTGACCTC	Epi	Epi	cE01	cE01 (Stem/TA-like)	0.00277788	MSS	Tumor
C150_T_1_1_0_c1_v2_id-CATATTCCACCGAAAG	Epi	Epi	cE01	cE01 (Stem/TA-like)	0.00232296	MSS	Tumor
C150_T_1_1_0_c1_v2_id-CATCGAAGTTAGAACA	Epi	Epi	cE01	cE01 (Stem/TA-like)	0.0114457	MSS	Tumor
C150_T_1_1_0_c1_v2_id-CATCGGGTCTGGTTCC	Epi	Epi	cE01	cE01 (Stem/TA-like)	0.00698905	MSS	Tumor
C150_T_1_1_0_c1_v2_id-CATGACAGTCTCCATC	Epi	Epi	cE02	cE02 (Stem/TA-like/Immature Goblet)	0.0141739	MSS	Tumor
C150_T_1_1_0_c1_v2_id-CATGCCTTCGGACAAG	Epi	Epi	cE03	cE03 (Stem/TA-like prolif)	0.003463	MSS	Tumor
C150_T_1_1_0_c1_v2_id-CATGGCGGTCATTAGC	Epi	Epi	cE03	cE03 (Stem/TA-like prolif)	0.00208233	MSS	Tumor
C150_T_1_1_0_c1_v2_id-CATTCGCTCATCACCC	Epi	Epi	cE03	cE03 (Stem/TA-like prolif)	0.00277564	MSS	Tumor
C150_T_1_1_0_c1_v2_id-CCACCTAGTACTTGAC	Epi	Epi	cE03	cE03 (Stem/TA-like prolif)	0.00151302	MSS	Tumor
C150_T_1_1_0_c1_v2_id-CCACGGAGTACGCACC	Epi	Epi	cE01	cE01 (Stem/TA-like)	0.0168966	MSS	Tumor
C150_T_1_1_0_c1_v2_id-CCACGGAGTTTGCATG	Epi	Epi	cE01	cE01 (Stem/TA-like)	0.00487522	MSS	Tumor
C150_T_1_1_0_c1_v2_id-CCACTACCAATGGACG	Epi	Epi	cE01	cE01 (Stem/TA-like)	0.001738	MSS	Tumor
C150_T_1_1_0_c1_v2_id-CCAGCGATCTGCGTAA	Epi	Epi	cE01	cE01 (Stem/TA-like)	0.000747549	MSS	Tumor
C150_T_1_1_0_c1_v2_id-CCATGTCCACCCTATC	Epi	Epi	cE03	cE03 (Stem/TA-like prolif)	0.00491876	MSS	Tumor
C150_T_1_1_0_c1_v2_id-CCATGTCGTGGCAAAC	Epi	Epi	cE03	cE03 (Stem/TA-like prolif)	0.00837299	MSS	Tumor
C150_T_1_1_0_c1_v2_id-CCCAGTTGTAGGAGTC	Epi	Epi	cE03	cE03 (Stem/TA-like prolif)	0.00384969	MSS	Tumor
C150_T_1_1_0_c1_v2_id-CCCTCCTCAGTTCCCT	Epi	Epi	cE01	cE01 (Stem/TA-like)	0.00743515	MSS	Tumor
C150_T_1_1_0_c1_v2_id-CCGTACTAGCGAGAAA	Epi	Epi	cE03	cE03 (Stem/TA-like prolif)	0.00399975	MSS	Tumor
C150_T_1_1_0_c1_v2_id-CCGTACTGTGTGTGCC	Epi	Epi	cE03	cE03 (Stem/TA-like prolif)	0.000246764	MSS	Tumor
C150_T_1_1_0_c1_v2_id-CCGTGGAAGTTCGCAT	Epi	Epi	cE01	cE01 (Stem/TA-like)	0.0108526	MSS	Tumor
C150_T_1_1_0_c1_v2_id-CCTACACTCTTGTATC	Epi	Epi	cE01	cE01 (Stem/TA-like)	0.00180766	MSS	Tumor
C150_T_1_1_0_c1_v2_id-CCTACCACATGAGCGA	Epi	Epi	cE03	cE03 (Stem/TA-like prolif)	0.00235701	MSS	Tumor
C150_T_1_1_0_c1_v2_id-CCTACCAGTGTGACCC	Epi	Epi	cE01	cE01 (Stem/TA-like)	0.0171657	MSS	Tumor
C150_T_1_1_0_c1_v2_id-CCTAGCTCAAGAGGCT	Epi	Epi	cE01	cE01 (Stem/TA-like)	0.0139676	MSS	Tumor
C150_T_1_1_0_c1_v2_id-CCTAGCTGTGGGTATG	Epi	Epi	cE01	cE01 (Stem/TA-like)	0.0257933	MSS	Tumor
C150_T_1_1_0_c1_v2_id-CCTATTACACAGGTTT	Epi	Epi	cE03	cE03 (Stem/TA-like prolif)	0.00400524	MSS	Tumor
C150_T_1_1_0_c1_v2_id-CCTCTGAGTTGATTCG	Epi	Epi	cE01	cE01 (Stem/TA-like)	0.0187505	MSS	Tumor
C150_T_1_1_0_c1_v2_id-CCTTCCCGTATCGCAT	Epi	Epi	cE03	cE03 (Stem/TA-like prolif)	0.00673997	MSS	Tumor
C150_T_1_1_0_c1_v2_id-CGAATGTAGTGACATA	Epi	Epi	cE01	cE01 (Stem/TA-like)	0.0035988	MSS	Tumor
C150_T_1_1_0_c1_v2_id-CGACCTTCATAACCTG	Epi	Epi	cE03	cE03 (Stem/TA-like prolif)	0.0274436	MSS	Tumor
C150_T_1_1_0_c1_v2_id-CGACCTTGTACCCAAT	Epi	Epi	cE01	cE01 (Stem/TA-like)	0.0208037	MSS	Tumor
C150_T_1_1_0_c1_v2_id-CGAGCACGTCTCTTAT	Epi	Epi	cE03	cE03 (Stem/TA-like prolif)	0.0029571	MSS	Tumor
C150_T_1_1_0_c1_v2_id-CGATCGGAGAATAGGG	Epi	Epi	cE01	cE01 (Stem/TA-like)	0.00316096	MSS	Tumor
C150_T_1_1_0_c1_v2_id-CGATGTACATTTGCCC	Epi	Epi	cE03	cE03 (Stem/TA-like prolif)	0.00175977	MSS	Tumor
C150_T_1_1_0_c1_v2_id-CGATTGAAGACCGGAT	Epi	Epi	cE03	cE03 (Stem/TA-like prolif)	0.0193573	MSS	Tumor
C150_T_1_1_0_c1_v2_id-CGATTGAGTGAGGGTT	Epi	Epi	cE01	cE01 (Stem/TA-like)	0.00867963	MSS	Tumor
C150_T_1_1_0_c1_v2_id-CGCTATCTCTTGTTTG	Epi	Epi	cE01	cE01 (Stem/TA-like)	0.00810461	MSS	Tumor
C150_T_1_1_0_c1_v2_id-CGCTGGAAGTTCGCAT	Epi	Epi	cE03	cE03 (Stem/TA-like prolif)	0.00885073	MSS	Tumor
C150_T_1_1_0_c1_v2_id-CGGACGTAGACTCGGA	Epi	Epi	cE03	cE03 (Stem/TA-like prolif)	0.00495563	MSS	Tumor
C150_T_1_1_0_c1_v2_id-CGGACGTGTCTAAACC	Epi	Epi	cE01	cE01 (Stem/TA-like)	0.0064266	MSS	Tumor
C150_T_1_1_0_c1_v2_id-CGGACTGGTGCCTGCA	Epi	Epi	cE01	cE01 (Stem/TA-like)	0.00890985	MSS	Tumor
C150_T_1_1_0_c1_v2_id-CGGACTGTCGGCCGAT	Epi	Epi	cE01	cE01 (Stem/TA-like)	0.000915492	MSS	Tumor
C150_T_1_1_0_c1_v2_id-CGGACTGTCTAGCACA	Epi	Epi	cE03	cE03 (Stem/TA-like prolif)	0.00261907	MSS	Tumor
C150_T_1_1_0_c1_v2_id-CGGAGTCGTGCTTCTC	Epi	Epi	cE03	cE03 (Stem/TA-like prolif)	0.00401389	MSS	Tumor
C150_T_1_1_0_c1_v2_id-CGGAGTCTCACAATGC	Epi	Epi	cE01	cE01 (Stem/TA-like)	0.00264667	MSS	Tumor
C150_T_1_1_0_c1_v2_id-CGGCTAGTCCAGTAGT	Epi	Epi	cE03	cE03 (Stem/TA-like prolif)	0.00433236	MSS	Tumor
C150_T_1_1_0_c1_v2_id-CGGTTAATCCCAAGAT	Epi	Epi	cE03	cE03 (Stem/TA-like prolif)	0.00343998	MSS	Tumor
C150_T_1_1_0_c1_v2_id-CGTAGCGAGCGTAATA	Epi	Epi	cE03	cE03 (Stem/TA-like prolif)	0.00309551	MSS	Tumor
C150_T_1_1_0_c1_v2_id-CGTAGCGGTGAACCTT	Epi	Epi	cE01	cE01 (Stem/TA-like)	0.012074	MSS	Tumor
C150_T_1_1_0_c1_v2_id-CGTCACTAGCTGCAAG	Epi	Epi	cE01	cE01 (Stem/TA-like)	0.0220601	MSS	Tumor
C150_T_1_1_0_c1_v2_id-CGTCACTAGTCGATAA	Epi	Epi	cE03	cE03 (Stem/TA-like prolif)	0.00157822	MSS	Tumor
C150_T_1_1_0_c1_v2_id-CGTCAGGAGGAGTTGC	Epi	Epi	cE03	cE03 (Stem/TA-like prolif)	0.00129678	MSS	Tumor
C150_T_1_1_0_c1_v2_id-CGTCAGGCAATCCGAT	Epi	Epi	cE02	cE02 (Stem/TA-like/Immature Goblet)	0.00153901	MSS	Tumor
C150_T_1_1_0_c1_v2_id-CGTCAGGTCCGCGCAA	Epi	Epi	cE03	cE03 (Stem/TA-like prolif)	0.00487415	MSS	Tumor
C150_T_1_1_0_c1_v2_id-CGTCCATAGTCGTACT	Epi	Epi	cE03	cE03 (Stem/TA-like prolif)	0.00151443	MSS	Tumor
C150_T_1_1_0_c1_v2_id-CGTCCATGTCAAAGCG	Epi	Epi	cE03	cE03 (Stem/TA-like prolif)	0.0168059	MSS	Tumor
C150_T_1_1_0_c1_v2_id-CGTCTACAGAACTGTA	Epi	Epi	cE01	cE01 (Stem/TA-like)	0.00244256	MSS	Tumor
C150_T_1_1_0_c1_v2_id-CGTCTACAGATGTGGC	Epi	Epi	cE03	cE03 (Stem/TA-like prolif)	0.00130897	MSS	Tumor
C150_T_1_1_0_c1_v2_id-CGTCTACGTGAGCGAT	Epi	Epi	cE03	cE03 (Stem/TA-like prolif)	0.00296013	MSS	Tumor
C150_T_1_1_0_c1_v2_id-CGTCTACGTGCCTGCA	Epi	Epi	cE01	cE01 (Stem/TA-like)	0.00120747	MSS	Tumor
C150_T_1_1_0_c1_v2_id-CGTGAGCGTACCGAGA	Epi	Epi	cE01	cE01 (Stem/TA-like)	0.0153507	MSS	Tumor
C150_T_1_1_0_c1_v2_id-CGTTAGAAGACAATAC	Epi	Epi	cE01	cE01 (Stem/TA-like)	0.0162795	MSS	Tumor
C150_T_1_1_0_c1_v2_id-CGTTAGAAGCTAAACA	Epi	Epi	cE01	cE01 (Stem/TA-like)	0.0140367	MSS	Tumor
C150_T_1_1_0_c1_v2_id-CTAACTTAGTATGACA	Epi	Epi	cE03	cE03 (Stem/TA-like prolif)	0.00151914	MSS	Tumor
C150_T_1_1_0_c1_v2_id-CTAACTTTCACCACCT	Epi	Epi	cE01	cE01 (Stem/TA-like)	0.00786986	MSS	Tumor
C150_T_1_1_0_c1_v2_id-CTAACTTTCGGTGTCG	Epi	Epi	cE01	cE01 (Stem/TA-like)	0.037301	MSS	Tumor
C150_T_1_1_0_c1_v2_id-CTAAGACCATTCGACA	Epi	Epi	cE03	cE03 (Stem/TA-like prolif)	0.0058847	MSS	Tumor
C150_T_1_1_0_c1_v2_id-CTAATGGTCGCTTGTC	Epi	Epi	cE01	cE01 (Stem/TA-like)	0.00573725	MSS	Tumor
C150_T_1_1_0_c1_v2_id-CTACACCGTTCTGGTA	Epi	Epi	cE01	cE01 (Stem/TA-like)	0.00121525	MSS	Tumor
C150_T_1_1_0_c1_v2_id-CTACATTGTCCTGCTT	Epi	Epi	cE03	cE03 (Stem/TA-like prolif)	0.00647205	MSS	Tumor
C150_T_1_1_0_c1_v2_id-CTACATTTCAAGGTAA	Epi	Epi	cE03	cE03 (Stem/TA-like prolif)	0.00116845	MSS	Tumor
C150_T_1_1_0_c1_v2_id-CTACCCAAGATGGGTC	Epi	Epi	cE01	cE01 (Stem/TA-like)	0.00119589	MSS	Tumor
C150_T_1_1_0_c1_v2_id-CTACCCATCACTCCTG	Epi	Epi	cE03	cE03 (Stem/TA-like prolif)	0.000729925	MSS	Tumor
C150_T_1_1_0_c1_v2_id-CTCAGAATCGAGAACG	Epi	Epi	cE03	cE03 (Stem/TA-like prolif)	0.00260999	MSS	Tumor
C150_T_1_1_0_c1_v2_id-CTCATTAAGACAGAGA	Epi	Epi	cE03	cE03 (Stem/TA-like prolif)	0.00785952	MSS	Tumor
C150_T_1_1_0_c1_v2_id-CTCATTACAATGTTGC	Epi	Epi	cE01	cE01 (Stem/TA-like)	0.00132902	MSS	Tumor
C150_T_1_1_0_c1_v2_id-CTCATTACACTGAAGG	Epi	Epi	cE03	cE03 (Stem/TA-like prolif)	0.00241438	MSS	Tumor
C150_T_1_1_0_c1_v2_id-CTCATTAGTAGCGCAA	Epi	Epi	cE03	cE03 (Stem/TA-like prolif)	0.0151868	MSS	Tumor
C150_T_1_1_0_c1_v2_id-CTCCTAGAGTCAATAG	Epi	Epi	cE03	cE03 (Stem/TA-like prolif)	0.00480621	MSS	Tumor
C150_T_1_1_0_c1_v2_id-CTCGAAAGTGAAATCA	Epi	Epi	cE01	cE01 (Stem/TA-like)	0.00418167	MSS	Tumor
C150_T_1_1_0_c1_v2_id-CTCGGAGTCGGCGGTT	Epi	Epi	cE01	cE01 (Stem/TA-like)	0.00407268	MSS	Tumor
C150_T_1_1_0_c1_v2_id-CTCGTACAGGAATCGC	Epi	Epi	cE01	cE01 (Stem/TA-like)	0.00109565	MSS	Tumor
C150_T_1_1_0_c1_v2_id-CTCGTACAGTACTTGC	Epi	Epi	cE03	cE03 (Stem/TA-like prolif)	0.00835221	MSS	Tumor
C150_T_1_1_0_c1_v2_id-CTCTACGTCGTAGGTT	Epi	Epi	cE02	cE02 (Stem/TA-like/Immature Goblet)	0.0104893	MSS	Tumor
C150_T_1_1_0_c1_v2_id-CTCTGGTAGCGATGAC	Epi	Epi	cE01	cE01 (Stem/TA-like)	0.00220675	MSS	Tumor
C150_T_1_1_0_c1_v2_id-CTGAAACAGGAATGGA	Epi	Epi	cE02	cE02 (Stem/TA-like/Immature Goblet)	0.0410539	MSS	Tumor
C150_T_1_1_0_c1_v2_id-CTGCGGATCTATCGCC	Epi	Epi	cE01	cE01 (Stem/TA-like)	0.00535012	MSS	Tumor
C150_T_1_1_0_c1_v2_id-CTGCTGTAGTGGCACA	Epi	Epi	cE03	cE03 (Stem/TA-like prolif)	0.00773846	MSS	Tumor
C150_T_1_1_0_c1_v2_id-CTGCTGTGTGTTTGGT	Epi	Epi	cE01	cE01 (Stem/TA-like)	0.00323335	MSS	Tumor
C150_T_1_1_0_c1_v2_id-CTGGTCTCAGTCCTTC	Epi	Epi	cE01	cE01 (Stem/TA-like)	0.0120353	MSS	Tumor
C150_T_1_1_0_c1_v2_id-CTGTTTAGTTACTGAC	Epi	Epi	cE03	cE03 (Stem/TA-like prolif)	0.0737461	MSS	Tumor
C150_T_1_1_0_c1_v2_id-CTTAACTTCCAACCAA	Epi	Epi	cE01	cE01 (Stem/TA-like)	0.0659907	MSS	Tumor
C150_T_1_1_0_c1_v2_id-CTTAGGAGTATATCCG	Epi	Epi	cE03	cE03 (Stem/TA-like prolif)	0.00189067	MSS	Tumor
C150_T_1_1_0_c1_v2_id-CTTCTCTCAATCTGCA	Epi	Epi	cE03	cE03 (Stem/TA-like prolif)	0.0186291	MSS	Tumor
C150_T_1_1_0_c1_v2_id-CTTCTCTTCCGGGTGT	Epi	Epi	cE01	cE01 (Stem/TA-like)	0.00935417	MSS	Tumor
C150_T_1_1_0_c1_v2_id-CTTGGCTGTTTACTCT	Epi	Epi	cE01	cE01 (Stem/TA-like)	0.00429308	MSS	Tumor
C150_T_1_1_0_c1_v2_id-CTTTGCGGTCTTGATG	Epi	Epi	cE01	cE01 (Stem/TA-like)	0.026494	MSS	Tumor
C150_T_1_1_0_c1_v2_id-CTTTGCGGTGTGGCTC	Epi	Epi	cE03	cE03 (Stem/TA-like prolif)	0.00138565	MSS	Tumor
C150_T_1_1_0_c1_v2_id-GAAACTCAGTCAAGCG	Epi	Epi	cE01	cE01 (Stem/TA-like)	0.00409047	MSS	Tumor
C150_T_1_1_0_c1_v2_id-GAACATCAGCTGAACG	Epi	Epi	cE03	cE03 (Stem/TA-like prolif)	0.0697114	MSS	Tumor
C150_T_1_1_0_c1_v2_id-GACAGAGCACGGTAGA	Epi	Epi	cE03	cE03 (Stem/TA-like prolif)	0.0124617	MSS	Tumor
C150_T_1_1_0_c1_v2_id-GACAGAGGTCACACGC	Epi	Epi	cE01	cE01 (Stem/TA-like)	0.00704883	MSS	Tumor
C150_T_1_1_0_c1_v2_id-GACCTGGGTGGCGAAT	Epi	Epi	cE01	cE01 (Stem/TA-like)	0.00677273	MSS	Tumor
C150_T_1_1_0_c1_v2_id-GACGGCTAGCCACTAT	Epi	Epi	cE01	cE01 (Stem/TA-like)	0.00420258	MSS	Tumor
C150_T_1_1_0_c1_v2_id-GACGTGCCAGGTCGTC	Epi	Epi	cE01	cE01 (Stem/TA-like)	0.0608731	MSS	Tumor
C150_T_1_1_0_c1_v2_id-GACGTGCTCTTTAGGG	Epi	Epi	cE01	cE01 (Stem/TA-like)	0.00350981	MSS	Tumor
C150_T_1_1_0_c1_v2_id-GACGTTACAATAGCAA	Epi	Epi	cE03	cE03 (Stem/TA-like prolif)	0.011765	MSS	Tumor
C150_T_1_1_0_c1_v2_id-GAGCAGATCATCTGCC	Epi	Epi	cE01	cE01 (Stem/TA-like)	0.00212196	MSS	Tumor
C150_T_1_1_0_c1_v2_id-GAGGTGAGTGTCAATC	Epi	Epi	cE01	cE01 (Stem/TA-like)	0.00156411	MSS	Tumor
C150_T_1_1_0_c1_v2_id-GAGTCCGTCATGCAAC	Epi	Epi	cE03	cE03 (Stem/TA-like prolif)	0.010685	MSS	Tumor
C150_T_1_1_0_c1_v2_id-GAGTCCGTCCTAGAAC	Epi	Epi	cE01	cE01 (Stem/TA-like)	0.00246042	MSS	Tumor
C150_T_1_1_0_c1_v2_id-GATCAGTAGAAACGAG	Epi	Epi	cE01	cE01 (Stem/TA-like)	0.000645608	MSS	Tumor
C150_T_1_1_0_c1_v2_id-GATCAGTCACACATGT	Epi	Epi	cE03	cE03 (Stem/TA-like prolif)	0.000439825	MSS	Tumor
C150_T_1_1_0_c1_v2_id-GATCGTATCCCAAGAT	Epi	Epi	cE01	cE01 (Stem/TA-like)	0.00180218	MSS	Tumor
C150_T_1_1_0_c1_v2_id-GATGAAACAATGGTCT	Epi	Epi	cE03	cE03 (Stem/TA-like prolif)	0.00313496	MSS	Tumor
C150_T_1_1_0_c1_v2_id-GATGAGGGTCTGATTG	Epi	Epi	cE03	cE03 (Stem/TA-like prolif)	0.00591741	MSS	Tumor
C150_T_1_1_0_c1_v2_id-GATGCTAGTCGGCACT	Epi	Epi	cE01	cE01 (Stem/TA-like)	0.00882798	MSS	Tumor
C150_T_1_1_0_c1_v2_id-GATGCTATCGCTTAGA	Epi	Epi	cE03	cE03 (Stem/TA-like prolif)	0.00404874	MSS	Tumor
C150_T_1_1_0_c1_v2_id-GCAATCAGTGACCAAG	Epi	Epi	cE01	cE01 (Stem/TA-like)	0.00609791	MSS	Tumor
C150_T_1_1_0_c1_v2_id-GCAATCAGTTCCATGA	Epi	Epi	cE03	cE03 (Stem/TA-like prolif)	0.00629954	MSS	Tumor
C150_T_1_1_0_c1_v2_id-GCACTCTTCATCTGCC	Epi	Epi	cE01	cE01 (Stem/TA-like)	0.00104797	MSS	Tumor
C150_T_1_1_0_c1_v2_id-GCATGTAGTGCAGGTA	Epi	Epi	cE03	cE03 (Stem/TA-like prolif)	0.00167184	MSS	Tumor
C150_T_1_1_0_c1_v2_id-GCCAAATAGTTCCACA	Epi	Epi	cE01	cE01 (Stem/TA-like)	0.00395105	MSS	Tumor
C150_T_1_1_0_c1_v2_id-GCCTCTAGTTCCACTC	Epi	Epi	cE01	cE01 (Stem/TA-like)	0.00245667	MSS	Tumor
C150_T_1_1_0_c1_v2_id-GCGAGAAAGTGGCACA	Epi	Epi	cE02	cE02 (Stem/TA-like/Immature Goblet)	0.00495085	MSS	Tumor
C150_T_1_1_0_c1_v2_id-GCGCAGTCATCGATGT	Epi	Epi	cE03	cE03 (Stem/TA-like prolif)	0.00148186	MSS	Tumor
C150_T_1_1_0_c1_v2_id-GCGCAGTGTCACCCAG	Epi	Epi	cE01	cE01 (Stem/TA-like)	0.0160898	MSS	Tumor
C150_T_1_1_0_c1_v2_id-GCGCCAAAGCGATAGC	Epi	Epi	cE01	cE01 (Stem/TA-like)	0.00433695	MSS	Tumor
C150_T_1_1_0_c1_v2_id-GCGCGATAGATCTGAA	Epi	Epi	cE01	cE01 (Stem/TA-like)	0.0107881	MSS	Tumor
C150_T_1_1_0_c1_v2_id-GCGGGTTGTACTTAGC	Epi	Epi	cE03	cE03 (Stem/TA-like prolif)	0.000628606	MSS	Tumor
C150_T_1_1_0_c1_v2_id-GCTCCTACAGTACACT	Epi	Epi	cE03	cE03 (Stem/TA-like prolif)	0.00506933	MSS	Tumor
C150_T_1_1_0_c1_v2_id-GCTCCTAGTCAAGCGA	Epi	Epi	cE01	cE01 (Stem/TA-like)	0.022013	MSS	Tumor
C150_T_1_1_0_c1_v2_id-GCTCCTAGTGTTGGGA	Epi	Epi	cE01	cE01 (Stem/TA-like)	0.0105811	MSS	Tumor
C150_T_1_1_0_c1_v2_id-GCTGCGAAGACTCGGA	Epi	Epi	cE01	cE01 (Stem/TA-like)	0.000986026	MSS	Tumor
C150_T_1_1_0_c1_v2_id-GCTGCTTGTCACTGGC	Epi	Epi	cE01	cE01 (Stem/TA-like)	0.000815625	MSS	Tumor
C150_T_1_1_0_c1_v2_id-GCTGCTTTCATGCTCC	Epi	Epi	cE03	cE03 (Stem/TA-like prolif)	0.00648116	MSS	Tumor
C150_T_1_1_0_c1_v2_id-GCTTCCAGTGCAACGA	Epi	Epi	cE01	cE01 (Stem/TA-like)	0.00185883	MSS	Tumor
C150_T_1_1_0_c1_v2_id-GCTTGAATCCTGCTTG	Epi	Epi	cE03	cE03 (Stem/TA-like prolif)	0.0106163	MSS	Tumor
C150_T_1_1_0_c1_v2_id-GGAATAACAGATGGCA	Epi	Epi	cE01	cE01 (Stem/TA-like)	0.00354675	MSS	Tumor
C150_T_1_1_0_c1_v2_id-GGACAAGGTGCACCAC	Epi	Epi	cE01	cE01 (Stem/TA-like)	0.0118361	MSS	Tumor
C150_T_1_1_0_c1_v2_id-GGACAAGTCGACGGAA	Epi	Epi	cE01	cE01 (Stem/TA-like)	0.00257986	MSS	Tumor
C150_T_1_1_0_c1_v2_id-GGACAGATCCAGAGGA	Epi	Epi	cE01	cE01 (Stem/TA-like)	0.0063226	MSS	Tumor
C150_T_1_1_0_c1_v2_id-GGACATTGTCGCCATG	Epi	Epi	cE03	cE03 (Stem/TA-like prolif)	0.00267253	MSS	Tumor
C150_T_1_1_0_c1_v2_id-GGAGCAAGTTACGCGC	Epi	Epi	cE03	cE03 (Stem/TA-like prolif)	0.000506704	MSS	Tumor
C150_T_1_1_0_c1_v2_id-GGATGTTGTAAGTGGC	Epi	Epi	cE03	cE03 (Stem/TA-like prolif)	0.00365489	MSS	Tumor
C150_T_1_1_0_c1_v2_id-GGATTACAGTGGACGT	Epi	Epi	cE03	cE03 (Stem/TA-like prolif)	0.00520745	MSS	Tumor
C150_T_1_1_0_c1_v2_id-GGCCGATGTACCGAGA	Epi	Epi	cE01	cE01 (Stem/TA-like)	0.00333442	MSS	Tumor
C150_T_1_1_0_c1_v2_id-GGCTCGACACCCAGTG	Epi	Epi	cE03	cE03 (Stem/TA-like prolif)	0.00580591	MSS	Tumor
C150_T_1_1_0_c1_v2_id-GGCTGGTAGCCACGTC	Epi	Epi	cE01	cE01 (Stem/TA-like)	0.00689008	MSS	Tumor
C150_T_1_1_0_c1_v2_id-GGCTGGTAGGGAACGG	Epi	Epi	cE03	cE03 (Stem/TA-like prolif)	0.00333118	MSS	Tumor
C150_T_1_1_0_c1_v2_id-GGGACCTCAGACTCGC	Epi	Epi	cE01	cE01 (Stem/TA-like)	0.0139419	MSS	Tumor
C150_T_1_1_0_c1_v2_id-GGGAGATGTGCGCTTG	Epi	Epi	cE03	cE03 (Stem/TA-like prolif)	0.00318392	MSS	Tumor
C150_T_1_1_0_c1_v2_id-GGGCACTCAAGGGTCA	Epi	Epi	cE01	cE01 (Stem/TA-like)	0.00596138	MSS	Tumor
C150_T_1_1_0_c1_v2_id-GGTGAAGGTCTGCGGT	Epi	Epi	cE01	cE01 (Stem/TA-like)	0.019645	MSS	Tumor
C150_T_1_1_0_c1_v2_id-GGTGCGTGTCTCCCTA	Epi	Epi	cE01	cE01 (Stem/TA-like)	0.0165342	MSS	Tumor
C150_T_1_1_0_c1_v2_id-GTAACGTTCCTTGGTC	Epi	Epi	cE03	cE03 (Stem/TA-like prolif)	0.00389918	MSS	Tumor
C150_T_1_1_0_c1_v2_id-GTAACTGTCCGTAGTA	Epi	Epi	cE01	cE01 (Stem/TA-like)	0.0143551	MSS	Tumor
C150_T_1_1_0_c1_v2_id-GTACTCCCAAATACAG	Epi	Epi	cE01	cE01 (Stem/TA-like)	0.00753368	MSS	Tumor
C150_T_1_1_0_c1_v2_id-GTACTCCCACACAGAG	Epi	Epi	cE01	cE01 (Stem/TA-like)	0.0027404	MSS	Tumor
C150_T_1_1_0_c1_v2_id-GTACTTTCAAGCTGGA	Epi	Epi	cE03	cE03 (Stem/TA-like prolif)	0.00107993	MSS	Tumor
C150_T_1_1_0_c1_v2_id-GTACTTTGTGATAAGT	Epi	Epi	cE01	cE01 (Stem/TA-like)	0.0140397	MSS	Tumor
C150_T_1_1_0_c1_v2_id-GTAGTCATCAAAGTAG	Epi	Epi	cE01	cE01 (Stem/TA-like)	0.00325264	MSS	Tumor
C150_T_1_1_0_c1_v2_id-GTCACAAAGCGTGTCC	Epi	Epi	cE01	cE01 (Stem/TA-like)	0.00534287	MSS	Tumor
C150_T_1_1_0_c1_v2_id-GTCTTCGAGGTGCAAC	Epi	Epi	cE03	cE03 (Stem/TA-like prolif)	0.00345043	MSS	Tumor
C150_T_1_1_0_c1_v2_id-GTGAAGGTCGCATGGC	Epi	Epi	cE03	cE03 (Stem/TA-like prolif)	0.0116154	MSS	Tumor
C150_T_1_1_0_c1_v2_id-GTGCGGTTCTCAACTT	Epi	Epi	cE01	cE01 (Stem/TA-like)	0.00958273	MSS	Tumor
C150_T_1_1_0_c1_v2_id-GTGCTTCAGGAATCGC	Epi	Epi	cE03	cE03 (Stem/TA-like prolif)	0.0034679	MSS	Tumor
C150_T_1_1_0_c1_v2_id-GTTACAGAGCTTTGGT	Epi	Epi	cE01	cE01 (Stem/TA-like)	0.000950912	MSS	Tumor
C150_T_1_1_0_c1_v2_id-GTTCATTCAAGCTGTT	Epi	Epi	cE03	cE03 (Stem/TA-like prolif)	0.00133146	MSS	Tumor
C150_T_1_1_0_c1_v2_id-GTTCGGGCAATAGAGT	Epi	Epi	cE03	cE03 (Stem/TA-like prolif)	0.0133965	MSS	Tumor
C150_T_1_1_0_c1_v2_id-TAAGCGTAGACTGTAA	Epi	Epi	cE01	cE01 (Stem/TA-like)	0.013279	MSS	Tumor
C150_T_1_1_0_c1_v2_id-TAAGCGTTCCTTCAAT	Epi	Epi	cE03	cE03 (Stem/TA-like prolif)	0.00399228	MSS	Tumor
C150_T_1_1_0_c1_v2_id-TACACGACAAGTTGTC	Epi	Epi	cE02	cE02 (Stem/TA-like/Immature Goblet)	0.00627272	MSS	Tumor
C150_T_1_1_0_c1_v2_id-TACAGTGCATGGGACA	Epi	Epi	cE01	cE01 (Stem/TA-like)	0.00644961	MSS	Tumor
C150_T_1_1_0_c1_v2_id-TACCTATAGATGTTAG	Epi	Epi	cE03	cE03 (Stem/TA-like prolif)	0.00137746	MSS	Tumor
C150_T_1_1_0_c1_v2_id-TACTTGTAGAGGTAGA	Epi	Epi	cE02	cE02 (Stem/TA-like/Immature Goblet)	0.00865137	MSS	Tumor
C150_T_1_1_0_c1_v2_id-TACTTGTGTTAAGTAG	Epi	Epi	cE03	cE03 (Stem/TA-like prolif)	0.000727781	MSS	Tumor
C150_T_1_1_0_c1_v2_id-TAGAGCTGTGACCAAG	Epi	Epi	cE03	cE03 (Stem/TA-like prolif)	0.00697605	MSS	Tumor
C150_T_1_1_0_c1_v2_id-TATGCCCCACACTGCG	Epi	Epi	cE01	cE01 (Stem/TA-like)	0.00436402	MSS	Tumor
C150_T_1_1_0_c1_v2_id-TATTACCCATCGACGC	Epi	Epi	cE01	cE01 (Stem/TA-like)	0.00698677	MSS	Tumor
C150_T_1_1_0_c1_v2_id-TCAGATGAGTCGATAA	Epi	Epi	cE01	cE01 (Stem/TA-like)	0.0138843	MSS	Tumor
C150_T_1_1_0_c1_v2_id-TCAGGATCACTGTGTA	Epi	Epi	cE01	cE01 (Stem/TA-like)	0.00818827	MSS	Tumor
C150_T_1_1_0_c1_v2_id-TCAGGTACAGATGGGT	Epi	Epi	cE02	cE02 (Stem/TA-like/Immature Goblet)	0.00646424	MSS	Tumor
C150_T_1_1_0_c1_v2_id-TCAGGTACATCACAAC	Epi	Epi	cE01	cE01 (Stem/TA-like)	0.0132526	MSS	Tumor
C150_T_1_1_0_c1_v2_id-TCATTACAGCGAAGGG	Epi	Epi	cE03	cE03 (Stem/TA-like prolif)	0.00267559	MSS	Tumor
C150_T_1_1_0_c1_v2_id-TCATTTGGTGGTCTCG	Epi	Epi	cE01	cE01 (Stem/TA-like)	0.0124661	MSS	Tumor
C150_T_1_1_0_c1_v2_id-TCCCGATAGAATTCCC	Epi	Epi	cE01	cE01 (Stem/TA-like)	0.00754892	MSS	Tumor
C150_T_1_1_0_c1_v2_id-TCGAGGCTCCTATTCA	Epi	Epi	cE03	cE03 (Stem/TA-like prolif)	0.00247063	MSS	Tumor
C150_T_1_1_0_c1_v2_id-TCGCGTTAGACCCACC	Epi	Epi	cE01	cE01 (Stem/TA-like)	0.00675821	MSS	Tumor
C150_T_1_1_0_c1_v2_id-TCGTACCTCGCTGATA	Epi	Epi	cE01	cE01 (Stem/TA-like)	0.000884503	MSS	Tumor
C150_T_1_1_0_c1_v2_id-TCGTAGAGTCATCCCT	Epi	Epi	cE03	cE03 (Stem/TA-like prolif)	0.000891921	MSS	Tumor
C150_T_1_1_0_c1_v2_id-TCTCTAATCACTTCAT	Epi	Epi	cE01	cE01 (Stem/TA-like)	0.00104576	MSS	Tumor
C150_T_1_1_0_c1_v2_id-TCTGAGACACACTGCG	Epi	Epi	cE01	cE01 (Stem/TA-like)	0.0690061	MSS	Tumor
C150_T_1_1_0_c1_v2_id-TCTTCGGTCAATAAGG	Epi	Epi	cE01	cE01 (Stem/TA-like)	0.00110498	MSS	Tumor
C150_T_1_1_0_c1_v2_id-TCTTTCCAGAAGGTTT	Epi	Epi	cE01	cE01 (Stem/TA-like)	0.00264853	MSS	Tumor
C150_T_1_1_0_c1_v2_id-TCTTTCCTCAGGCCCA	Epi	Epi	cE03	cE03 (Stem/TA-like prolif)	0.00124631	MSS	Tumor
C150_T_1_1_0_c1_v2_id-TGACAACGTTTGTGTG	Epi	Epi	cE01	cE01 (Stem/TA-like)	0.00761854	MSS	Tumor
C150_T_1_1_0_c1_v2_id-TGACGGCTCTTGCAAG	Epi	Epi	cE01	cE01 (Stem/TA-like)	0.00102434	MSS	Tumor
C150_T_1_1_0_c1_v2_id-TGACTAGGTAAGAGGA	Epi	Epi	cE03	cE03 (Stem/TA-like prolif)	0.00400412	MSS	Tumor
C150_T_1_1_0_c1_v2_id-TGAGCATAGATATGCA	Epi	Epi	cE01	cE01 (Stem/TA-like)	0.00156309	MSS	Tumor
C150_T_1_1_0_c1_v2_id-TGAGCATCACGGATAG	Epi	Epi	cE01	cE01 (Stem/TA-like)	0.0121996	MSS	Tumor
C150_T_1_1_0_c1_v2_id-TGAGCCGGTTGGTGGA	Epi	Epi	cE01	cE01 (Stem/TA-like)	0.00170006	MSS	Tumor
C150_T_1_1_0_c1_v2_id-TGATTTCCATGTTGAC	Epi	Epi	cE03	cE03 (Stem/TA-like prolif)	0.000259581	MSS	Tumor
C150_T_1_1_0_c1_v2_id-TGCACCTCAAGTTAAG	Epi	Epi	cE01	cE01 (Stem/TA-like)	0.0101462	MSS	Tumor
C150_T_1_1_0_c1_v2_id-TGCCCATCAAAGTCAA	Epi	Epi	cE01	cE01 (Stem/TA-like)	0.0171786	MSS	Tumor
C150_T_1_1_0_c1_v2_id-TGCCCATTCTCTGCTG	Epi	Epi	cE01	cE01 (Stem/TA-like)	0.00317302	MSS	Tumor
C150_T_1_1_0_c1_v2_id-TGCGGGTTCGACAGCC	Epi	Epi	cE03	cE03 (Stem/TA-like prolif)	0.0342025	MSS	Tumor
C150_T_1_1_0_c1_v2_id-TGCGTGGTCCCAAGTA	Epi	Epi	cE01	cE01 (Stem/TA-like)	0.012521	MSS	Tumor
C150_T_1_1_0_c1_v2_id-TGCGTGGTCCTAGTGA	Epi	Epi	cE03	cE03 (Stem/TA-like prolif)	0.00108135	MSS	Tumor
C150_T_1_1_0_c1_v2_id-TGCTACCTCTTCAACT	Epi	Epi	cE03	cE03 (Stem/TA-like prolif)	0.00207114	MSS	Tumor
C150_T_1_1_0_c1_v2_id-TGGACGCAGAGGTTAT	Epi	Epi	cE01	cE01 (Stem/TA-like)	0.00304704	MSS	Tumor
C150_T_1_1_0_c1_v2_id-TGGCCAGGTGCTCTTC	Epi	Epi	cE01	cE01 (Stem/TA-like)	0.0174101	MSS	Tumor
C150_T_1_1_0_c1_v2_id-TGGCGCAAGCGATATA	Epi	Epi	cE03	cE03 (Stem/TA-like prolif)	0.000709543	MSS	Tumor
C150_T_1_1_0_c1_v2_id-TGGCTGGTCCCACTTG	Epi	Epi	cE01	cE01 (Stem/TA-like)	0.00165383	MSS	Tumor
C150_T_1_1_0_c1_v2_id-TGGGAAGTCTTCTGGC	Epi	Epi	cE01	cE01 (Stem/TA-like)	0.00554316	MSS	Tumor
C150_T_1_1_0_c1_v2_id-TGGTTCCGTTTGTTGG	Epi	Epi	cE03	cE03 (Stem/TA-like prolif)	0.00200614	MSS	Tumor
C150_T_1_1_0_c1_v2_id-TGTATTCCACTTCTGC	Epi	Epi	cE01	cE01 (Stem/TA-like)	0.00302011	MSS	Tumor
C150_T_1_1_0_c1_v2_id-TGTCCCACACTCTGTC	Epi	Epi	cE01	cE01 (Stem/TA-like)	0.000133812	MSS	Tumor
C150_T_1_1_0_c1_v2_id-TGTCCCAGTTATGCGT	Epi	Epi	cE01	cE01 (Stem/TA-like)	0.0013002	MSS	Tumor
C150_T_1_1_0_c1_v2_id-TTAGGACAGCCACGCT	Epi	Epi	cE03	cE03 (Stem/TA-like prolif)	0.0016402	MSS	Tumor
C150_T_1_1_0_c1_v2_id-TTAGGCAAGGTGCACA	Epi	Epi	cE01	cE01 (Stem/TA-like)	0.00921313	MSS	Tumor
C150_T_1_1_0_c1_v2_id-TTCGAAGAGGCTACGA	Epi	Epi	cE01	cE01 (Stem/TA-like)	0.0287173	MSS	Tumor
C150_T_1_1_0_c1_v2_id-TTCGAAGTCCCTTGTG	Epi	Epi	cE01	cE01 (Stem/TA-like)	0.00619684	MSS	Tumor
C150_T_1_1_0_c1_v2_id-TTCTCAAGTTCGAATC	Epi	Epi	cE01	cE01 (Stem/TA-like)	0.0142779	MSS	Tumor
C150_T_1_1_0_c1_v2_id-TTCTCCTAGTTCGATC	Epi	Epi	cE01	cE01 (Stem/TA-like)	0.0219923	MSS	Tumor
C150_T_1_1_0_c1_v2_id-TTGCCGTCACCTTGTC	Epi	Epi	cE01	cE01 (Stem/TA-like)	0.00399426	MSS	Tumor
C150_T_1_1_0_c1_v2_id-TTGCCGTCACGCGAAA	Epi	Epi	cE03	cE03 (Stem/TA-like prolif)	0.00255963	MSS	Tumor
C150_T_1_1_0_c1_v2_id-TTGCCGTTCTACCAGA	Epi	Epi	cE01	cE01 (Stem/TA-like)	0.00181934	MSS	Tumor
C150_T_1_1_0_c1_v2_id-TTGGAACCATTTGCCC	Epi	Epi	cE01	cE01 (Stem/TA-like)	0.00989425	MSS	Tumor
C150_T_1_1_0_c1_v2_id-TTGGCAAGTCGACTAT	Epi	Epi	cE03	cE03 (Stem/TA-like prolif)	0.00188733	MSS	Tumor
C150_T_1_1_0_c1_v2_id-TTGGCAAGTTCCACTC	Epi	Epi	cE03	cE03 (Stem/TA-like prolif)	0.0161037	MSS	Tumor
C150_T_1_1_1_c1_v2_id-AACACGTGTTCCTCCA	Epi	Epi	cE01	cE01 (Stem/TA-like)	0.00349038	MSS	Tumor
C150_T_1_1_1_c1_v2_id-AACTCAGCACAGGTTT	Epi	Epi	cE01	cE01 (Stem/TA-like)	0.00384846	MSS	Tumor
C150_T_1_1_1_c1_v2_id-AACTTTCCACGAAAGC	Epi	Epi	cE01	cE01 (Stem/TA-like)	0.02459	MSS	Tumor
C150_T_1_1_1_c1_v2_id-AAGTCTGCACTTACGA	Epi	Epi	cE01	cE01 (Stem/TA-like)	0.0479795	MSS	Tumor
C150_T_1_1_1_c1_v2_id-AATCGGTAGTGGAGTC	Epi	Epi	cE01	cE01 (Stem/TA-like)	0.0062766	MSS	Tumor
C150_T_1_1_1_c1_v2_id-ACAGCTATCAACGAAA	Epi	Epi	cE03	cE03 (Stem/TA-like prolif)	0.00121877	MSS	Tumor
C150_T_1_1_1_c1_v2_id-ACATGGTAGAGACTAT	Epi	Epi	cE01	cE01 (Stem/TA-like)	0.00278179	MSS	Tumor
C150_T_1_1_1_c1_v2_id-ACCTTTACAAAGTGCG	Epi	Epi	cE01	cE01 (Stem/TA-like)	0.000819266	MSS	Tumor
C150_T_1_1_1_c1_v2_id-ACGCCAGCAAGAAAGG	Epi	Epi	cE01	cE01 (Stem/TA-like)	0.00266464	MSS	Tumor
C150_T_1_1_1_c1_v2_id-ACGCCAGGTTGCCTCT	Epi	Epi	cE03	cE03 (Stem/TA-like prolif)	0.00395454	MSS	Tumor
C150_T_1_1_1_c1_v2_id-ACGGGCTCAGCTATTG	Epi	Epi	cE01	cE01 (Stem/TA-like)	0.0203728	MSS	Tumor
C150_T_1_1_1_c1_v2_id-ACTATCTCAATCGAAA	Epi	Epi	cE01	cE01 (Stem/TA-like)	0.0113528	MSS	Tumor
C150_T_1_1_1_c1_v2_id-ACTTACTGTTGTTTGG	Epi	Epi	cE01	cE01 (Stem/TA-like)	0.00436094	MSS	Tumor
C150_T_1_1_1_c1_v2_id-ACTTTCACATACTCTT	Epi	Epi	cE01	cE01 (Stem/TA-like)	0.00776003	MSS	Tumor
C150_T_1_1_1_c1_v2_id-AGCTCTCAGGGATCTG	Epi	Epi	cE03	cE03 (Stem/TA-like prolif)	0.00206024	MSS	Tumor
C150_T_1_1_1_c1_v2_id-AGTAGTCGTCCAGTTA	Epi	Epi	cE01	cE01 (Stem/TA-like)	0.0150146	MSS	Tumor
C150_T_1_1_1_c1_v2_id-AGTGAGGGTACAGACG	Epi	Epi	cE03	cE03 (Stem/TA-like prolif)	0.0133757	MSS	Tumor
C150_T_1_1_1_c1_v2_id-ATAAGAGCAGGGCATA	Epi	Epi	cE01	cE01 (Stem/TA-like)	0.00305011	MSS	Tumor
C150_T_1_1_1_c1_v2_id-ATAAGAGTCGGAAACG	Epi	Epi	cE01	cE01 (Stem/TA-like)	0.00242026	MSS	Tumor
C150_T_1_1_1_c1_v2_id-CAACCAAAGAGTCTGG	Epi	Epi	cE01	cE01 (Stem/TA-like)	0.00991421	MSS	Tumor
C150_T_1_1_1_c1_v2_id-CACAAACTCAAGGCTT	Epi	Epi	cE01	cE01 (Stem/TA-like)	0.000971481	MSS	Tumor
C150_T_1_1_1_c1_v2_id-CACACAAAGTAGATGT	Epi	Epi	cE01	cE01 (Stem/TA-like)	0.00121032	MSS	Tumor
C150_T_1_1_1_c1_v2_id-CACAGGCTCTTAACCT	Epi	Epi	cE01	cE01 (Stem/TA-like)	0.0014158	MSS	Tumor
C150_T_1_1_1_c1_v2_id-CACATTTGTATATCCG	Epi	Epi	cE01	cE01 (Stem/TA-like)	0.00287224	MSS	Tumor
C150_T_1_1_1_c1_v2_id-CACTCCAGTTCATGGT	Epi	Epi	cE01	cE01 (Stem/TA-like)	0.0125599	MSS	Tumor
C150_T_1_1_1_c1_v2_id-CAGAATCGTAAGAGGA	Epi	Epi	cE01	cE01 (Stem/TA-like)	0.00824347	MSS	Tumor
C150_T_1_1_1_c1_v2_id-CATCAAGGTCAGCTAT	Epi	Epi	cE01	cE01 (Stem/TA-like)	0.00441071	MSS	Tumor
C150_T_1_1_1_c1_v2_id-CATCGAACAGACACTT	Epi	Epi	cE01	cE01 (Stem/TA-like)	0.0107601	MSS	Tumor
C150_T_1_1_1_c1_v2_id-CATCGGGAGACTCGGA	Epi	Epi	cE01	cE01 (Stem/TA-like)	0.00869711	MSS	Tumor
C150_T_1_1_1_c1_v2_id-CATTCGCCACGGTTTA	Epi	Epi	cE01	cE01 (Stem/TA-like)	0.0167903	MSS	Tumor
C150_T_1_1_1_c1_v2_id-CCAATCCCACTTGGAT	Epi	Epi	cE01	cE01 (Stem/TA-like)	0.00604266	MSS	Tumor
C150_T_1_1_1_c1_v2_id-CCACTACCACCTGGTG	Epi	Epi	cE03	cE03 (Stem/TA-like prolif)	0.00266845	MSS	Tumor
C150_T_1_1_1_c1_v2_id-CCCAGTTGTTGGTAAA	Epi	Epi	cE01	cE01 (Stem/TA-like)	0.0602645	MSS	Tumor
C150_T_1_1_1_c1_v2_id-CCCATACAGTAGTGCG	Epi	Epi	cE01	cE01 (Stem/TA-like)	0.019719	MSS	Tumor
C150_T_1_1_1_c1_v2_id-CCGTACTTCAGCTGGC	Epi	Epi	cE03	cE03 (Stem/TA-like prolif)	0.000625974	MSS	Tumor
C150_T_1_1_1_c1_v2_id-CCTAGCTTCCACGTTC	Epi	Epi	cE03	cE03 (Stem/TA-like prolif)	0.00372012	MSS	Tumor
C150_T_1_1_1_c1_v2_id-CCTTCCCTCAGTACGT	Epi	Epi	cE01	cE01 (Stem/TA-like)	0.00637679	MSS	Tumor
C150_T_1_1_1_c1_v2_id-CGACTTCCACAAGTAA	Epi	Epi	cE01	cE01 (Stem/TA-like)	0.0045458	MSS	Tumor
C150_T_1_1_1_c1_v2_id-CGACTTCCAGATTGCT	Epi	Epi	cE01	cE01 (Stem/TA-like)	0.00229389	MSS	Tumor
C150_T_1_1_1_c1_v2_id-CGAGAAGTCGTTGCCT	Epi	Epi	cE03	cE03 (Stem/TA-like prolif)	0.0108234	MSS	Tumor
C150_T_1_1_1_c1_v2_id-CGAGCCAGTATCTGCA	Epi	Epi	cE01	cE01 (Stem/TA-like)	0.00626807	MSS	Tumor
C150_T_1_1_1_c1_v2_id-CGCCAAGGTCCTGCTT	Epi	Epi	cE01	cE01 (Stem/TA-like)	0.00177484	MSS	Tumor
C150_T_1_1_1_c1_v2_id-CGCGGTAAGTTATCGC	Epi	Epi	cE01	cE01 (Stem/TA-like)	0.0179018	MSS	Tumor
C150_T_1_1_1_c1_v2_id-CGCTATCTCGTGACAT	Epi	Epi	cE03	cE03 (Stem/TA-like prolif)	0.0113866	MSS	Tumor
C150_T_1_1_1_c1_v2_id-CGGACGTCAGCATACT	Epi	Epi	cE01	cE01 (Stem/TA-like)	0.00808683	MSS	Tumor
C150_T_1_1_1_c1_v2_id-CGGGTCAAGCCCGAAA	Epi	Epi	cE01	cE01 (Stem/TA-like)	0.00497267	MSS	Tumor
C150_T_1_1_1_c1_v2_id-CGGGTCAGTTTCCACC	Epi	Epi	cE01	cE01 (Stem/TA-like)	0.00259501	MSS	Tumor
C150_T_1_1_1_c1_v2_id-CGGTTAAAGTGTTAGA	Epi	Epi	cE01	cE01 (Stem/TA-like)	0.00887025	MSS	Tumor
C150_T_1_1_1_c1_v2_id-CGTCCATGTCATCCCT	Epi	Epi	cE01	cE01 (Stem/TA-like)	0.00202646	MSS	Tumor
C150_T_1_1_1_c1_v2_id-CGTCCATTCGGCTACG	Epi	Epi	cE03	cE03 (Stem/TA-like prolif)	0.0023329	MSS	Tumor
C150_T_1_1_1_c1_v2_id-CGTCTACCACTGTCGG	Epi	Epi	cE01	cE01 (Stem/TA-like)	0.0037421	MSS	Tumor
C150_T_1_1_1_c1_v2_id-CTAATGGCAATGAAAC	Epi	Epi	cE03	cE03 (Stem/TA-like prolif)	0.0143067	MSS	Tumor
C150_T_1_1_1_c1_v2_id-CTACACCTCCGTAGTA	Epi	Epi	cE01	cE01 (Stem/TA-like)	0.00250469	MSS	Tumor
C150_T_1_1_1_c1_v2_id-CTACCCACACTAAGTC	Epi	Epi	cE03	cE03 (Stem/TA-like prolif)	0.000586049	MSS	Tumor
C150_T_1_1_1_c1_v2_id-CTCGAGGCAACGATCT	Epi	Epi	cE01	cE01 (Stem/TA-like)	0.00261802	MSS	Tumor
C150_T_1_1_1_c1_v2_id-CTGAAACCAGTGAGTG	Epi	Epi	cE01	cE01 (Stem/TA-like)	0.0049134	MSS	Tumor
C150_T_1_1_1_c1_v2_id-CTGCGGAAGGGATGGG	Epi	Epi	cE01	cE01 (Stem/TA-like)	0.00391384	MSS	Tumor
C150_T_1_1_1_c1_v2_id-CTGTGCTTCGTGGTCG	Epi	Epi	cE01	cE01 (Stem/TA-like)	0.00295289	MSS	Tumor
C150_T_1_1_1_c1_v2_id-CTTGGCTCATTTCACT	Epi	Epi	cE01	cE01 (Stem/TA-like)	0.0118599	MSS	Tumor
C150_T_1_1_1_c1_v2_id-GATCGATGTTCTGGTA	Epi	Epi	cE01	cE01 (Stem/TA-like)	0.0104033	MSS	Tumor
C150_T_1_1_1_c1_v2_id-GATGAGGGTTAAGTAG	Epi	Epi	cE01	cE01 (Stem/TA-like)	0.0150242	MSS	Tumor
C150_T_1_1_1_c1_v2_id-GCAGCCAAGGCCCGTT	Epi	Epi	cE01	cE01 (Stem/TA-like)	0.00127152	MSS	Tumor
C150_T_1_1_1_c1_v2_id-GCATGTACACGAAGCA	Epi	Epi	cE01	cE01 (Stem/TA-like)	0.0102786	MSS	Tumor
C150_T_1_1_1_c1_v2_id-GCGCGATCATCCCATC	Epi	Epi	cE01	cE01 (Stem/TA-like)	0.00662109	MSS	Tumor
C150_T_1_1_1_c1_v2_id-GCTGCGATCCACGCAG	Epi	Epi	cE01	cE01 (Stem/TA-like)	0.00422635	MSS	Tumor
C150_T_1_1_1_c1_v2_id-GCTTGAAAGTGCCATT	Epi	Epi	cE01	cE01 (Stem/TA-like)	0.00591228	MSS	Tumor
C150_T_1_1_1_c1_v2_id-GGCGTGTGTAACGCGA	Epi	Epi	cE03	cE03 (Stem/TA-like prolif)	0.0048493	MSS	Tumor
C150_T_1_1_1_c1_v2_id-GGGAGATAGGGCTTGA	Epi	Epi	cE03	cE03 (Stem/TA-like prolif)	0.00334698	MSS	Tumor
C150_T_1_1_1_c1_v2_id-GTAACTGTCAAGAAGT	Epi	Epi	cE01	cE01 (Stem/TA-like)	0.00113021	MSS	Tumor
C150_T_1_1_1_c1_v2_id-GTACGTAAGTGGGTTG	Epi	Epi	cE01	cE01 (Stem/TA-like)	0.00523552	MSS	Tumor
C150_T_1_1_1_c1_v2_id-GTACTTTCACGGATAG	Epi	Epi	cE03	cE03 (Stem/TA-like prolif)	0.00364338	MSS	Tumor
C150_T_1_1_1_c1_v2_id-GTCGTAAGTTCCTCCA	Epi	Epi	cE01	cE01 (Stem/TA-like)	0.00208279	MSS	Tumor
C150_T_1_1_1_c1_v2_id-GTCTTCGAGACACTAA	Epi	Epi	cE01	cE01 (Stem/TA-like)	0.0090467	MSS	Tumor
C150_T_1_1_1_c1_v2_id-GTGCGGTGTAGTGAAT	Epi	Epi	cE03	cE03 (Stem/TA-like prolif)	0.00798605	MSS	Tumor
C150_T_1_1_1_c1_v2_id-GTTCATTGTACATGTC	Epi	Epi	cE03	cE03 (Stem/TA-like prolif)	0.00697382	MSS	Tumor
C150_T_1_1_1_c1_v2_id-TAAGAGAAGGTCATCT	Epi	Epi	cE01	cE01 (Stem/TA-like)	0.0180115	MSS	Tumor
C150_T_1_1_1_c1_v2_id-TAAGTGCGTACGCTGC	Epi	Epi	cE03	cE03 (Stem/TA-like prolif)	0.00504643	MSS	Tumor
C150_T_1_1_1_c1_v2_id-TATTACCGTGGCGAAT	Epi	Epi	cE01	cE01 (Stem/TA-like)	0.00200518	MSS	Tumor
C150_T_1_1_1_c1_v2_id-TCAGCTCGTGCGGTAA	Epi	Epi	cE03	cE03 (Stem/TA-like prolif)	0.00071184	MSS	Tumor
C150_T_1_1_1_c1_v2_id-TCCACACCAGCGTCCA	Epi	Epi	cE01	cE01 (Stem/TA-like)	0.000480332	MSS	Tumor
C150_T_1_1_1_c1_v2_id-TCCACACGTAGTAGTA	Epi	Epi	cE01	cE01 (Stem/TA-like)	0.0127206	MSS	Tumor
C150_T_1_1_1_c1_v2_id-TCTGAGATCTGCTGCT	Epi	Epi	cE03	cE03 (Stem/TA-like prolif)	0.0223141	MSS	Tumor
C150_T_1_1_1_c1_v2_id-TCTGGAAAGGGCATGT	Epi	Epi	cE01	cE01 (Stem/TA-like)	0.00576	MSS	Tumor
C150_T_1_1_1_c1_v2_id-TGACTAGTCTGGTGTA	Epi	Epi	cE03	cE03 (Stem/TA-like prolif)	0.00122907	MSS	Tumor
C150_T_1_1_1_c1_v2_id-TGAGAGGTCAAAGACA	Epi	Epi	cE01	cE01 (Stem/TA-like)	0.0140504	MSS	Tumor
C150_T_1_1_1_c1_v2_id-TGAGGGACACGGCTAC	Epi	Epi	cE01	cE01 (Stem/TA-like)	0.00151713	MSS	Tumor
C150_T_1_1_1_c1_v2_id-TGAGGGATCTATCGCC	Epi	Epi	cE01	cE01 (Stem/TA-like)	0.00311441	MSS	Tumor
C150_T_1_1_1_c1_v2_id-TGATTTCGTAATCGTC	Epi	Epi	cE01	cE01 (Stem/TA-like)	0.00271216	MSS	Tumor
C150_T_1_1_1_c1_v2_id-TGCACCTAGCCGATTT	Epi	Epi	cE01	cE01 (Stem/TA-like)	0.00834044	MSS	Tumor
C150_T_1_1_1_c1_v2_id-TGGTTCCGTCACCTAA	Epi	Epi	cE01	cE01 (Stem/TA-like)	0.018041	MSS	Tumor
C150_T_1_1_1_c1_v2_id-TGTATTCTCGGCATCG	Epi	Epi	cE03	cE03 (Stem/TA-like prolif)	0.00135554	MSS	Tumor
C150_T_1_1_1_c1_v2_id-TTAACTCGTCAAAGAT	Epi	Epi	cE01	cE01 (Stem/TA-like)	0.00204223	MSS	Tumor
C150_T_1_1_1_c1_v2_id-TTTACTGCATCGATGT	Epi	Epi	cE01	cE01 (Stem/TA-like)	0.0191721	MSS	Tumor
C167_T_1_1_0_c1_v3_id-CAAGCTAGTCAAACGG	Epi	Epi	cE03	cE03 (Stem/TA-like prolif)	0.987426	MSI-H	Tumor
C167_T_1_1_0_c1_v3_id-GGTAGAGAGCTAGAGC	Epi	Epi	cE01	cE01 (Stem/TA-like)	0.99336	MSI-H	Tumor
C167_T_1_1_0_c1_v3_id-CTATCTATCCCAGCGA	Epi	Epi	cE03	cE03 (Stem/TA-like prolif)	0.999987	MSI-H	Tumor
C167_T_1_1_0_c1_v3_id-TCCATGCAGCACACCC	Epi	Epi	cE01	cE01 (Stem/TA-like)	0.982771	MSI-H	Tumor
C167_T_1_1_0_c1_v3_id-AGATCGTGTCTCAGAT	Strom	Fibro	cS28	cS28 (GREM1+ CAF)	0.479062	MSI-H	Tumor
C167_T_1_1_0_c1_v3_id-GTCGTTCTCGGCAGTC	Epi	Epi	cE03	cE03 (Stem/TA-like prolif)	0.968661	MSI-H	Tumor
C167_T_1_1_0_c1_v3_id-TGCTCGTCAACCGACC	Epi	Epi	cE03	cE03 (Stem/TA-like prolif)	0.995448	MSI-H	Tumor
C167_T_1_1_0_c1_v3_id-AAATGGAAGACGATAT	Epi	Epi	cE03	cE03 (Stem/TA-like prolif)	0.999993	MSI-H	Tumor
C167_T_1_1_0_c1_v3_id-CTACATTAGATCCCAT	Myeloid	Macro	cM02	cM02 (Macrophage-like)	0.484934	MSI-H	Tumor
C167_T_1_1_0_c1_v3_id-GCCGATGAGTGGCAGT	Strom	Fibro	cS28	cS28 (GREM1+ CAF)	0.77232	MSI-H	Tumor
C167_T_1_1_0_c1_v3_id-GCGTGCACAACTGAAA	Strom	Fibro	cS28	cS28 (GREM1+ CAF)	0.034024	MSI-H	Tumor
C167_T_1_1_0_c1_v3_id-AGGTGTTAGAGTCCGA	Strom	Endo	cS13	cS13 (Endo venous-like)	0.289131	MSI-H	Tumor
C167_T_1_1_0_c1_v3_id-TACACCCGTCATAAAG	Strom	Fibro	cS28	cS28 (GREM1+ CAF)	0.304888	MSI-H	Tumor
C167_T_1_1_0_c1_v3_id-AAACGAAAGTCTAGAA	Epi	Epi	cE03	cE03 (Stem/TA-like prolif)	0.993712	MSI-H	Tumor
C167_T_1_1_0_c1_v3_id-AAGGTAAGTGAGTAGC	Epi	Epi	cE03	cE03 (Stem/TA-like prolif)	0.996458	MSI-H	Tumor
C167_T_1_1_0_c1_v3_id-GAATCGTCAGGCTTGC	Epi	Epi	cE02	cE02 (Stem/TA-like/Immature Goblet)	0.9971	MSI-H	Tumor
C167_T_1_1_0_c1_v3_id-GCAGCCAGTTCGGTTA	Epi	Epi	cE03	cE03 (Stem/TA-like prolif)	0.996506	MSI-H	Tumor
C167_T_1_1_0_c1_v3_id-AAAGGTACAAATGGAT	Epi	Epi	cE03	cE03 (Stem/TA-like prolif)	0.941084	MSI-H	Tumor
C167_T_1_1_0_c1_v3_id-ATTACCTGTGCCTGCA	Strom	Endo	cS10	cS10 (Endo tip cells)	0.684057	MSI-H	Tumor
C167_T_1_1_0_c1_v3_id-GCCCAGAAGAAACACT	Strom	Fibro	cS28	cS28 (GREM1+ CAF)	0.276513	MSI-H	Tumor
C124_N_0_3_0_c1_v2_id-AAACCTGCAGCTGGCT	Epi	Epi	cE02	cE02 (Stem/TA-like/Immature Goblet)	0.00033599	MSS	Normal
C124_N_0_3_0_c1_v2_id-AAAGATGCAGGGCATA	Epi	Epi	cE09	cE09 (Best4)	0.0413875	MSS	Normal
C124_N_0_3_0_c1_v2_id-AACTCAGAGACAGAGA	Epi	Epi	cE02	cE02 (Stem/TA-like/Immature Goblet)	0.0315927	MSS	Normal
C124_N_0_3_0_c1_v2_id-AACTCTTTCCTTCAAT	Epi	Epi	cE03	cE03 (Stem/TA-like prolif)	0.00581296	MSS	Normal
C124_N_0_3_0_c1_v2_id-AATCCAGTCTAAGCCA	Epi	Epi	cE02	cE02 (Stem/TA-like/Immature Goblet)	0.0259647	MSS	Normal
C124_N_0_3_0_c1_v2_id-AATCGGTCAGTTAACC	Epi	Epi	cE02	cE02 (Stem/TA-like/Immature Goblet)	0.130997	MSS	Normal
C124_N_0_3_0_c1_v2_id-ACCCACTTCACGCATA	Epi	Epi	cE05	cE05 (Enterocyte 2)	0.0709463	MSS	Normal
C124_N_0_3_0_c1_v2_id-ACGCCAGGTATTACCG	Epi	Epi	cE03	cE03 (Stem/TA-like prolif)	0.0040805	MSS	Normal
C124_N_0_3_0_c1_v2_id-ACGGCCAGTTACGACT	Epi	Epi	cE03	cE03 (Stem/TA-like prolif)	0.0048544	MSS	Normal
C124_N_0_3_0_c1_v2_id-ACTTACTCAAAGGAAG	Epi	Epi	cE02	cE02 (Stem/TA-like/Immature Goblet)	0.0142052	MSS	Normal
C124_N_0_3_0_c1_v2_id-AGCTCTCTCAAACCAC	Epi	Epi	cE09	cE09 (Best4)	0.0170867	MSS	Normal
C124_N_0_3_0_c1_v2_id-AGTAGTCAGACTCGGA	Epi	Epi	cE02	cE02 (Stem/TA-like/Immature Goblet)	0.0110204	MSS	Normal
C124_N_0_3_0_c1_v2_id-AGTGGGACACTTACGA	Epi	Epi	cE01	cE01 (Stem/TA-like)	0.0378755	MSS	Normal
C124_N_0_3_0_c1_v2_id-ATCATGGCATGTCTCC	Epi	Epi	cE01	cE01 (Stem/TA-like)	0.0337419	MSS	Normal
C124_N_0_3_0_c1_v2_id-CAAGGCCAGACGCAAC	Epi	Epi	cE03	cE03 (Stem/TA-like prolif)	0.00284482	MSS	Normal
C124_N_0_3_0_c1_v2_id-CCACTACCAAGTAGTA	Epi	Epi	cE02	cE02 (Stem/TA-like/Immature Goblet)	0.0116607	MSS	Normal
C124_N_0_3_0_c1_v2_id-CCATTCGAGAAGCCCA	Epi	Epi	cE02	cE02 (Stem/TA-like/Immature Goblet)	0.0152638	MSS	Normal
C124_N_0_3_0_c1_v2_id-CCGGTAGCATCATCCC	Epi	Epi	cE02	cE02 (Stem/TA-like/Immature Goblet)	0.00872998	MSS	Normal
C124_N_0_3_0_c1_v2_id-CCTAGCTGTCTCAACA	Epi	Epi	cE02	cE02 (Stem/TA-like/Immature Goblet)	0.00821319	MSS	Normal
C124_N_0_3_0_c1_v2_id-CCTAGCTTCGGATGGA	Epi	Epi	cE01	cE01 (Stem/TA-like)	0.0252561	MSS	Normal
C124_N_0_3_0_c1_v2_id-CCTTTCTCAAGTAGTA	Epi	Epi	cE02	cE02 (Stem/TA-like/Immature Goblet)	0.00367459	MSS	Normal
C124_N_0_3_0_c1_v2_id-CGAGAAGGTGTCCTCT	Epi	Epi	cE03	cE03 (Stem/TA-like prolif)	0.00442218	MSS	Normal
C124_N_0_3_0_c1_v2_id-CGAGCCAAGTACGCCC	Epi	Epi	cE02	cE02 (Stem/TA-like/Immature Goblet)	0.0173608	MSS	Normal
C124_N_0_3_0_c1_v2_id-CTAAGACTCAGAGCTT	Epi	Epi	cE09	cE09 (Best4)	0.0153245	MSS	Normal
C124_N_0_3_0_c1_v2_id-CTACACCGTCTAGCCG	Epi	Epi	cE03	cE03 (Stem/TA-like prolif)	0.00326188	MSS	Normal
C124_N_0_3_0_c1_v2_id-CTCACACGTCTAGTCA	Epi	Epi	cE03	cE03 (Stem/TA-like prolif)	0.00394123	MSS	Normal
C124_N_0_3_0_c1_v2_id-CTCGAAAGTTCTCATT	Epi	Epi	cE02	cE02 (Stem/TA-like/Immature Goblet)	0.0915142	MSS	Normal
C124_N_0_3_0_c1_v2_id-CTCGTACCAGCGTAAG	Epi	Epi	cE09	cE09 (Best4)	0.0147652	MSS	Normal
C124_N_0_3_0_c1_v2_id-CTGATCCGTCTGGAGA	Epi	Epi	cE02	cE02 (Stem/TA-like/Immature Goblet)	0.0113687	MSS	Normal
C124_N_0_3_0_c1_v2_id-GAATAAGAGTGTTGAA	Epi	Epi	cE01	cE01 (Stem/TA-like)	0.019454	MSS	Normal
C124_N_0_3_0_c1_v2_id-GACGCGTCATCTATGG	Epi	Epi	cE02	cE02 (Stem/TA-like/Immature Goblet)	0.000555883	MSS	Normal
C124_N_0_3_0_c1_v2_id-GACTGCGAGAAGGTGA	Epi	Epi	cE02	cE02 (Stem/TA-like/Immature Goblet)	0.0192118	MSS	Normal
C124_N_0_3_0_c1_v2_id-GATGAGGCAGATGAGC	Epi	Epi	cE02	cE02 (Stem/TA-like/Immature Goblet)	0.00465108	MSS	Normal
C124_N_0_3_0_c1_v2_id-GCAAACTAGGGTGTTG	Epi	Epi	cE09	cE09 (Best4)	0.0373154	MSS	Normal
C124_N_0_3_0_c1_v2_id-GCAAACTGTAACGCGA	Epi	Epi	cE03	cE03 (Stem/TA-like prolif)	0.0457698	MSS	Normal
C124_N_0_3_0_c1_v2_id-GCCAAATTCAGTTCGA	Epi	Epi	cE02	cE02 (Stem/TA-like/Immature Goblet)	0.0147271	MSS	Normal
C124_N_0_3_0_c1_v2_id-GCGCAACTCAACACCA	Epi	Epi	cE02	cE02 (Stem/TA-like/Immature Goblet)	0.284921	MSS	Normal
C124_N_0_3_0_c1_v2_id-GCGCAGTGTCCTAGCG	Epi	Epi	cE02	cE02 (Stem/TA-like/Immature Goblet)	0.0333433	MSS	Normal
C124_N_0_3_0_c1_v2_id-GCGGGTTGTGTGACCC	Epi	Epi	cE02	cE02 (Stem/TA-like/Immature Goblet)	0.0061392	MSS	Normal
C124_N_0_3_0_c1_v2_id-GCTCTGTCAGGCGATA	Epi	Epi	cE02	cE02 (Stem/TA-like/Immature Goblet)	0.00497894	MSS	Normal
C124_N_0_3_0_c1_v2_id-GGAACTTTCACTCCTG	Epi	Epi	cE05	cE05 (Enterocyte 2)	0.047342	MSS	Normal
C124_N_0_3_0_c1_v2_id-GGACAGACAATCCGAT	Epi	Epi	cE02	cE02 (Stem/TA-like/Immature Goblet)	0.000810396	MSS	Normal
C124_N_0_3_0_c1_v2_id-GGGCACTAGTGTACCT	Epi	Epi	cE02	cE02 (Stem/TA-like/Immature Goblet)	0.00170599	MSS	Normal
C124_N_0_3_0_c1_v2_id-GTACTCCAGGGATCTG	Epi	Epi	cE03	cE03 (Stem/TA-like prolif)	0.005618	MSS	Normal
C124_N_0_3_0_c1_v2_id-GTAGTCATCAACCAAC	Epi	Epi	cE02	cE02 (Stem/TA-like/Immature Goblet)	0.0608173	MSS	Normal
C124_N_0_3_0_c1_v2_id-GTATCTTCAAGGTTCT	Epi	Epi	cE02	cE02 (Stem/TA-like/Immature Goblet)	0.0152925	MSS	Normal
C124_N_0_3_0_c1_v2_id-GTCACAACATTCACTT	Epi	Epi	cE09	cE09 (Best4)	0.0533883	MSS	Normal
C124_N_0_3_0_c1_v2_id-GTTACAGTCCATGAGT	Epi	Epi	cE01	cE01 (Stem/TA-like)	0.0230449	MSS	Normal
C124_N_0_3_0_c1_v2_id-GTTCATTCACCAGGCT	Epi	Epi	cE02	cE02 (Stem/TA-like/Immature Goblet)	0.00983414	MSS	Normal
C124_N_0_3_0_c1_v2_id-TACCTTATCTCGAGTA	Epi	Epi	cE02	cE02 (Stem/TA-like/Immature Goblet)	0.00058903	MSS	Normal
C124_N_0_3_0_c1_v2_id-TACTCGCAGACACTAA	Epi	Epi	cE01	cE01 (Stem/TA-like)	0.021781	MSS	Normal
C124_N_0_3_0_c1_v2_id-TCATTACGTGTGCCTG	Epi	Epi	cE02	cE02 (Stem/TA-like/Immature Goblet)	0.0129528	MSS	Normal
C124_N_0_3_0_c1_v2_id-TCCACACAGATAGCAT	Epi	Epi	cE02	cE02 (Stem/TA-like/Immature Goblet)	0.0226358	MSS	Normal
C124_N_0_3_0_c1_v2_id-TCCACACTCGCTTAGA	Epi	Epi	cE02	cE02 (Stem/TA-like/Immature Goblet)	0.00236903	MSS	Normal
C124_N_0_3_0_c1_v2_id-TGCCCATGTAGCGATG	Epi	Epi	cE03	cE03 (Stem/TA-like prolif)	0.00478216	MSS	Normal
C124_N_0_3_0_c1_v2_id-TGCCCATTCACCGGGT	Epi	Epi	cE02	cE02 (Stem/TA-like/Immature Goblet)	0.00151648	MSS	Normal
C124_N_0_3_0_c1_v2_id-TGCTGCTTCTAACTTC	Epi	Epi	cE02	cE02 (Stem/TA-like/Immature Goblet)	0.0654554	MSS	Normal
C124_N_0_3_0_c1_v2_id-TTAGGACGTACCATCA	Epi	Epi	cE03	cE03 (Stem/TA-like prolif)	0.0241432	MSS	Normal
C124_N_0_3_0_c1_v2_id-TTAGTTCCATAGAAAC	Epi	Epi	cE02	cE02 (Stem/TA-like/Immature Goblet)	0.0084988	MSS	Normal
C124_N_0_3_0_c1_v2_id-TTAGTTCGTCGAGTTT	Epi	Epi	cE01	cE01 (Stem/TA-like)	0.10738	MSS	Normal
C124_N_0_3_1_c1_v2_id-AACTGGTCAGTATCTG	Epi	Epi	cE02	cE02 (Stem/TA-like/Immature Goblet)	0.0178917	MSS	Normal
C124_N_0_3_1_c1_v2_id-AAGACCTTCCTACAGA	Epi	Epi	cE02	cE02 (Stem/TA-like/Immature Goblet)	0.0145862	MSS	Normal
C124_N_0_3_1_c1_v2_id-ACACCCTGTTATGTGC	Epi	Epi	cE01	cE01 (Stem/TA-like)	0.0344791	MSS	Normal
C124_N_0_3_1_c1_v2_id-ACATGGTGTCTGGTCG	Epi	Epi	cE02	cE02 (Stem/TA-like/Immature Goblet)	0.0113269	MSS	Normal
C124_N_0_3_1_c1_v2_id-ACCAGTAGTACGACCC	Epi	Epi	cE02	cE02 (Stem/TA-like/Immature Goblet)	0.0825212	MSS	Normal
C124_N_0_3_1_c1_v2_id-ACCAGTAGTTAGATGA	Epi	Epi	cE02	cE02 (Stem/TA-like/Immature Goblet)	0.0241308	MSS	Normal
C124_N_0_3_1_c1_v2_id-ACTTGTTGTCACACGC	Epi	Epi	cE03	cE03 (Stem/TA-like prolif)	0.0119864	MSS	Normal
C124_N_0_3_1_c1_v2_id-AGCATACTCTGGCGTG	Epi	Epi	cE02	cE02 (Stem/TA-like/Immature Goblet)	0.000391312	MSS	Normal
C124_N_0_3_1_c1_v2_id-AGCCTAAAGACGCACA	Epi	Epi	cE09	cE09 (Best4)	0.0571747	MSS	Normal
C124_N_0_3_1_c1_v2_id-AGCCTAATCCTCCTAG	Epi	Epi	cE03	cE03 (Stem/TA-like prolif)	0.00751491	MSS	Normal
C124_N_0_3_1_c1_v2_id-AGGTCATTCAAGGTAA	Epi	Epi	cE09	cE09 (Best4)	0.291615	MSS	Normal
C124_N_0_3_1_c1_v2_id-ATCACGAGTTCGTGAT	Epi	Epi	cE01	cE01 (Stem/TA-like)	0.00414373	MSS	Normal
C124_N_0_3_1_c1_v2_id-ATCCGAACATGCTAGT	Epi	Epi	cE02	cE02 (Stem/TA-like/Immature Goblet)	0.00677085	MSS	Normal
C124_N_0_3_1_c1_v2_id-ATCTACTCAGCGTCCA	Epi	Epi	cE02	cE02 (Stem/TA-like/Immature Goblet)	0.0220013	MSS	Normal
C124_N_0_3_1_c1_v2_id-ATTTCTGGTGAGGCTA	Epi	Epi	cE02	cE02 (Stem/TA-like/Immature Goblet)	0.0384828	MSS	Normal
C124_N_0_3_1_c1_v2_id-CACACAATCGCGCCAA	Epi	Epi	cE02	cE02 (Stem/TA-like/Immature Goblet)	0.194955	MSS	Normal
C124_N_0_3_1_c1_v2_id-CACACCTTCCTAGTGA	Epi	Epi	cE02	cE02 (Stem/TA-like/Immature Goblet)	0.00452799	MSS	Normal
C124_N_0_3_1_c1_v2_id-CACACTCAGTTTCCTT	Epi	Epi	cE09	cE09 (Best4)	0.00705387	MSS	Normal
C124_N_0_3_1_c1_v2_id-CAGCGACAGATCACGG	Epi	Epi	cE01	cE01 (Stem/TA-like)	0.0331564	MSS	Normal
C124_N_0_3_1_c1_v2_id-CAGCTGGGTAGCGTGA	Epi	Epi	cE03	cE03 (Stem/TA-like prolif)	0.0615051	MSS	Normal
C124_N_0_3_1_c1_v2_id-CATATGGGTCATACTG	Epi	Epi	cE01	cE01 (Stem/TA-like)	0.0161223	MSS	Normal
C124_N_0_3_1_c1_v2_id-CATGACACAACTGCTA	Epi	Epi	cE02	cE02 (Stem/TA-like/Immature Goblet)	0.000670889	MSS	Normal
C124_N_0_3_1_c1_v2_id-CATGCCTAGTATCGAA	Epi	Epi	cE02	cE02 (Stem/TA-like/Immature Goblet)	0.00730107	MSS	Normal
C124_N_0_3_1_c1_v2_id-CCTTCGAAGTTCGATC	Epi	Epi	cE03	cE03 (Stem/TA-like prolif)	0.00111722	MSS	Normal
C124_N_0_3_1_c1_v2_id-CGACTTCTCAGCCTAA	Epi	Epi	cE02	cE02 (Stem/TA-like/Immature Goblet)	0.00319294	MSS	Normal
C124_N_0_3_1_c1_v2_id-CGAGCACCAATGGACG	Epi	Epi	cE01	cE01 (Stem/TA-like)	0.0509634	MSS	Normal
C124_N_0_3_1_c1_v2_id-CGGAGTCAGATGTGTA	Epi	Epi	cE02	cE02 (Stem/TA-like/Immature Goblet)	0.0324594	MSS	Normal
C124_N_0_3_1_c1_v2_id-CGTGTCTTCTGTCAAG	Epi	Epi	cE02	cE02 (Stem/TA-like/Immature Goblet)	0.10034	MSS	Normal
C124_N_0_3_1_c1_v2_id-CGTTCTGTCTACCTGC	Epi	Epi	cE02	cE02 (Stem/TA-like/Immature Goblet)	0.0104146	MSS	Normal
C124_N_0_3_1_c1_v2_id-CTACCCAGTTAGATGA	Epi	Epi	cE02	cE02 (Stem/TA-like/Immature Goblet)	0.00425545	MSS	Normal
C124_N_0_3_1_c1_v2_id-CTACGTCTCGTTTGCC	Epi	Epi	cE02	cE02 (Stem/TA-like/Immature Goblet)	0.00386447	MSS	Normal
C124_N_0_3_1_c1_v2_id-CTAGAGTCACCTTGTC	Epi	Epi	cE02	cE02 (Stem/TA-like/Immature Goblet)	0.77992	MSS	Normal
C124_N_0_3_1_c1_v2_id-CTCGGAGAGGAGTTTA	Epi	Epi	cE09	cE09 (Best4)	0.0239303	MSS	Normal
C124_N_0_3_1_c1_v2_id-CTGAAGTGTACCGCTG	Epi	Epi	cE02	cE02 (Stem/TA-like/Immature Goblet)	0.0422368	MSS	Normal
C124_N_0_3_1_c1_v2_id-CTGAAGTTCAACACGT	Epi	Epi	cE02	cE02 (Stem/TA-like/Immature Goblet)	0.0126304	MSS	Normal
C124_N_0_3_1_c1_v2_id-CTGATAGAGTAGGCCA	Epi	Epi	cE07	cE07 (Goblet/Enterocyte)	0.125112	MSS	Normal
C124_N_0_3_1_c1_v2_id-CTGGTCTCAACTGCTA	Epi	Epi	cE02	cE02 (Stem/TA-like/Immature Goblet)	0.00130999	MSS	Normal
C124_N_0_3_1_c1_v2_id-GAAACTCCATGCGCAC	Epi	Epi	cE01	cE01 (Stem/TA-like)	0.0444703	MSS	Normal
C124_N_0_3_1_c1_v2_id-GACTACAAGCTAGTTC	Epi	Epi	cE01	cE01 (Stem/TA-like)	0.00871596	MSS	Normal
C124_N_0_3_1_c1_v2_id-GATTCAGCACATGGGA	Epi	Epi	cE02	cE02 (Stem/TA-like/Immature Goblet)	0.0563775	MSS	Normal
C124_N_0_3_1_c1_v2_id-GCAGCCACATTGAGCT	Epi	Epi	cE03	cE03 (Stem/TA-like prolif)	0.0336473	MSS	Normal
C124_N_0_3_1_c1_v2_id-GCGCAGTTCACTTATC	Epi	Epi	cE02	cE02 (Stem/TA-like/Immature Goblet)	0.0366211	MSS	Normal
C124_N_0_3_1_c1_v2_id-GCTGCGACAGGACCCT	Epi	Epi	cE02	cE02 (Stem/TA-like/Immature Goblet)	0.000389324	MSS	Normal
C124_N_0_3_1_c1_v2_id-GGACAAGTCACTTCAT	Epi	Epi	cE02	cE02 (Stem/TA-like/Immature Goblet)	0.0348951	MSS	Normal
C124_N_0_3_1_c1_v2_id-GGCAATTGTCATTAGC	Epi	Epi	cE02	cE02 (Stem/TA-like/Immature Goblet)	0.0216604	MSS	Normal
C124_N_0_3_1_c1_v2_id-GGGACCTTCAGCGATT	Epi	Epi	cE02	cE02 (Stem/TA-like/Immature Goblet)	0.00966666	MSS	Normal
C124_N_0_3_1_c1_v2_id-GGGCACTGTCCGAGTC	Epi	Epi	cE02	cE02 (Stem/TA-like/Immature Goblet)	0.00326479	MSS	Normal
C124_N_0_3_1_c1_v2_id-GGGTCTGAGCGACGTA	Epi	Epi	cE02	cE02 (Stem/TA-like/Immature Goblet)	0.025691	MSS	Normal
C124_N_0_3_1_c1_v2_id-GGTGTTAGTGCGGTAA	Epi	Epi	cE02	cE02 (Stem/TA-like/Immature Goblet)	5.88e-05	MSS	Normal
C124_N_0_3_1_c1_v2_id-GGTGTTATCTGCCCTA	Epi	Epi	cE02	cE02 (Stem/TA-like/Immature Goblet)	0.0195056	MSS	Normal
C124_N_0_3_1_c1_v2_id-GTCGTAACAAGTCTGT	Epi	Epi	cE02	cE02 (Stem/TA-like/Immature Goblet)	0.0118113	MSS	Normal
C124_N_0_3_1_c1_v2_id-GTGGGTCGTCCCTACT	Epi	Epi	cE02	cE02 (Stem/TA-like/Immature Goblet)	0.0673982	MSS	Normal
C124_N_0_3_1_c1_v2_id-GTGTGCGCATGTAAGA	Epi	Epi	cE02	cE02 (Stem/TA-like/Immature Goblet)	0.0092633	MSS	Normal
C124_N_0_3_1_c1_v2_id-GTGTTAGTCCTTTCTC	Epi	Epi	cE05	cE05 (Enterocyte 2)	0.0356176	MSS	Normal
C124_N_0_3_1_c1_v2_id-TAAGTGCCATGTAGTC	Epi	Epi	cE03	cE03 (Stem/TA-like prolif)	0.0220585	MSS	Normal
C124_N_0_3_1_c1_v2_id-TACAGTGAGAGTAAGG	Epi	Epi	cE02	cE02 (Stem/TA-like/Immature Goblet)	0.00490518	MSS	Normal
C124_N_0_3_1_c1_v2_id-TACGGGCTCTTCTGGC	Epi	Epi	cE02	cE02 (Stem/TA-like/Immature Goblet)	0.0415049	MSS	Normal
C124_N_0_3_1_c1_v2_id-TAGACCAAGCTTCGCG	Epi	Epi	cE02	cE02 (Stem/TA-like/Immature Goblet)	0.0159501	MSS	Normal
C124_N_0_3_1_c1_v2_id-TAGAGCTGTTAAAGAC	Epi	Epi	cE09	cE09 (Best4)	0.203954	MSS	Normal
C124_N_0_3_1_c1_v2_id-TCAACGAAGACTTTCG	Epi	Epi	cE09	cE09 (Best4)	0.00745929	MSS	Normal
C124_N_0_3_1_c1_v2_id-TCACGAACATTTGCCC	Epi	Epi	cE02	cE02 (Stem/TA-like/Immature Goblet)	0.000738073	MSS	Normal
C124_N_0_3_1_c1_v2_id-TCGTAGAGTCCGAATT	Epi	Epi	cE02	cE02 (Stem/TA-like/Immature Goblet)	0.00993891	MSS	Normal
C124_N_0_3_1_c1_v2_id-TCTGAGACACCAGGCT	Epi	Epi	cE02	cE02 (Stem/TA-like/Immature Goblet)	0.110883	MSS	Normal
C124_N_0_3_1_c1_v2_id-TCTGGAACATCGACGC	Epi	Epi	cE02	cE02 (Stem/TA-like/Immature Goblet)	0.00282904	MSS	Normal
C124_N_0_3_1_c1_v2_id-TCTGGAAGTGGTACAG	Epi	Epi	cE02	cE02 (Stem/TA-like/Immature Goblet)	0.0141219	MSS	Normal
C124_N_0_3_1_c1_v2_id-TGACAACCAGGTCCAC	Epi	Epi	cE06	cE06 (Immature Goblet)	0.00371775	MSS	Normal
C124_N_0_3_1_c1_v2_id-TGACAACCATAGTAAG	Epi	Epi	cE02	cE02 (Stem/TA-like/Immature Goblet)	0.000606883	MSS	Normal
C124_N_0_3_1_c1_v2_id-TGACGGCGTCAACATC	Epi	Epi	cE02	cE02 (Stem/TA-like/Immature Goblet)	0.0679433	MSS	Normal
C124_N_0_3_1_c1_v2_id-TGCCAAACACTTAACG	Epi	Epi	cE02	cE02 (Stem/TA-like/Immature Goblet)	0.0201768	MSS	Normal
C124_N_0_3_1_c1_v2_id-TGCGCAGTCGCCGTGA	Epi	Epi	cE09	cE09 (Best4)	0.217931	MSS	Normal
C124_N_0_3_1_c1_v2_id-TGGCCAGAGGAGCGTT	Epi	Epi	cE09	cE09 (Best4)	0.000753826	MSS	Normal
C124_N_0_3_1_c1_v2_id-TGGCGCAAGAAACCTA	Epi	Epi	cE01	cE01 (Stem/TA-like)	0.00893317	MSS	Normal
C124_N_0_3_1_c1_v2_id-TTAGGACAGACAGACC	Epi	Epi	cE03	cE03 (Stem/TA-like prolif)	0.0615664	MSS	Normal
C124_N_0_3_1_c1_v2_id-TTTCCTCGTATAGGGC	Epi	Epi	cE02	cE02 (Stem/TA-like/Immature Goblet)	0.00285153	MSS	Normal
C124_N_0_3_1_c1_v2_id-TTTGGTTCAATGAAAC	Epi	Epi	cE03	cE03 (Stem/TA-like prolif)	0.0136571	MSS	Normal
C166_T_0_0_0_c1_v3_id-AAACCCACAAGGCAAC	Epi	Epi	cE03	cE03 (Stem/TA-like prolif)	0.00273531	MSS	Tumor
C166_T_0_0_0_c1_v3_id-AAACCCATCCTATTTG	Epi	Epi	cE01	cE01 (Stem/TA-like)	0.00526862	MSS	Tumor
C166_T_0_0_0_c1_v3_id-AAACGAAGTGATACCT	Epi	Epi	cE03	cE03 (Stem/TA-like prolif)	0.0148012	MSS	Tumor
C166_T_0_0_0_c1_v3_id-AAACGAATCCTAAGTG	Epi	Epi	cE01	cE01 (Stem/TA-like)	0.0562511	MSS	Tumor
C166_T_0_0_0_c1_v3_id-AAACGCTAGCTAGATA	Epi	Epi	cE02	cE02 (Stem/TA-like/Immature Goblet)	0.0200191	MSS	Tumor
C166_T_0_0_0_c1_v3_id-AAAGAACAGTTGCGAG	Epi	Epi	cE03	cE03 (Stem/TA-like prolif)	0.000686261	MSS	Tumor
C166_T_0_0_0_c1_v3_id-AAAGAACGTAGCGAGT	Epi	Epi	cE02	cE02 (Stem/TA-like/Immature Goblet)	0.0976311	MSS	Tumor
C166_T_0_0_0_c1_v3_id-AAAGGATAGAAGGTAG	Epi	Epi	cE03	cE03 (Stem/TA-like prolif)	0.0285673	MSS	Tumor
C166_T_0_0_0_c1_v3_id-AAAGGATCATACGCAT	Epi	Epi	cE03	cE03 (Stem/TA-like prolif)	0.0206424	MSS	Tumor
C166_T_0_0_0_c1_v3_id-AAAGGATCATTCCTCG	Epi	Epi	cE03	cE03 (Stem/TA-like prolif)	0.0070056	MSS	Tumor
C166_T_0_0_0_c1_v3_id-AAAGGATGTCCACAGC	Epi	Epi	cE03	cE03 (Stem/TA-like prolif)	0.00324762	MSS	Tumor
C166_T_0_0_0_c1_v3_id-AAAGGATGTGATTCAC	Epi	Epi	cE01	cE01 (Stem/TA-like)	0.0278776	MSS	Tumor
C166_T_0_0_0_c1_v3_id-AAAGGGCTCTAGCCAA	Epi	Epi	cE03	cE03 (Stem/TA-like prolif)	0.0195591	MSS	Tumor
C166_T_0_0_0_c1_v3_id-AAAGGTACAACCCTAA	Epi	Epi	cE03	cE03 (Stem/TA-like prolif)	0.0520848	MSS	Tumor
C166_T_0_0_0_c1_v3_id-AAAGGTACACTACTTT	Epi	Epi	cE03	cE03 (Stem/TA-like prolif)	0.00384859	MSS	Tumor
C166_T_0_0_0_c1_v3_id-AAAGGTACATTGTACG	Epi	Epi	cE03	cE03 (Stem/TA-like prolif)	0.00922856	MSS	Tumor
C166_T_0_0_0_c1_v3_id-AAAGGTATCTGTAACG	Epi	Epi	cE03	cE03 (Stem/TA-like prolif)	0.00802917	MSS	Tumor
C166_T_0_0_0_c1_v3_id-AAAGTCCAGATCCGAG	Epi	Epi	cE03	cE03 (Stem/TA-like prolif)	0.0217444	MSS	Tumor
C166_T_0_0_0_c1_v3_id-AAAGTCCCAGAGGGTT	Epi	Epi	cE03	cE03 (Stem/TA-like prolif)	0.0603589	MSS	Tumor
C166_T_0_0_0_c1_v3_id-AAAGTGACACTGAATC	Epi	Epi	cE02	cE02 (Stem/TA-like/Immature Goblet)	0.0304007	MSS	Tumor
C166_T_0_0_0_c1_v3_id-AAATGGAAGACCATAA	Epi	Epi	cE03	cE03 (Stem/TA-like prolif)	0.00709817	MSS	Tumor
C166_T_0_0_0_c1_v3_id-AAATGGACAAAGGTTA	Epi	Epi	cE03	cE03 (Stem/TA-like prolif)	0.0182559	MSS	Tumor
C166_T_0_0_0_c1_v3_id-AAATGGACAACTACGT	Epi	Epi	cE01	cE01 (Stem/TA-like)	0.0197973	MSS	Tumor
C166_T_0_0_0_c1_v3_id-AAATGGAGTATGCTTG	Epi	Epi	cE01	cE01 (Stem/TA-like)	0.00829853	MSS	Tumor
C166_T_0_0_0_c1_v3_id-AACAAAGAGCTGACCC	Epi	Epi	cE03	cE03 (Stem/TA-like prolif)	0.000834662	MSS	Tumor
C166_T_0_0_0_c1_v3_id-AACAAAGCACCTCGTT	Epi	Epi	cE01	cE01 (Stem/TA-like)	0.0808908	MSS	Tumor
C166_T_0_0_0_c1_v3_id-AACAAAGTCGCTACAA	Epi	Epi	cE03	cE03 (Stem/TA-like prolif)	0.0147156	MSS	Tumor
C166_T_0_0_0_c1_v3_id-AACAACCAGGCACGAT	Epi	Epi	cE01	cE01 (Stem/TA-like)	0.00714424	MSS	Tumor
C166_T_0_0_0_c1_v3_id-AACAACCCACTGTTCC	Epi	Epi	cE01	cE01 (Stem/TA-like)	0.0206094	MSS	Tumor
C166_T_0_0_0_c1_v3_id-AACAACCGTATGGGAC	Epi	Epi	cE03	cE03 (Stem/TA-like prolif)	0.0177047	MSS	Tumor
C166_T_0_0_0_c1_v3_id-AACAACCGTCACTGAT	Epi	Epi	cE02	cE02 (Stem/TA-like/Immature Goblet)	0.00905499	MSS	Tumor
C166_T_0_0_0_c1_v3_id-AACAACCTCGCGGACT	Epi	Epi	cE01	cE01 (Stem/TA-like)	0.0262244	MSS	Tumor
C166_T_0_0_0_c1_v3_id-AACAAGACAGACAAGC	Epi	Epi	cE02	cE02 (Stem/TA-like/Immature Goblet)	0.00386504	MSS	Tumor
C166_T_0_0_0_c1_v3_id-AACAAGAGTAGCGTAG	Epi	Epi	cE01	cE01 (Stem/TA-like)	0.0035893	MSS	Tumor
C166_T_0_0_0_c1_v3_id-AACACACAGACTCGAG	Epi	Epi	cE03	cE03 (Stem/TA-like prolif)	0.00543885	MSS	Tumor
C166_T_0_0_0_c1_v3_id-AACACACAGACTCTAC	Epi	Epi	cE03	cE03 (Stem/TA-like prolif)	0.00452494	MSS	Tumor
C166_T_0_0_0_c1_v3_id-AACACACCAGCAATTC	Epi	Epi	cE03	cE03 (Stem/TA-like prolif)	0.00589083	MSS	Tumor
C166_T_0_0_0_c1_v3_id-AACACACGTATTCTCT	Epi	Epi	cE03	cE03 (Stem/TA-like prolif)	0.0094153	MSS	Tumor
C166_T_0_0_0_c1_v3_id-AACACACGTCAGGCAA	Epi	Epi	cE03	cE03 (Stem/TA-like prolif)	0.0673866	MSS	Tumor
C166_T_0_0_0_c1_v3_id-AACACACTCAGCTTCC	Epi	Epi	cE01	cE01 (Stem/TA-like)	0.00328428	MSS	Tumor
C166_T_0_0_0_c1_v3_id-AACACACTCTGAACGT	Epi	Epi	cE01	cE01 (Stem/TA-like)	0.00165142	MSS	Tumor
C166_T_0_0_0_c1_v3_id-AACAGGGAGCTACAAA	Epi	Epi	cE03	cE03 (Stem/TA-like prolif)	0.00694969	MSS	Tumor
C166_T_0_0_0_c1_v3_id-AACAGGGGTGAATGTA	Epi	Epi	cE02	cE02 (Stem/TA-like/Immature Goblet)	0.00146924	MSS	Tumor
C166_T_0_0_0_c1_v3_id-AACAGGGGTGCTTATG	Epi	Epi	cE01	cE01 (Stem/TA-like)	0.0133611	MSS	Tumor
C166_T_0_0_0_c1_v3_id-AACAGGGTCGAGCTGC	Epi	Epi	cE03	cE03 (Stem/TA-like prolif)	0.00095301	MSS	Tumor
C166_T_0_0_0_c1_v3_id-AACCAACAGCTAGAAT	Epi	Epi	cE03	cE03 (Stem/TA-like prolif)	0.00647722	MSS	Tumor
C166_T_0_0_0_c1_v3_id-AACCAACAGGTGAGAA	Epi	Epi	cE03	cE03 (Stem/TA-like prolif)	0.0166553	MSS	Tumor
C166_T_0_0_0_c1_v3_id-AACCAACGTGGTCCCA	Epi	Epi	cE03	cE03 (Stem/TA-like prolif)	0.000904766	MSS	Tumor
C166_T_0_0_0_c1_v3_id-AACCAACTCGTAACAC	Epi	Epi	cE03	cE03 (Stem/TA-like prolif)	0.00185058	MSS	Tumor
C166_T_0_0_0_c1_v3_id-AACCACAAGCGCGTTC	Epi	Epi	cE03	cE03 (Stem/TA-like prolif)	0.0291238	MSS	Tumor
C166_T_0_0_0_c1_v3_id-AACCACAAGCTCCGAC	Epi	Epi	cE01	cE01 (Stem/TA-like)	0.0227688	MSS	Tumor
C166_T_0_0_0_c1_v3_id-AACCACACATAGATGA	Epi	Epi	cE03	cE03 (Stem/TA-like prolif)	0.0113887	MSS	Tumor
C166_T_0_0_0_c1_v3_id-AACCACATCTATGTGG	Epi	Epi	cE01	cE01 (Stem/TA-like)	0.00373755	MSS	Tumor
C166_T_0_0_0_c1_v3_id-AACCACATCTCCGCAT	Epi	Epi	cE01	cE01 (Stem/TA-like)	0.0677823	MSS	Tumor
C166_T_0_0_0_c1_v3_id-AACCACATCTTTCGAT	Epi	Epi	cE02	cE02 (Stem/TA-like/Immature Goblet)	0.0037984	MSS	Tumor
C166_T_0_0_0_c1_v3_id-AACCATGCAAGCGATG	Epi	Epi	cE02	cE02 (Stem/TA-like/Immature Goblet)	0.0133988	MSS	Tumor
C166_T_0_0_0_c1_v3_id-AACCATGCAGAACATA	Epi	Epi	cE03	cE03 (Stem/TA-like prolif)	0.00736778	MSS	Tumor
C166_T_0_0_0_c1_v3_id-AACCATGTCATTACTC	Epi	Epi	cE03	cE03 (Stem/TA-like prolif)	0.0336185	MSS	Tumor
C166_T_0_0_0_c1_v3_id-AACCCAACACAAATGA	Epi	Epi	cE03	cE03 (Stem/TA-like prolif)	0.00359377	MSS	Tumor
C166_T_0_0_0_c1_v3_id-AACCCAATCAGCACCG	Epi	Epi	cE01	cE01 (Stem/TA-like)	0.03588	MSS	Tumor
C166_T_0_0_0_c1_v3_id-AACCCAATCCTGCTAC	Epi	Epi	cE03	cE03 (Stem/TA-like prolif)	0.00861887	MSS	Tumor
C166_T_0_0_0_c1_v3_id-AACCTTTAGGATGCGT	Epi	Epi	cE01	cE01 (Stem/TA-like)	0.0171507	MSS	Tumor
C166_T_0_0_0_c1_v3_id-AACCTTTAGTCGTTAC	Epi	Epi	cE03	cE03 (Stem/TA-like prolif)	0.00621369	MSS	Tumor
C166_T_0_0_0_c1_v3_id-AACCTTTTCACCCTGT	Epi	Epi	cE03	cE03 (Stem/TA-like prolif)	0.00167893	MSS	Tumor
C166_T_0_0_0_c1_v3_id-AACCTTTTCCTCGCAT	Epi	Epi	cE01	cE01 (Stem/TA-like)	0.0840882	MSS	Tumor
C166_T_0_0_0_c1_v3_id-AACCTTTTCTGTACAG	Epi	Epi	cE03	cE03 (Stem/TA-like prolif)	0.00784134	MSS	Tumor
C166_T_0_0_0_c1_v3_id-AACGAAATCAACCGAT	Epi	Epi	cE01	cE01 (Stem/TA-like)	0.00702134	MSS	Tumor
C166_T_0_0_0_c1_v3_id-AACGGGACACGACGAA	Epi	Epi	cE03	cE03 (Stem/TA-like prolif)	0.00156935	MSS	Tumor
C166_T_0_0_0_c1_v3_id-AACGGGACAGTGAGCA	Epi	Epi	cE02	cE02 (Stem/TA-like/Immature Goblet)	0.00584085	MSS	Tumor
C166_T_0_0_0_c1_v3_id-AACGTCAAGAGTCTTC	Epi	Epi	cE03	cE03 (Stem/TA-like prolif)	0.00082909	MSS	Tumor
C166_T_0_0_0_c1_v3_id-AACGTCAAGTCTTGGT	Epi	Epi	cE03	cE03 (Stem/TA-like prolif)	0.0118279	MSS	Tumor
C166_T_0_0_0_c1_v3_id-AACGTCACAAGTATCC	Epi	Epi	cE03	cE03 (Stem/TA-like prolif)	0.00255531	MSS	Tumor
C166_T_0_0_0_c1_v3_id-AACTTCTAGGGATGTC	Epi	Epi	cE03	cE03 (Stem/TA-like prolif)	0.0386311	MSS	Tumor
C166_T_0_0_0_c1_v3_id-AACTTCTCAAGTAGTA	Epi	Epi	cE03	cE03 (Stem/TA-like prolif)	0.00611731	MSS	Tumor
C166_T_0_0_0_c1_v3_id-AACTTCTGTTCGTTCC	Epi	Epi	cE01	cE01 (Stem/TA-like)	0.0182621	MSS	Tumor
C166_T_0_0_0_c1_v3_id-AACTTCTTCACTGGTA	Epi	Epi	cE03	cE03 (Stem/TA-like prolif)	0.0357307	MSS	Tumor
C166_T_0_0_0_c1_v3_id-AAGAACAAGGGCAGAG	Epi	Epi	cE03	cE03 (Stem/TA-like prolif)	0.00467651	MSS	Tumor
C166_T_0_0_0_c1_v3_id-AAGAACATCGCGGACT	Epi	Epi	cE01	cE01 (Stem/TA-like)	0.00783436	MSS	Tumor
C166_T_0_0_0_c1_v3_id-AAGACAATCCCAACTC	Epi	Epi	cE03	cE03 (Stem/TA-like prolif)	0.0120743	MSS	Tumor
C166_T_0_0_0_c1_v3_id-AAGACTCCACGCTGAC	Epi	Epi	cE03	cE03 (Stem/TA-like prolif)	0.00947366	MSS	Tumor
C166_T_0_0_0_c1_v3_id-AAGACTCTCGGAGCAA	Epi	Epi	cE03	cE03 (Stem/TA-like prolif)	0.00542725	MSS	Tumor
C166_T_0_0_0_c1_v3_id-AAGACTCTCTCACGAA	Epi	Epi	cE03	cE03 (Stem/TA-like prolif)	0.000723712	MSS	Tumor
C166_T_0_0_0_c1_v3_id-AAGATAGAGCTCGAAG	Epi	Epi	cE03	cE03 (Stem/TA-like prolif)	0.000457714	MSS	Tumor
C166_T_0_0_0_c1_v3_id-AAGATAGAGGTGAGCT	Epi	Epi	cE01	cE01 (Stem/TA-like)	0.00778467	MSS	Tumor
C166_T_0_0_0_c1_v3_id-AAGATAGAGTTCGCAT	Epi	Epi	cE03	cE03 (Stem/TA-like prolif)	0.00386898	MSS	Tumor
C166_T_0_0_0_c1_v3_id-AAGCATCCAATAAGGT	Epi	Epi	cE01	cE01 (Stem/TA-like)	0.014119	MSS	Tumor
C166_T_0_0_0_c1_v3_id-AAGCATCGTCGCGTTG	Epi	Epi	cE03	cE03 (Stem/TA-like prolif)	0.00174418	MSS	Tumor
C166_T_0_0_0_c1_v3_id-AAGCATCTCATAGACC	Epi	Epi	cE03	cE03 (Stem/TA-like prolif)	0.00492463	MSS	Tumor
C166_T_0_0_0_c1_v3_id-AAGCCATAGTCTGGAG	Epi	Epi	cE03	cE03 (Stem/TA-like prolif)	0.00173996	MSS	Tumor
C166_T_0_0_0_c1_v3_id-AAGCCATCAGACCATT	Epi	Epi	cE01	cE01 (Stem/TA-like)	0.0170319	MSS	Tumor
C166_T_0_0_0_c1_v3_id-AAGCGAGAGGAAAGTG	Epi	Epi	cE01	cE01 (Stem/TA-like)	0.00816467	MSS	Tumor
C166_T_0_0_0_c1_v3_id-AAGCGAGCAGGTATGG	Epi	Epi	cE03	cE03 (Stem/TA-like prolif)	0.0373472	MSS	Tumor
C166_T_0_0_0_c1_v3_id-AAGCGAGTCGCAGTCG	Epi	Epi	cE03	cE03 (Stem/TA-like prolif)	0.0177828	MSS	Tumor
C166_T_0_0_0_c1_v3_id-AAGCGTTGTGAGGATC	Epi	Epi	cE02	cE02 (Stem/TA-like/Immature Goblet)	0.00418695	MSS	Tumor
C166_T_0_0_0_c1_v3_id-AAGGAATCACGACAAG	Epi	Epi	cE06	cE06 (Immature Goblet)	0.0122089	MSS	Tumor
C166_T_0_0_0_c1_v3_id-AAGGAATCATGCCGCA	Epi	Epi	cE03	cE03 (Stem/TA-like prolif)	0.00149221	MSS	Tumor
C166_T_0_0_0_c1_v3_id-AAGGAATTCACTCTTA	Epi	Epi	cE01	cE01 (Stem/TA-like)	0.00722621	MSS	Tumor
C166_T_0_0_0_c1_v3_id-AAGGAATTCGTCGGGT	Epi	Epi	cE03	cE03 (Stem/TA-like prolif)	0.00536961	MSS	Tumor
C166_T_0_0_0_c1_v3_id-AAGGAATTCTGACCCT	Epi	Epi	cE03	cE03 (Stem/TA-like prolif)	0.00187734	MSS	Tumor
C166_T_0_0_0_c1_v3_id-AAGGTAAAGGGTAATT	Epi	Epi	cE03	cE03 (Stem/TA-like prolif)	0.19927	MSS	Tumor
C166_T_0_0_0_c1_v3_id-AAGGTAATCATCGTAG	Epi	Epi	cE03	cE03 (Stem/TA-like prolif)	0.0118046	MSS	Tumor
C166_T_0_0_0_c1_v3_id-AAGGTAATCTAACACG	Epi	Epi	cE03	cE03 (Stem/TA-like prolif)	0.0149268	MSS	Tumor
C166_T_0_0_0_c1_v3_id-AAGTACCTCAGCCCAG	Epi	Epi	cE03	cE03 (Stem/TA-like prolif)	0.047178	MSS	Tumor
C166_T_0_0_0_c1_v3_id-AAGTGAAAGCATGAAT	Epi	Epi	cE01	cE01 (Stem/TA-like)	0.0144872	MSS	Tumor
C166_T_0_0_0_c1_v3_id-AAGTGAAAGGACTGGT	Epi	Epi	cE03	cE03 (Stem/TA-like prolif)	0.00193768	MSS	Tumor
C166_T_0_0_0_c1_v3_id-AAGTGAAAGTATGGCG	Epi	Epi	cE02	cE02 (Stem/TA-like/Immature Goblet)	0.0029342	MSS	Tumor
C166_T_0_0_0_c1_v3_id-AAGTGAAGTGGTACAG	Epi	Epi	cE01	cE01 (Stem/TA-like)	0.0121384	MSS	Tumor
C166_T_0_0_0_c1_v3_id-AAGTTCGCAGAGTCTT	Epi	Epi	cE01	cE01 (Stem/TA-like)	0.00710302	MSS	Tumor
C166_T_0_0_0_c1_v3_id-AAGTTCGGTTTCGTGA	Epi	Epi	cE01	cE01 (Stem/TA-like)	0.0417201	MSS	Tumor
C166_T_0_0_0_c1_v3_id-AATAGAGGTAAGTTAG	Epi	Epi	cE01	cE01 (Stem/TA-like)	0.0491137	MSS	Tumor
C166_T_0_0_0_c1_v3_id-AATAGAGTCTACCAGA	Epi	Epi	cE01	cE01 (Stem/TA-like)	0.0418434	MSS	Tumor
C166_T_0_0_0_c1_v3_id-AATCACGAGTAAGCAT	Epi	Epi	cE01	cE01 (Stem/TA-like)	0.0046667	MSS	Tumor
C166_T_0_0_0_c1_v3_id-AATCACGCATGAATAG	Epi	Epi	cE01	cE01 (Stem/TA-like)	0.0115479	MSS	Tumor
C166_T_0_0_0_c1_v3_id-AATCACGTCTGGAGAG	Epi	Epi	cE01	cE01 (Stem/TA-like)	0.0405652	MSS	Tumor
C166_T_0_0_0_c1_v3_id-AATCGACAGGATTCAA	Epi	Epi	cE01	cE01 (Stem/TA-like)	0.00276162	MSS	Tumor
C166_T_0_0_0_c1_v3_id-AATCGACCAGAAGTGC	Epi	Epi	cE01	cE01 (Stem/TA-like)	0.0162689	MSS	Tumor
C166_T_0_0_0_c1_v3_id-AATCGACTCGAGAACG	Epi	Epi	cE01	cE01 (Stem/TA-like)	0.0114776	MSS	Tumor
C166_T_0_0_0_c1_v3_id-AATCGACTCTTCTTCC	Epi	Epi	cE03	cE03 (Stem/TA-like prolif)	0.00242291	MSS	Tumor
C166_T_0_0_0_c1_v3_id-AATGAAGAGCACGTCC	Epi	Epi	cE01	cE01 (Stem/TA-like)	0.0814026	MSS	Tumor
C166_T_0_0_0_c1_v3_id-AATGAAGCATCTAACG	Epi	Epi	cE03	cE03 (Stem/TA-like prolif)	0.00125156	MSS	Tumor
C166_T_0_0_0_c1_v3_id-AATGAAGGTCGTTGCG	Epi	Epi	cE03	cE03 (Stem/TA-like prolif)	0.0126075	MSS	Tumor
C166_T_0_0_0_c1_v3_id-AATGACCAGAGAGCGG	Epi	Epi	cE01	cE01 (Stem/TA-like)	0.0252099	MSS	Tumor
C166_T_0_0_0_c1_v3_id-AATGACCCACTCCCTA	Epi	Epi	cE01	cE01 (Stem/TA-like)	0.00721664	MSS	Tumor
C166_T_0_0_0_c1_v3_id-AATGACCGTAGCGCTC	Epi	Epi	cE03	cE03 (Stem/TA-like prolif)	0.00682152	MSS	Tumor
C166_T_0_0_0_c1_v3_id-AATGACCGTTACGCCG	Epi	Epi	cE03	cE03 (Stem/TA-like prolif)	0.0173205	MSS	Tumor
C166_T_0_0_0_c1_v3_id-AATGACCTCTGCATAG	Epi	Epi	cE01	cE01 (Stem/TA-like)	0.028157	MSS	Tumor
C166_T_0_0_0_c1_v3_id-AATGCCAAGGTCACTT	Epi	Epi	cE01	cE01 (Stem/TA-like)	0.00497996	MSS	Tumor
C166_T_0_0_0_c1_v3_id-AATGCCAGTTTACTTC	Epi	Epi	cE01	cE01 (Stem/TA-like)	0.169221	MSS	Tumor
C166_T_0_0_0_c1_v3_id-AATGCCATCGAGATGG	Epi	Epi	cE01	cE01 (Stem/TA-like)	0.00936203	MSS	Tumor
C166_T_0_0_0_c1_v3_id-AATGGAAGTTCTCAGA	Epi	Epi	cE03	cE03 (Stem/TA-like prolif)	0.0199328	MSS	Tumor
C166_T_0_0_0_c1_v3_id-AATGGCTAGTATGACA	Epi	Epi	cE03	cE03 (Stem/TA-like prolif)	0.0195278	MSS	Tumor
C166_T_0_0_0_c1_v3_id-AATGGCTCAACACAGG	Epi	Epi	cE01	cE01 (Stem/TA-like)	0.0094897	MSS	Tumor
C166_T_0_0_0_c1_v3_id-AATGGCTCAGACGCTC	Epi	Epi	cE03	cE03 (Stem/TA-like prolif)	0.0280872	MSS	Tumor
C166_T_0_0_0_c1_v3_id-AATGGCTCAGTGGCTC	Epi	Epi	cE03	cE03 (Stem/TA-like prolif)	0.0363702	MSS	Tumor
C166_T_0_0_0_c1_v3_id-AATGGCTGTGGCCACT	Epi	Epi	cE02	cE02 (Stem/TA-like/Immature Goblet)	0.0545352	MSS	Tumor
C166_T_0_0_0_c1_v3_id-AATGGCTTCACCCTTG	Epi	Epi	cE01	cE01 (Stem/TA-like)	0.0604404	MSS	Tumor
C166_T_0_0_0_c1_v3_id-AATTCCTAGGTCACAG	Epi	Epi	cE03	cE03 (Stem/TA-like prolif)	0.0165761	MSS	Tumor
C166_T_0_0_0_c1_v3_id-AATTCCTGTGTGACCC	Epi	Epi	cE03	cE03 (Stem/TA-like prolif)	0.000236657	MSS	Tumor
C166_T_0_0_0_c1_v3_id-AATTTCCGTTGTGGAG	Epi	Epi	cE02	cE02 (Stem/TA-like/Immature Goblet)	0.0188389	MSS	Tumor
C166_T_0_0_0_c1_v3_id-AATTTCCTCATCGCAA	Epi	Epi	cE03	cE03 (Stem/TA-like prolif)	0.00232145	MSS	Tumor
C166_T_0_0_0_c1_v3_id-ACAAAGAGTCCTGGTG	Epi	Epi	cE03	cE03 (Stem/TA-like prolif)	0.00239762	MSS	Tumor
C166_T_0_0_0_c1_v3_id-ACAAAGATCTGTTGGA	Epi	Epi	cE01	cE01 (Stem/TA-like)	0.0462967	MSS	Tumor
C166_T_0_0_0_c1_v3_id-ACAACCACAATTAGGA	Epi	Epi	cE01	cE01 (Stem/TA-like)	0.00768596	MSS	Tumor
C166_T_0_0_0_c1_v3_id-ACAACCACACATAACC	Epi	Epi	cE01	cE01 (Stem/TA-like)	0.00433263	MSS	Tumor
C166_T_0_0_0_c1_v3_id-ACAACCACACTAGTAC	Epi	Epi	cE01	cE01 (Stem/TA-like)	0.0118333	MSS	Tumor
C166_T_0_0_0_c1_v3_id-ACAACCACACTTTATC	Epi	Epi	cE03	cE03 (Stem/TA-like prolif)	0.0346356	MSS	Tumor
C166_T_0_0_0_c1_v3_id-ACAACCACATCGCTCT	Epi	Epi	cE03	cE03 (Stem/TA-like prolif)	0.00191092	MSS	Tumor
C166_T_0_0_0_c1_v3_id-ACAAGCTCAAAGGAGA	Epi	Epi	cE03	cE03 (Stem/TA-like prolif)	0.00184685	MSS	Tumor
C166_T_0_0_0_c1_v3_id-ACAAGCTCACTCCGGA	Epi	Epi	cE03	cE03 (Stem/TA-like prolif)	0.0499104	MSS	Tumor
C166_T_0_0_0_c1_v3_id-ACACAGTCAGGCACTC	Epi	Epi	cE01	cE01 (Stem/TA-like)	0.0214689	MSS	Tumor
C166_T_0_0_0_c1_v3_id-ACACAGTGTCTTGCGG	Epi	Epi	cE01	cE01 (Stem/TA-like)	0.0280769	MSS	Tumor
C166_T_0_0_0_c1_v3_id-ACACAGTGTTGGATCT	Epi	Epi	cE03	cE03 (Stem/TA-like prolif)	0.00741855	MSS	Tumor
C166_T_0_0_0_c1_v3_id-ACACCAAAGCACACCC	Epi	Epi	cE03	cE03 (Stem/TA-like prolif)	0.021906	MSS	Tumor
C166_T_0_0_0_c1_v3_id-ACACCAACAGACACAG	Epi	Epi	cE02	cE02 (Stem/TA-like/Immature Goblet)	0.00339582	MSS	Tumor
C166_T_0_0_0_c1_v3_id-ACACCAATCTGGTGGC	Epi	Epi	cE01	cE01 (Stem/TA-like)	0.0116704	MSS	Tumor
C166_T_0_0_0_c1_v3_id-ACACGCGAGCTAGTTC	Epi	Epi	cE03	cE03 (Stem/TA-like prolif)	0.0239627	MSS	Tumor
C166_T_0_0_0_c1_v3_id-ACACGCGAGGACGGAG	Epi	Epi	cE01	cE01 (Stem/TA-like)	0.00910945	MSS	Tumor
C166_T_0_0_0_c1_v3_id-ACACGCGCAAGACTGG	Epi	Epi	cE01	cE01 (Stem/TA-like)	0.0864297	MSS	Tumor
C166_T_0_0_0_c1_v3_id-ACACGCGCACGTCGGT	Epi	Epi	cE02	cE02 (Stem/TA-like/Immature Goblet)	0.0130587	MSS	Tumor
C166_T_0_0_0_c1_v3_id-ACACGCGCAGTTCACA	Epi	Epi	cE01	cE01 (Stem/TA-like)	0.00680245	MSS	Tumor
C166_T_0_0_0_c1_v3_id-ACACTGACAGTTGGTT	Epi	Epi	cE03	cE03 (Stem/TA-like prolif)	0.0048641	MSS	Tumor
C166_T_0_0_0_c1_v3_id-ACACTGAGTGACTAAA	Epi	Epi	cE01	cE01 (Stem/TA-like)	0.0157687	MSS	Tumor
C166_T_0_0_0_c1_v3_id-ACACTGAGTGTCCAAT	Epi	Epi	cE03	cE03 (Stem/TA-like prolif)	0.000282703	MSS	Tumor
C166_T_0_0_0_c1_v3_id-ACACTGATCGGATACT	Epi	Epi	cE03	cE03 (Stem/TA-like prolif)	0.0128681	MSS	Tumor
C166_T_0_0_0_c1_v3_id-ACAGAAAAGATTGAGT	Epi	Epi	cE03	cE03 (Stem/TA-like prolif)	0.00211077	MSS	Tumor
C166_T_0_0_0_c1_v3_id-ACAGAAATCCATTGCC	Epi	Epi	cE03	cE03 (Stem/TA-like prolif)	0.000401248	MSS	Tumor
C166_T_0_0_0_c1_v3_id-ACAGAAATCTCGTTTA	Epi	Epi	cE03	cE03 (Stem/TA-like prolif)	0.000823511	MSS	Tumor
C166_T_0_0_0_c1_v3_id-ACAGCCGCATTACTCT	Epi	Epi	cE03	cE03 (Stem/TA-like prolif)	0.00660611	MSS	Tumor
C166_T_0_0_0_c1_v3_id-ACAGCCGGTGGGCTCT	Epi	Epi	cE03	cE03 (Stem/TA-like prolif)	0.000318258	MSS	Tumor
C166_T_0_0_0_c1_v3_id-ACAGCCGTCATGAAAG	Epi	Epi	cE03	cE03 (Stem/TA-like prolif)	0.0574779	MSS	Tumor
C166_T_0_0_0_c1_v3_id-ACAGGGAAGAATTGTG	Epi	Epi	cE01	cE01 (Stem/TA-like)	0.001388	MSS	Tumor
C166_T_0_0_0_c1_v3_id-ACAGGGACATCGTGCG	Epi	Epi	cE01	cE01 (Stem/TA-like)	0.0883845	MSS	Tumor
C166_T_0_0_0_c1_v3_id-ACAGGGAGTAACTAAG	Epi	Epi	cE03	cE03 (Stem/TA-like prolif)	0.00105399	MSS	Tumor
C166_T_0_0_0_c1_v3_id-ACAGGGAGTGGCATCC	Epi	Epi	cE01	cE01 (Stem/TA-like)	0.00313569	MSS	Tumor
C166_T_0_0_0_c1_v3_id-ACATCCCCACGTCGGT	Epi	Epi	cE03	cE03 (Stem/TA-like prolif)	0.00197506	MSS	Tumor
C166_T_0_0_0_c1_v3_id-ACATCCCGTTAGCGGA	Epi	Epi	cE03	cE03 (Stem/TA-like prolif)	0.0199581	MSS	Tumor
C166_T_0_0_0_c1_v3_id-ACATCCCGTTTAGAGA	Epi	Epi	cE01	cE01 (Stem/TA-like)	0.0594525	MSS	Tumor
C166_T_0_0_0_c1_v3_id-ACATCCCTCACGATCA	Epi	Epi	cE03	cE03 (Stem/TA-like prolif)	0.0149926	MSS	Tumor
C166_T_0_0_0_c1_v3_id-ACATCGACACTAGGTT	Epi	Epi	cE02	cE02 (Stem/TA-like/Immature Goblet)	0.00505542	MSS	Tumor
C166_T_0_0_0_c1_v3_id-ACATCGAGTCGAATTC	Epi	Epi	cE03	cE03 (Stem/TA-like prolif)	0.00230325	MSS	Tumor
C166_T_0_0_0_c1_v3_id-ACATGCAAGCTTCGTA	Epi	Epi	cE03	cE03 (Stem/TA-like prolif)	0.00456628	MSS	Tumor
C166_T_0_0_0_c1_v3_id-ACATGCAAGTGCCAGA	Epi	Epi	cE02	cE02 (Stem/TA-like/Immature Goblet)	0.0216904	MSS	Tumor
C166_T_0_0_0_c1_v3_id-ACATGCACAAGGCCTC	Epi	Epi	cE03	cE03 (Stem/TA-like prolif)	0.0107205	MSS	Tumor
C166_T_0_0_0_c1_v3_id-ACATGCAGTACATTGC	Epi	Epi	cE01	cE01 (Stem/TA-like)	0.0203525	MSS	Tumor
C166_T_0_0_0_c1_v3_id-ACATTTCCACCACATA	Epi	Epi	cE03	cE03 (Stem/TA-like prolif)	0.0232138	MSS	Tumor
C166_T_0_0_0_c1_v3_id-ACATTTCTCATTTACC	Epi	Epi	cE01	cE01 (Stem/TA-like)	0.075993	MSS	Tumor
C166_T_0_0_0_c1_v3_id-ACCAAACCACTCAGAT	Epi	Epi	cE03	cE03 (Stem/TA-like prolif)	0.0622168	MSS	Tumor
C166_T_0_0_0_c1_v3_id-ACCAAACCATGTCTAG	Epi	Epi	cE01	cE01 (Stem/TA-like)	0.19467	MSS	Tumor
C166_T_0_0_0_c1_v3_id-ACCAAACTCCCATTCG	Epi	Epi	cE03	cE03 (Stem/TA-like prolif)	0.00222726	MSS	Tumor
C166_T_0_0_0_c1_v3_id-ACCAACACACCGTGGT	Epi	Epi	cE02	cE02 (Stem/TA-like/Immature Goblet)	0.0144777	MSS	Tumor
C166_T_0_0_0_c1_v3_id-ACCAACAGTTGGACTT	Epi	Epi	cE01	cE01 (Stem/TA-like)	0.0174156	MSS	Tumor
C166_T_0_0_0_c1_v3_id-ACCACAAGTACACTCA	Epi	Epi	cE01	cE01 (Stem/TA-like)	0.0157945	MSS	Tumor
C166_T_0_0_0_c1_v3_id-ACCACAATCCCAGCGA	Epi	Epi	cE02	cE02 (Stem/TA-like/Immature Goblet)	0.0020457	MSS	Tumor
C166_T_0_0_0_c1_v3_id-ACCACAATCTATTGTC	Epi	Epi	cE03	cE03 (Stem/TA-like prolif)	0.0217243	MSS	Tumor
C166_T_0_0_0_c1_v3_id-ACCATTTCATATTCGG	Epi	Epi	cE02	cE02 (Stem/TA-like/Immature Goblet)	0.000319436	MSS	Tumor
C166_T_0_0_0_c1_v3_id-ACCCAAACACATGGTT	Epi	Epi	cE03	cE03 (Stem/TA-like prolif)	0.00271838	MSS	Tumor
C166_T_0_0_0_c1_v3_id-ACCCAAACATTGTAGC	Epi	Epi	cE03	cE03 (Stem/TA-like prolif)	0.0239853	MSS	Tumor
C166_T_0_0_0_c1_v3_id-ACCCAAATCGCAGTGC	Epi	Epi	cE01	cE01 (Stem/TA-like)	0.013351	MSS	Tumor
C166_T_0_0_0_c1_v3_id-ACCCTCAAGATTGACA	Epi	Epi	cE01	cE01 (Stem/TA-like)	0.0139118	MSS	Tumor
C166_T_0_0_0_c1_v3_id-ACCCTCAAGCGGGTTA	Epi	Epi	cE03	cE03 (Stem/TA-like prolif)	0.0181605	MSS	Tumor
C166_T_0_0_0_c1_v3_id-ACCCTCACATGTCTAG	Epi	Epi	cE01	cE01 (Stem/TA-like)	0.0134077	MSS	Tumor
C166_T_0_0_0_c1_v3_id-ACCCTCATCAGCGGAA	Epi	Epi	cE06	cE06 (Immature Goblet)	0.053651	MSS	Tumor
C166_T_0_0_0_c1_v3_id-ACCCTTGTCACCTCAC	Epi	Epi	cE01	cE01 (Stem/TA-like)	0.0449123	MSS	Tumor
C166_T_0_0_0_c1_v3_id-ACCCTTGTCCACGTCT	Epi	Epi	cE03	cE03 (Stem/TA-like prolif)	0.00505171	MSS	Tumor
C166_T_0_0_0_c1_v3_id-ACCCTTGTCCGAGCTG	Epi	Epi	cE01	cE01 (Stem/TA-like)	0.0187914	MSS	Tumor
C166_T_0_0_0_c1_v3_id-ACCGTTCAGACCTTTG	Epi	Epi	cE03	cE03 (Stem/TA-like prolif)	0.00139025	MSS	Tumor
C166_T_0_0_0_c1_v3_id-ACCGTTCGTATACGGG	Epi	Epi	cE03	cE03 (Stem/TA-like prolif)	0.00804392	MSS	Tumor
C166_T_0_0_0_c1_v3_id-ACCTACCTCTTTGCTA	Epi	Epi	cE01	cE01 (Stem/TA-like)	0.0348931	MSS	Tumor
C166_T_0_0_0_c1_v3_id-ACCTGAAGTCCGATCG	Epi	Epi	cE03	cE03 (Stem/TA-like prolif)	0.00868506	MSS	Tumor
C166_T_0_0_0_c1_v3_id-ACCTGAAGTCCTGGGT	Epi	Epi	cE03	cE03 (Stem/TA-like prolif)	0.000849962	MSS	Tumor
C166_T_0_0_0_c1_v3_id-ACCTGAAGTGCAATGG	Epi	Epi	cE01	cE01 (Stem/TA-like)	0.00135433	MSS	Tumor
C166_T_0_0_0_c1_v3_id-ACCTGAATCCTAACAG	Epi	Epi	cE03	cE03 (Stem/TA-like prolif)	0.0019673	MSS	Tumor
C166_T_0_0_0_c1_v3_id-ACCTGAATCGGCATTA	Epi	Epi	cE03	cE03 (Stem/TA-like prolif)	0.00241705	MSS	Tumor
C166_T_0_0_0_c1_v3_id-ACCTGTCCAATACCCA	Epi	Epi	cE02	cE02 (Stem/TA-like/Immature Goblet)	0.023966	MSS	Tumor
C166_T_0_0_0_c1_v3_id-ACCTGTCCAGTAGGAC	Epi	Epi	cE02	cE02 (Stem/TA-like/Immature Goblet)	0.010505	MSS	Tumor
C166_T_0_0_0_c1_v3_id-ACGATCACAAGTCCAT	Epi	Epi	cE02	cE02 (Stem/TA-like/Immature Goblet)	0.00875394	MSS	Tumor
C166_T_0_0_0_c1_v3_id-ACGATCACATGTTTGG	Epi	Epi	cE01	cE01 (Stem/TA-like)	0.0249593	MSS	Tumor
C166_T_0_0_0_c1_v3_id-ACGATGTGTTGTTGCA	Epi	Epi	cE01	cE01 (Stem/TA-like)	0.0481255	MSS	Tumor
C166_T_0_0_0_c1_v3_id-ACGATGTTCTGGACCG	Epi	Epi	cE01	cE01 (Stem/TA-like)	0.0219153	MSS	Tumor
C166_T_0_0_0_c1_v3_id-ACGCACGGTCACCGAC	Epi	Epi	cE03	cE03 (Stem/TA-like prolif)	0.0182457	MSS	Tumor
C166_T_0_0_0_c1_v3_id-ACGCACGGTTGCTTGA	Epi	Epi	cE03	cE03 (Stem/TA-like prolif)	0.00165308	MSS	Tumor
C166_T_0_0_0_c1_v3_id-ACGCACGTCGCTTTAT	Epi	Epi	cE03	cE03 (Stem/TA-like prolif)	0.00532616	MSS	Tumor
C166_T_0_0_0_c1_v3_id-ACGCACGTCGGTGAAG	Epi	Epi	cE03	cE03 (Stem/TA-like prolif)	0.00191244	MSS	Tumor
C166_T_0_0_0_c1_v3_id-ACGCACGTCTATCCAT	Epi	Epi	cE03	cE03 (Stem/TA-like prolif)	0.00582801	MSS	Tumor
C166_T_0_0_0_c1_v3_id-ACGGAAGCACGGTGAA	Epi	Epi	cE01	cE01 (Stem/TA-like)	0.0647499	MSS	Tumor
C166_T_0_0_0_c1_v3_id-ACGGAAGTCAAGCCGC	Epi	Epi	cE01	cE01 (Stem/TA-like)	0.0401732	MSS	Tumor
C166_T_0_0_0_c1_v3_id-ACGGGTCAGATGTAGT	Epi	Epi	cE03	cE03 (Stem/TA-like prolif)	0.00252023	MSS	Tumor
C166_T_0_0_0_c1_v3_id-ACGGGTCAGCCGCTTG	Epi	Epi	cE03	cE03 (Stem/TA-like prolif)	0.0431935	MSS	Tumor
C166_T_0_0_0_c1_v3_id-ACGGGTCAGGAATCGC	Epi	Epi	cE03	cE03 (Stem/TA-like prolif)	0.00207772	MSS	Tumor
C166_T_0_0_0_c1_v3_id-ACGGTCGCAATTTCGG	Epi	Epi	cE01	cE01 (Stem/TA-like)	0.00423117	MSS	Tumor
C166_T_0_0_0_c1_v3_id-ACGGTCGCACGCAAAG	Epi	Epi	cE01	cE01 (Stem/TA-like)	0.00817557	MSS	Tumor
C166_T_0_0_0_c1_v3_id-ACGGTCGGTACGTGAG	Epi	Epi	cE03	cE03 (Stem/TA-like prolif)	0.0174722	MSS	Tumor
C166_T_0_0_0_c1_v3_id-ACGGTCGGTGTCATCA	Epi	Epi	cE02	cE02 (Stem/TA-like/Immature Goblet)	0.00291843	MSS	Tumor
C166_T_0_0_0_c1_v3_id-ACGGTTATCTAGTCAG	Epi	Epi	cE01	cE01 (Stem/TA-like)	0.00753008	MSS	Tumor
C166_T_0_0_0_c1_v3_id-ACGTAACAGACTCAAA	Epi	Epi	cE03	cE03 (Stem/TA-like prolif)	0.00444417	MSS	Tumor
C166_T_0_0_0_c1_v3_id-ACGTAACCATATAGCC	Epi	Epi	cE03	cE03 (Stem/TA-like prolif)	0.0207354	MSS	Tumor
C166_T_0_0_0_c1_v3_id-ACGTAACGTAACATAG	Epi	Epi	cE01	cE01 (Stem/TA-like)	0.00256583	MSS	Tumor
C166_T_0_0_0_c1_v3_id-ACGTAACGTGTATTCG	Epi	Epi	cE02	cE02 (Stem/TA-like/Immature Goblet)	0.0248168	MSS	Tumor
C166_T_0_0_0_c1_v3_id-ACGTAACGTTCGGTCG	Epi	Epi	cE03	cE03 (Stem/TA-like prolif)	0.00393048	MSS	Tumor
C166_T_0_0_0_c1_v3_id-ACGTACAAGTACAGAT	Epi	Epi	cE01	cE01 (Stem/TA-like)	0.00630008	MSS	Tumor
C166_T_0_0_0_c1_v3_id-ACGTACACAATCCTAG	Epi	Epi	cE03	cE03 (Stem/TA-like prolif)	0.00476602	MSS	Tumor
C166_T_0_0_0_c1_v3_id-ACGTACACATGGTGGA	Epi	Epi	cE03	cE03 (Stem/TA-like prolif)	0.0130828	MSS	Tumor
C166_T_0_0_0_c1_v3_id-ACGTAGTAGATGAAGG	Epi	Epi	cE03	cE03 (Stem/TA-like prolif)	0.000360932	MSS	Tumor
C166_T_0_0_0_c1_v3_id-ACGTAGTAGGTGGCTA	Epi	Epi	cE02	cE02 (Stem/TA-like/Immature Goblet)	0.0198358	MSS	Tumor
C166_T_0_0_0_c1_v3_id-ACGTAGTCACACTGGC	Epi	Epi	cE03	cE03 (Stem/TA-like prolif)	0.0337137	MSS	Tumor
C166_T_0_0_0_c1_v3_id-ACGTAGTCAGTCCCGA	Epi	Epi	cE03	cE03 (Stem/TA-like prolif)	0.000609212	MSS	Tumor
C166_T_0_0_0_c1_v3_id-ACGTAGTGTCCTGGTG	Epi	Epi	cE03	cE03 (Stem/TA-like prolif)	0.000888233	MSS	Tumor
C166_T_0_0_0_c1_v3_id-ACGTAGTTCGGTAGGA	Epi	Epi	cE01	cE01 (Stem/TA-like)	0.021748	MSS	Tumor
C166_T_0_0_0_c1_v3_id-ACGTAGTTCTGTCGCT	Epi	Epi	cE02	cE02 (Stem/TA-like/Immature Goblet)	0.109303	MSS	Tumor
C166_T_0_0_0_c1_v3_id-ACGTCCTGTCGCGTTG	Epi	Epi	cE01	cE01 (Stem/TA-like)	0.0556599	MSS	Tumor
C166_T_0_0_0_c1_v3_id-ACGTCCTTCCGGCAGT	Epi	Epi	cE03	cE03 (Stem/TA-like prolif)	0.0074494	MSS	Tumor
C166_T_0_0_0_c1_v3_id-ACGTCCTTCGGTAAGG	Epi	Epi	cE03	cE03 (Stem/TA-like prolif)	0.0107011	MSS	Tumor
C166_T_0_0_0_c1_v3_id-ACGTTCCGTGCCAAGA	Epi	Epi	cE02	cE02 (Stem/TA-like/Immature Goblet)	0.00189122	MSS	Tumor
C166_T_0_0_0_c1_v3_id-ACGTTCCTCCTACCGT	Epi	Epi	cE03	cE03 (Stem/TA-like prolif)	0.00653295	MSS	Tumor
C166_T_0_0_0_c1_v3_id-ACTACGACACGTGTGC	Epi	Epi	cE03	cE03 (Stem/TA-like prolif)	0.00163413	MSS	Tumor
C166_T_0_0_0_c1_v3_id-ACTACGAGTTGGCCTG	Epi	Epi	cE01	cE01 (Stem/TA-like)	0.00811119	MSS	Tumor
C166_T_0_0_0_c1_v3_id-ACTACGATCTTCGTAT	Epi	Epi	cE01	cE01 (Stem/TA-like)	0.0273715	MSS	Tumor
C166_T_0_0_0_c1_v3_id-ACTATCTAGCACCGAA	Epi	Epi	cE03	cE03 (Stem/TA-like prolif)	0.00257326	MSS	Tumor
C166_T_0_0_0_c1_v3_id-ACTATCTCAAGGTCAG	Epi	Epi	cE03	cE03 (Stem/TA-like prolif)	0.00171177	MSS	Tumor
C166_T_0_0_0_c1_v3_id-ACTATCTCAGAAGCTG	Epi	Epi	cE03	cE03 (Stem/TA-like prolif)	0.00542457	MSS	Tumor
C166_T_0_0_0_c1_v3_id-ACTATCTGTAAGCTCT	Epi	Epi	cE03	cE03 (Stem/TA-like prolif)	0.0594648	MSS	Tumor
C166_T_0_0_0_c1_v3_id-ACTATCTGTCTTCCGT	Epi	Epi	cE01	cE01 (Stem/TA-like)	0.0356449	MSS	Tumor
C166_T_0_0_0_c1_v3_id-ACTATCTTCACATACG	Epi	Epi	cE01	cE01 (Stem/TA-like)	0.00410257	MSS	Tumor
C166_T_0_0_0_c1_v3_id-ACTATGGAGGCTAGCA	Epi	Epi	cE03	cE03 (Stem/TA-like prolif)	0.00137756	MSS	Tumor
C166_T_0_0_0_c1_v3_id-ACTATGGCAGGAGACT	Epi	Epi	cE03	cE03 (Stem/TA-like prolif)	0.0100133	MSS	Tumor
C166_T_0_0_0_c1_v3_id-ACTATTCGTAGCCAGA	Epi	Epi	cE03	cE03 (Stem/TA-like prolif)	0.00245966	MSS	Tumor
C166_T_0_0_0_c1_v3_id-ACTATTCTCCCTCTTT	Epi	Epi	cE03	cE03 (Stem/TA-like prolif)	0.00592551	MSS	Tumor
C166_T_0_0_0_c1_v3_id-ACTATTCTCCGTGGCA	Epi	Epi	cE03	cE03 (Stem/TA-like prolif)	0.0132233	MSS	Tumor
C166_T_0_0_0_c1_v3_id-ACTATTCTCCTGCCAT	Epi	Epi	cE03	cE03 (Stem/TA-like prolif)	0.037764	MSS	Tumor
C166_T_0_0_0_c1_v3_id-ACTATTCTCTATCACT	Epi	Epi	cE03	cE03 (Stem/TA-like prolif)	0.00511485	MSS	Tumor
C166_T_0_0_0_c1_v3_id-ACTCCCACATGCCGCA	Epi	Epi	cE01	cE01 (Stem/TA-like)	0.0113866	MSS	Tumor
C166_T_0_0_0_c1_v3_id-ACTCCCAGTAGCGCCT	Epi	Epi	cE02	cE02 (Stem/TA-like/Immature Goblet)	0.0440258	MSS	Tumor
C166_T_0_0_0_c1_v3_id-ACTCCCAGTCTAGATC	Epi	Epi	cE02	cE02 (Stem/TA-like/Immature Goblet)	0.00995249	MSS	Tumor
C166_T_0_0_0_c1_v3_id-ACTCCCATCACCATGA	Epi	Epi	cE01	cE01 (Stem/TA-like)	0.0129571	MSS	Tumor
C166_T_0_0_0_c1_v3_id-ACTCCCATCCTTTGAT	Epi	Epi	cE03	cE03 (Stem/TA-like prolif)	0.022481	MSS	Tumor
C166_T_0_0_0_c1_v3_id-ACTCTCGGTACCCAGC	Epi	Epi	cE03	cE03 (Stem/TA-like prolif)	0.0032515	MSS	Tumor
C166_T_0_0_0_c1_v3_id-ACTCTCGGTCAAAGTA	Epi	Epi	cE03	cE03 (Stem/TA-like prolif)	0.00539571	MSS	Tumor
C166_T_0_0_0_c1_v3_id-ACTGATGAGCCGCTTG	Epi	Epi	cE03	cE03 (Stem/TA-like prolif)	0.00724904	MSS	Tumor
C166_T_0_0_0_c1_v3_id-ACTGATGCAATAGGAT	Epi	Epi	cE03	cE03 (Stem/TA-like prolif)	0.0255736	MSS	Tumor
C166_T_0_0_0_c1_v3_id-ACTGATGGTGGAACAC	Epi	Epi	cE03	cE03 (Stem/TA-like prolif)	0.0015142	MSS	Tumor
C166_T_0_0_0_c1_v3_id-ACTGCAAAGCGTTACT	Epi	Epi	cE03	cE03 (Stem/TA-like prolif)	0.00763142	MSS	Tumor
C166_T_0_0_0_c1_v3_id-ACTGCAAAGTAGCATA	Epi	Epi	cE03	cE03 (Stem/TA-like prolif)	0.00409823	MSS	Tumor
C166_T_0_0_0_c1_v3_id-ACTGCAAAGTTGTAGA	Epi	Epi	cE03	cE03 (Stem/TA-like prolif)	0.0218034	MSS	Tumor
C166_T_0_0_0_c1_v3_id-ACTGCAAGTATGATCC	Epi	Epi	cE03	cE03 (Stem/TA-like prolif)	0.00686388	MSS	Tumor
C166_T_0_0_0_c1_v3_id-ACTGTCCAGTAAACAC	Epi	Epi	cE03	cE03 (Stem/TA-like prolif)	0.00249861	MSS	Tumor
C166_T_0_0_0_c1_v3_id-ACTGTCCTCTGAACGT	Epi	Epi	cE01	cE01 (Stem/TA-like)	0.00459548	MSS	Tumor
C166_T_0_0_0_c1_v3_id-ACTGTGATCATCTCTA	Epi	Epi	cE01	cE01 (Stem/TA-like)	0.0023831	MSS	Tumor
C166_T_0_0_0_c1_v3_id-ACTTAGGCAGTAGTTC	Epi	Epi	cE01	cE01 (Stem/TA-like)	0.00207779	MSS	Tumor
C166_T_0_0_0_c1_v3_id-ACTTAGGTCCCTCTAG	Epi	Epi	cE01	cE01 (Stem/TA-like)	0.0154394	MSS	Tumor
C166_T_0_0_0_c1_v3_id-ACTTATCGTAGGTGCA	Epi	Epi	cE03	cE03 (Stem/TA-like prolif)	0.017991	MSS	Tumor
C166_T_0_0_0_c1_v3_id-ACTTCCGAGTAAACTG	Epi	Epi	cE01	cE01 (Stem/TA-like)	0.0525194	MSS	Tumor
C166_T_0_0_0_c1_v3_id-ACTTCCGAGTTGAAAC	Epi	Epi	cE01	cE01 (Stem/TA-like)	0.00971054	MSS	Tumor
C166_T_0_0_0_c1_v3_id-ACTTCCGCACCCATAA	Epi	Epi	cE03	cE03 (Stem/TA-like prolif)	0.00229318	MSS	Tumor
C166_T_0_0_0_c1_v3_id-ACTTCCGTCAGCTTCC	Epi	Epi	cE03	cE03 (Stem/TA-like prolif)	0.00120094	MSS	Tumor
C166_T_0_0_0_c1_v3_id-ACTTCCGTCTCTTCAA	Epi	Epi	cE03	cE03 (Stem/TA-like prolif)	0.0117941	MSS	Tumor
C166_T_0_0_0_c1_v3_id-ACTTCGCAGTAAGACT	Epi	Epi	cE03	cE03 (Stem/TA-like prolif)	0.000973943	MSS	Tumor
C166_T_0_0_0_c1_v3_id-ACTTTCAAGTTGAAAC	Epi	Epi	cE01	cE01 (Stem/TA-like)	0.0949759	MSS	Tumor
C166_T_0_0_0_c1_v3_id-ACTTTGTAGCCATTTG	Epi	Epi	cE02	cE02 (Stem/TA-like/Immature Goblet)	0.000402176	MSS	Tumor
C166_T_0_0_0_c1_v3_id-ACTTTGTAGCCGATCC	Epi	Epi	cE01	cE01 (Stem/TA-like)	0.00313847	MSS	Tumor
C166_T_0_0_0_c1_v3_id-ACTTTGTAGCTAAACA	Epi	Epi	cE03	cE03 (Stem/TA-like prolif)	0.0226975	MSS	Tumor
C166_T_0_0_0_c1_v3_id-ACTTTGTGTTGATCGT	Epi	Epi	cE06	cE06 (Immature Goblet)	0.0111453	MSS	Tumor
C166_T_0_0_0_c1_v3_id-ACTTTGTGTTGCACGC	Epi	Epi	cE01	cE01 (Stem/TA-like)	0.0136641	MSS	Tumor
C166_T_0_0_0_c1_v3_id-ACTTTGTTCGTCGCTT	Epi	Epi	cE03	cE03 (Stem/TA-like prolif)	0.00288324	MSS	Tumor
C166_T_0_0_0_c1_v3_id-ACTTTGTTCTGAGATC	Epi	Epi	cE03	cE03 (Stem/TA-like prolif)	0.00778661	MSS	Tumor
C166_T_0_0_0_c1_v3_id-AGAAATGAGATGCGAC	Epi	Epi	cE01	cE01 (Stem/TA-like)	0.0184832	MSS	Tumor
C166_T_0_0_0_c1_v3_id-AGAAATGAGTAGACCG	Epi	Epi	cE03	cE03 (Stem/TA-like prolif)	0.00381394	MSS	Tumor
C166_T_0_0_0_c1_v3_id-AGAAATGCACACCTGG	Epi	Epi	cE01	cE01 (Stem/TA-like)	0.0527359	MSS	Tumor
C166_T_0_0_0_c1_v3_id-AGAAATGCATAGGTTC	Epi	Epi	cE03	cE03 (Stem/TA-like prolif)	0.000676678	MSS	Tumor
C166_T_0_0_0_c1_v3_id-AGAAATGTCTCCGATC	Epi	Epi	cE01	cE01 (Stem/TA-like)	0.0537144	MSS	Tumor
C166_T_0_0_0_c1_v3_id-AGAACAAAGGTGAGCT	Epi	Epi	cE03	cE03 (Stem/TA-like prolif)	0.00387394	MSS	Tumor
C166_T_0_0_0_c1_v3_id-AGAACAAGTGTTGCCG	Epi	Epi	cE01	cE01 (Stem/TA-like)	0.0352907	MSS	Tumor
C166_T_0_0_0_c1_v3_id-AGAACAAGTTAGAGTA	Epi	Epi	cE03	cE03 (Stem/TA-like prolif)	0.00282895	MSS	Tumor
C166_T_0_0_0_c1_v3_id-AGAACAAGTTGGGCCT	Epi	Epi	cE03	cE03 (Stem/TA-like prolif)	0.015827	MSS	Tumor
C166_T_0_0_0_c1_v3_id-AGAACAATCGGAGCAA	Epi	Epi	cE03	cE03 (Stem/TA-like prolif)	0.00114569	MSS	Tumor
C166_T_0_0_0_c1_v3_id-AGAACCTAGATTAGAC	Epi	Epi	cE01	cE01 (Stem/TA-like)	0.00122455	MSS	Tumor
C166_T_0_0_0_c1_v3_id-AGAACCTAGCCGCACT	Epi	Epi	cE03	cE03 (Stem/TA-like prolif)	0.00505264	MSS	Tumor
C166_T_0_0_0_c1_v3_id-AGAACCTCACGACGCT	Epi	Epi	cE02	cE02 (Stem/TA-like/Immature Goblet)	0.0253528	MSS	Tumor
C166_T_0_0_0_c1_v3_id-AGAACCTGTAGACACG	Epi	Epi	cE01	cE01 (Stem/TA-like)	0.00859672	MSS	Tumor
C166_T_0_0_0_c1_v3_id-AGAAGCGCAGGGCTTC	Epi	Epi	cE03	cE03 (Stem/TA-like prolif)	0.00210236	MSS	Tumor
C166_T_0_0_0_c1_v3_id-AGAAGTAAGCCTTGAT	Epi	Epi	cE03	cE03 (Stem/TA-like prolif)	0.0135872	MSS	Tumor
C166_T_0_0_0_c1_v3_id-AGAAGTAAGGACAGCT	Epi	Epi	cE03	cE03 (Stem/TA-like prolif)	0.00280941	MSS	Tumor
C166_T_0_0_0_c1_v3_id-AGAAGTACAGGTGGAT	Epi	Epi	cE03	cE03 (Stem/TA-like prolif)	0.00395364	MSS	Tumor
C166_T_0_0_0_c1_v3_id-AGACAAAAGTGGTGGT	Epi	Epi	cE03	cE03 (Stem/TA-like prolif)	0.0143312	MSS	Tumor
C166_T_0_0_0_c1_v3_id-AGACAAAGTGTAGGAC	Epi	Epi	cE01	cE01 (Stem/TA-like)	0.00133794	MSS	Tumor
C166_T_0_0_0_c1_v3_id-AGACAAAGTGTGTCCG	Epi	Epi	cE03	cE03 (Stem/TA-like prolif)	0.000469744	MSS	Tumor
C166_T_0_0_0_c1_v3_id-AGACAAAGTTGCCAAT	Epi	Epi	cE01	cE01 (Stem/TA-like)	0.0318258	MSS	Tumor
C166_T_0_0_0_c1_v3_id-AGACACTAGGGCAAGG	Epi	Epi	cE03	cE03 (Stem/TA-like prolif)	0.00113985	MSS	Tumor
C166_T_0_0_0_c1_v3_id-AGACACTCAAGCACAG	Epi	Epi	cE03	cE03 (Stem/TA-like prolif)	0.00485273	MSS	Tumor
C166_T_0_0_0_c1_v3_id-AGACAGGCACTGGCCA	Epi	Epi	cE06	cE06 (Immature Goblet)	0.00274842	MSS	Tumor
C166_T_0_0_0_c1_v3_id-AGACAGGGTACAAACA	Epi	Epi	cE11	cE11 (Enteroendocrine)	0.0769607	MSS	Tumor
C166_T_0_0_0_c1_v3_id-AGACAGGGTTACACAC	Epi	Epi	cE03	cE03 (Stem/TA-like prolif)	0.00123019	MSS	Tumor
C166_T_0_0_0_c1_v3_id-AGACCATGTGTTCCTC	Epi	Epi	cE02	cE02 (Stem/TA-like/Immature Goblet)	0.0207801	MSS	Tumor
C166_T_0_0_0_c1_v3_id-AGACCCGCAGTAGTTC	Epi	Epi	cE03	cE03 (Stem/TA-like prolif)	0.00848148	MSS	Tumor
C166_T_0_0_0_c1_v3_id-AGACCCGGTGTAGTGG	Epi	Epi	cE01	cE01 (Stem/TA-like)	0.00997523	MSS	Tumor
C166_T_0_0_0_c1_v3_id-AGACCCGTCCAGTGCG	Epi	Epi	cE02	cE02 (Stem/TA-like/Immature Goblet)	0.00645339	MSS	Tumor
C166_T_0_0_0_c1_v3_id-AGACTCAAGTCTCCTC	Epi	Epi	cE03	cE03 (Stem/TA-like prolif)	0.000792948	MSS	Tumor
C166_T_0_0_0_c1_v3_id-AGACTCACACGAGAAC	Epi	Epi	cE02	cE02 (Stem/TA-like/Immature Goblet)	0.00687005	MSS	Tumor
C166_T_0_0_0_c1_v3_id-AGACTCAGTTAGGCTT	Epi	Epi	cE03	cE03 (Stem/TA-like prolif)	0.00149682	MSS	Tumor
C166_T_0_0_0_c1_v3_id-AGAGAATAGCGCCTCA	Epi	Epi	cE03	cE03 (Stem/TA-like prolif)	0.00110207	MSS	Tumor
C166_T_0_0_0_c1_v3_id-AGAGAATAGCTGAGTG	Epi	Epi	cE03	cE03 (Stem/TA-like prolif)	0.00561953	MSS	Tumor
C166_T_0_0_0_c1_v3_id-AGAGAATCACGGTGCT	Epi	Epi	cE03	cE03 (Stem/TA-like prolif)	0.000648607	MSS	Tumor
C166_T_0_0_0_c1_v3_id-AGAGAATGTACTGACT	Epi	Epi	cE03	cE03 (Stem/TA-like prolif)	0.00330642	MSS	Tumor
C166_T_0_0_0_c1_v3_id-AGAGAATGTGATGGCA	Epi	Epi	cE01	cE01 (Stem/TA-like)	0.0278909	MSS	Tumor
C166_T_0_0_0_c1_v3_id-AGAGAATGTTGTGCCG	Epi	Epi	cE03	cE03 (Stem/TA-like prolif)	0.00652432	MSS	Tumor
C166_T_0_0_0_c1_v3_id-AGAGAATTCGGCGATC	Epi	Epi	cE01	cE01 (Stem/TA-like)	0.0109359	MSS	Tumor
C166_T_0_0_0_c1_v3_id-AGAGAGCAGCTTCGTA	Epi	Epi	cE03	cE03 (Stem/TA-like prolif)	0.00168393	MSS	Tumor
C166_T_0_0_0_c1_v3_id-AGAGCAGCAAGATGTA	Epi	Epi	cE03	cE03 (Stem/TA-like prolif)	0.00533392	MSS	Tumor
C166_T_0_0_0_c1_v3_id-AGAGCCCCAACCGCTG	Epi	Epi	cE03	cE03 (Stem/TA-like prolif)	0.00416939	MSS	Tumor
C166_T_0_0_0_c1_v3_id-AGAGCCCTCAACTTTC	Epi	Epi	cE03	cE03 (Stem/TA-like prolif)	0.0161139	MSS	Tumor
C166_T_0_0_0_c1_v3_id-AGATAGAGTTGTACGT	Epi	Epi	cE03	cE03 (Stem/TA-like prolif)	0.0180899	MSS	Tumor
C166_T_0_0_0_c1_v3_id-AGATCCAAGACTTCCA	Epi	Epi	cE01	cE01 (Stem/TA-like)	0.020463	MSS	Tumor
C166_T_0_0_0_c1_v3_id-AGATCCACAGAGTCAG	Epi	Epi	cE03	cE03 (Stem/TA-like prolif)	0.0120769	MSS	Tumor
C166_T_0_0_0_c1_v3_id-AGATCCAGTTCAATCG	Epi	Epi	cE01	cE01 (Stem/TA-like)	0.00964432	MSS	Tumor
C166_T_0_0_0_c1_v3_id-AGATCGTGTGGACCAA	Epi	Epi	cE02	cE02 (Stem/TA-like/Immature Goblet)	0.0269858	MSS	Tumor
C166_T_0_0_0_c1_v3_id-AGATGAAAGAGGACTC	Epi	Epi	cE03	cE03 (Stem/TA-like prolif)	0.0189514	MSS	Tumor
C166_T_0_0_0_c1_v3_id-AGATGAACACGACCTG	Epi	Epi	cE01	cE01 (Stem/TA-like)	0.015737	MSS	Tumor
C166_T_0_0_0_c1_v3_id-AGATGAAGTACGACAG	Epi	Epi	cE01	cE01 (Stem/TA-like)	0.0473613	MSS	Tumor
C166_T_0_0_0_c1_v3_id-AGATGAATCCGAGAAG	Epi	Epi	cE01	cE01 (Stem/TA-like)	0.053457	MSS	Tumor
C166_T_0_0_0_c1_v3_id-AGATGAATCTCTAAGG	Epi	Epi	cE03	cE03 (Stem/TA-like prolif)	0.001739	MSS	Tumor
C166_T_0_0_0_c1_v3_id-AGATGCTTCCGACAGC	Epi	Epi	cE03	cE03 (Stem/TA-like prolif)	0.00364492	MSS	Tumor
C166_T_0_0_0_c1_v3_id-AGCATCAAGGAACGTC	Epi	Epi	cE03	cE03 (Stem/TA-like prolif)	0.00361352	MSS	Tumor
C166_T_0_0_0_c1_v3_id-AGCATCACAGATCCAT	Epi	Epi	cE03	cE03 (Stem/TA-like prolif)	0.102488	MSS	Tumor
C166_T_0_0_0_c1_v3_id-AGCATCATCCAACCAA	Epi	Epi	cE03	cE03 (Stem/TA-like prolif)	0.00215684	MSS	Tumor
C166_T_0_0_0_c1_v3_id-AGCCAATAGACTCAAA	Epi	Epi	cE01	cE01 (Stem/TA-like)	0.00763085	MSS	Tumor
C166_T_0_0_0_c1_v3_id-AGCCAATAGCAAATCA	Epi	Epi	cE03	cE03 (Stem/TA-like prolif)	0.0116097	MSS	Tumor
C166_T_0_0_0_c1_v3_id-AGCCAATAGGAGATAG	Epi	Epi	cE01	cE01 (Stem/TA-like)	0.0444528	MSS	Tumor
C166_T_0_0_0_c1_v3_id-AGCCAATCACCTTCCA	Epi	Epi	cE01	cE01 (Stem/TA-like)	0.0607831	MSS	Tumor
C166_T_0_0_0_c1_v3_id-AGCCAATGTCTACGTA	Epi	Epi	cE03	cE03 (Stem/TA-like prolif)	0.00472988	MSS	Tumor
C166_T_0_0_0_c1_v3_id-AGCCACGAGTTGCGCC	Epi	Epi	cE02	cE02 (Stem/TA-like/Immature Goblet)	0.0125712	MSS	Tumor
C166_T_0_0_0_c1_v3_id-AGCCACGGTCAGGTGA	Epi	Epi	cE01	cE01 (Stem/TA-like)	0.0201503	MSS	Tumor
C166_T_0_0_0_c1_v3_id-AGCCAGCGTGTCTTCC	Epi	Epi	cE01	cE01 (Stem/TA-like)	0.0014434	MSS	Tumor
C166_T_0_0_0_c1_v3_id-AGCCAGCTCGCCTATC	Epi	Epi	cE02	cE02 (Stem/TA-like/Immature Goblet)	0.0144817	MSS	Tumor
C166_T_0_0_0_c1_v3_id-AGCGATTAGTGCGACA	Epi	Epi	cE03	cE03 (Stem/TA-like prolif)	0.0160085	MSS	Tumor
C166_T_0_0_0_c1_v3_id-AGCGATTGTATTAAGG	Epi	Epi	cE03	cE03 (Stem/TA-like prolif)	0.00697675	MSS	Tumor
C166_T_0_0_0_c1_v3_id-AGCGATTGTCGTGGTC	Epi	Epi	cE03	cE03 (Stem/TA-like prolif)	0.00714371	MSS	Tumor
C166_T_0_0_0_c1_v3_id-AGCGATTGTTCTTCAT	Epi	Epi	cE01	cE01 (Stem/TA-like)	0.072961	MSS	Tumor
C166_T_0_0_0_c1_v3_id-AGCGATTTCCTCGCAT	Epi	Epi	cE03	cE03 (Stem/TA-like prolif)	0.00560728	MSS	Tumor
C166_T_0_0_0_c1_v3_id-AGCGCCAGTAGTCACT	Epi	Epi	cE01	cE01 (Stem/TA-like)	0.0126075	MSS	Tumor
C166_T_0_0_0_c1_v3_id-AGCGCCAGTCGAGATG	Epi	Epi	cE02	cE02 (Stem/TA-like/Immature Goblet)	0.00172621	MSS	Tumor
C166_T_0_0_0_c1_v3_id-AGCGCCATCAACACCA	Epi	Epi	cE01	cE01 (Stem/TA-like)	0.0086167	MSS	Tumor
C166_T_0_0_0_c1_v3_id-AGCGCCATCTGCATAG	Epi	Epi	cE03	cE03 (Stem/TA-like prolif)	0.0282346	MSS	Tumor
C166_T_0_0_0_c1_v3_id-AGCGCTGGTCACCGCA	Epi	Epi	cE03	cE03 (Stem/TA-like prolif)	0.00652134	MSS	Tumor
C166_T_0_0_0_c1_v3_id-AGCGTATAGCACTCGC	Epi	Epi	cE03	cE03 (Stem/TA-like prolif)	0.00939561	MSS	Tumor
C166_T_0_0_0_c1_v3_id-AGCTACAAGCCTGTCG	Epi	Epi	cE01	cE01 (Stem/TA-like)	0.0190504	MSS	Tumor
C166_T_0_0_0_c1_v3_id-AGCTACAAGGGCAGTT	Epi	Epi	cE02	cE02 (Stem/TA-like/Immature Goblet)	0.00446839	MSS	Tumor
C166_T_0_0_0_c1_v3_id-AGCTACACACGACGCT	Epi	Epi	cE01	cE01 (Stem/TA-like)	0.0399138	MSS	Tumor
C166_T_0_0_0_c1_v3_id-AGCTCAAAGCTCGTGC	Epi	Epi	cE03	cE03 (Stem/TA-like prolif)	0.00480856	MSS	Tumor
C166_T_0_0_0_c1_v3_id-AGCTCAACAACAGCTT	Epi	Epi	cE03	cE03 (Stem/TA-like prolif)	0.000445868	MSS	Tumor
C166_T_0_0_0_c1_v3_id-AGCTCAAGTCTCGCGA	Epi	Epi	cE01	cE01 (Stem/TA-like)	0.0211226	MSS	Tumor
C166_T_0_0_0_c1_v3_id-AGCTTCCCACCCTCTA	Epi	Epi	cE01	cE01 (Stem/TA-like)	0.00591564	MSS	Tumor
C166_T_0_0_0_c1_v3_id-AGCTTCCCATACCACA	Epi	Epi	cE01	cE01 (Stem/TA-like)	0.057062	MSS	Tumor
C166_T_0_0_0_c1_v3_id-AGCTTCCGTCATACCA	Epi	Epi	cE03	cE03 (Stem/TA-like prolif)	0.00417508	MSS	Tumor
C166_T_0_0_0_c1_v3_id-AGCTTCCTCGCCTTGT	Epi	Epi	cE01	cE01 (Stem/TA-like)	0.135676	MSS	Tumor
C166_T_0_0_0_c1_v3_id-AGGAAATTCTCTTGCG	Epi	Epi	cE01	cE01 (Stem/TA-like)	0.0115226	MSS	Tumor
C166_T_0_0_0_c1_v3_id-AGGAATAAGAGGTATT	Epi	Epi	cE03	cE03 (Stem/TA-like prolif)	0.109879	MSS	Tumor
C166_T_0_0_0_c1_v3_id-AGGAATAGTGGCCTCA	Epi	Epi	cE01	cE01 (Stem/TA-like)	0.00791714	MSS	Tumor
C166_T_0_0_0_c1_v3_id-AGGACGAGTATCGTAC	Epi	Epi	cE01	cE01 (Stem/TA-like)	0.0111016	MSS	Tumor
C166_T_0_0_0_c1_v3_id-AGGACTTAGCAGTACG	Epi	Epi	cE03	cE03 (Stem/TA-like prolif)	0.0100071	MSS	Tumor
C166_T_0_0_0_c1_v3_id-AGGACTTTCGAGTTGT	Epi	Epi	cE03	cE03 (Stem/TA-like prolif)	0.0100126	MSS	Tumor
C166_T_0_0_0_c1_v3_id-AGGAGGTAGACTCTAC	Epi	Epi	cE03	cE03 (Stem/TA-like prolif)	0.0015218	MSS	Tumor
C166_T_0_0_0_c1_v3_id-AGGATAAGTGGTTCTA	Epi	Epi	cE03	cE03 (Stem/TA-like prolif)	0.0117128	MSS	Tumor
C166_T_0_0_0_c1_v3_id-AGGATCTCAATAGGAT	Epi	Epi	cE01	cE01 (Stem/TA-like)	0.064054	MSS	Tumor
C166_T_0_0_0_c1_v3_id-AGGATCTCAGGTTTAC	Epi	Epi	cE03	cE03 (Stem/TA-like prolif)	0.0028663	MSS	Tumor
C166_T_0_0_0_c1_v3_id-AGGCATTAGGATGCGT	Epi	Epi	cE01	cE01 (Stem/TA-like)	0.0226301	MSS	Tumor
C166_T_0_0_0_c1_v3_id-AGGCATTAGTGGTGGT	Epi	Epi	cE03	cE03 (Stem/TA-like prolif)	0.0128768	MSS	Tumor
C166_T_0_0_0_c1_v3_id-AGGCATTCACGCGCAT	Epi	Epi	cE01	cE01 (Stem/TA-like)	0.0368682	MSS	Tumor
C166_T_0_0_0_c1_v3_id-AGGCCACAGATGCAGC	Epi	Epi	cE03	cE03 (Stem/TA-like prolif)	0.00137609	MSS	Tumor
C166_T_0_0_0_c1_v3_id-AGGCCACAGCTTGTGT	Epi	Epi	cE03	cE03 (Stem/TA-like prolif)	0.00480634	MSS	Tumor
C166_T_0_0_0_c1_v3_id-AGGCCACCAAAGCAAT	Epi	Epi	cE03	cE03 (Stem/TA-like prolif)	0.00128156	MSS	Tumor
C166_T_0_0_0_c1_v3_id-AGGCCACTCATGCTAG	Epi	Epi	cE03	cE03 (Stem/TA-like prolif)	0.0552008	MSS	Tumor
C166_T_0_0_0_c1_v3_id-AGGCTGCCACATATCG	Epi	Epi	cE03	cE03 (Stem/TA-like prolif)	0.00149656	MSS	Tumor
C166_T_0_0_0_c1_v3_id-AGGGAGTAGGAAGTCC	Epi	Epi	cE01	cE01 (Stem/TA-like)	0.0144654	MSS	Tumor
C166_T_0_0_0_c1_v3_id-AGGGAGTAGGTTGGTG	Epi	Epi	cE03	cE03 (Stem/TA-like prolif)	0.0186194	MSS	Tumor
C166_T_0_0_0_c1_v3_id-AGGGCCTAGGAGTATT	Epi	Epi	cE03	cE03 (Stem/TA-like prolif)	0.00702516	MSS	Tumor
C166_T_0_0_0_c1_v3_id-AGGGCCTCACCTCTAC	Epi	Epi	cE03	cE03 (Stem/TA-like prolif)	0.00686066	MSS	Tumor
C166_T_0_0_0_c1_v3_id-AGGGCCTGTAGCTTAC	Epi	Epi	cE03	cE03 (Stem/TA-like prolif)	0.00143679	MSS	Tumor
C166_T_0_0_0_c1_v3_id-AGGGCCTGTGTCTAAC	Epi	Epi	cE01	cE01 (Stem/TA-like)	0.188761	MSS	Tumor
C166_T_0_0_0_c1_v3_id-AGGGCTCAGACCCTTA	Epi	Epi	cE01	cE01 (Stem/TA-like)	0.0696309	MSS	Tumor
C166_T_0_0_0_c1_v3_id-AGGGCTCAGCTCGCAC	Epi	Epi	cE01	cE01 (Stem/TA-like)	0.00780391	MSS	Tumor
C166_T_0_0_0_c1_v3_id-AGGGCTCCATCGATGT	Epi	Epi	cE03	cE03 (Stem/TA-like prolif)	0.0044846	MSS	Tumor
C166_T_0_0_0_c1_v3_id-AGGGCTCTCCCATGGG	Epi	Epi	cE03	cE03 (Stem/TA-like prolif)	0.000758473	MSS	Tumor
C166_T_0_0_0_c1_v3_id-AGGGCTCTCGGCCCAA	Epi	Epi	cE03	cE03 (Stem/TA-like prolif)	0.00225607	MSS	Tumor
C166_T_0_0_0_c1_v3_id-AGGGTCCCAATCTCGA	Epi	Epi	cE01	cE01 (Stem/TA-like)	0.00193956	MSS	Tumor
C166_T_0_0_0_c1_v3_id-AGGGTGAAGATCGACG	Epi	Epi	cE03	cE03 (Stem/TA-like prolif)	0.0136803	MSS	Tumor
C166_T_0_0_0_c1_v3_id-AGGGTGAAGATGATTG	Epi	Epi	cE01	cE01 (Stem/TA-like)	0.0237241	MSS	Tumor
C166_T_0_0_0_c1_v3_id-AGGGTGACAAATTGGA	Epi	Epi	cE03	cE03 (Stem/TA-like prolif)	0.00100136	MSS	Tumor
C166_T_0_0_0_c1_v3_id-AGGGTGACACATATCG	Epi	Epi	cE02	cE02 (Stem/TA-like/Immature Goblet)	0.0180397	MSS	Tumor
C166_T_0_0_0_c1_v3_id-AGGGTGAGTATCGCTA	Epi	Epi	cE03	cE03 (Stem/TA-like prolif)	0.0105786	MSS	Tumor
C166_T_0_0_0_c1_v3_id-AGGGTGATCAACCGAT	Epi	Epi	cE03	cE03 (Stem/TA-like prolif)	0.0282105	MSS	Tumor
C166_T_0_0_0_c1_v3_id-AGGGTTTAGAGGTCGT	Epi	Epi	cE01	cE01 (Stem/TA-like)	0.00345057	MSS	Tumor
C166_T_0_0_0_c1_v3_id-AGGGTTTAGGGTACGT	Epi	Epi	cE02	cE02 (Stem/TA-like/Immature Goblet)	0.0137216	MSS	Tumor
C166_T_0_0_0_c1_v3_id-AGGGTTTTCGATGCTA	Epi	Epi	cE03	cE03 (Stem/TA-like prolif)	0.0142683	MSS	Tumor
C166_T_0_0_0_c1_v3_id-AGGTAGGGTGCCTGCA	Epi	Epi	cE03	cE03 (Stem/TA-like prolif)	0.00222892	MSS	Tumor
C166_T_0_0_0_c1_v3_id-AGGTAGGTCTTTGCTA	Epi	Epi	cE01	cE01 (Stem/TA-like)	0.0261083	MSS	Tumor
C166_T_0_0_0_c1_v3_id-AGGTCATCAATTTCTC	Epi	Epi	cE03	cE03 (Stem/TA-like prolif)	0.00652833	MSS	Tumor
C166_T_0_0_0_c1_v3_id-AGGTCATGTATACCCA	Epi	Epi	cE03	cE03 (Stem/TA-like prolif)	0.0429162	MSS	Tumor
C166_T_0_0_0_c1_v3_id-AGGTCATGTCGCAACC	Epi	Epi	cE01	cE01 (Stem/TA-like)	0.0171236	MSS	Tumor
C166_T_0_0_0_c1_v3_id-AGGTCATTCCTCACCA	Epi	Epi	cE03	cE03 (Stem/TA-like prolif)	0.0180896	MSS	Tumor
C166_T_0_0_0_c1_v3_id-AGGTCTAAGAGCATAT	Epi	Epi	cE03	cE03 (Stem/TA-like prolif)	0.00459893	MSS	Tumor
C166_T_0_0_0_c1_v3_id-AGGTCTACACTTCAAG	Epi	Epi	cE03	cE03 (Stem/TA-like prolif)	0.0046731	MSS	Tumor
C166_T_0_0_0_c1_v3_id-AGGTCTAGTAGGAGTC	Epi	Epi	cE01	cE01 (Stem/TA-like)	0.0022364	MSS	Tumor
C166_T_0_0_0_c1_v3_id-AGGTCTATCTCGTTTA	Epi	Epi	cE03	cE03 (Stem/TA-like prolif)	0.00129939	MSS	Tumor
C166_T_0_0_0_c1_v3_id-AGGTGTTAGAATTCAG	Epi	Epi	cE01	cE01 (Stem/TA-like)	0.0169002	MSS	Tumor
C166_T_0_0_0_c1_v3_id-AGGTGTTAGAGCTGAC	Epi	Epi	cE03	cE03 (Stem/TA-like prolif)	0.0334613	MSS	Tumor
C166_T_0_0_0_c1_v3_id-AGGTGTTCACCAAATC	Epi	Epi	cE03	cE03 (Stem/TA-like prolif)	0.00410053	MSS	Tumor
C166_T_0_0_0_c1_v3_id-AGGTGTTTCTAAGAAG	Epi	Epi	cE02	cE02 (Stem/TA-like/Immature Goblet)	0.0211777	MSS	Tumor
C166_T_0_0_0_c1_v3_id-AGGTTACAGATTGATG	Epi	Epi	cE01	cE01 (Stem/TA-like)	9.23e-05	MSS	Tumor
C166_T_0_0_0_c1_v3_id-AGGTTACCAGTGGTGA	Epi	Epi	cE03	cE03 (Stem/TA-like prolif)	0.00430296	MSS	Tumor
C166_T_0_0_0_c1_v3_id-AGGTTGTAGTTGCTCA	Epi	Epi	cE01	cE01 (Stem/TA-like)	0.00584899	MSS	Tumor
C166_T_0_0_0_c1_v3_id-AGGTTGTGTCCTACGG	Epi	Epi	cE03	cE03 (Stem/TA-like prolif)	0.000669943	MSS	Tumor
C166_T_0_0_0_c1_v3_id-AGTAACCAGAAACTAC	Epi	Epi	cE01	cE01 (Stem/TA-like)	0.0161995	MSS	Tumor
C166_T_0_0_0_c1_v3_id-AGTAACCAGAGGGCGA	Epi	Epi	cE03	cE03 (Stem/TA-like prolif)	0.00664437	MSS	Tumor
C166_T_0_0_0_c1_v3_id-AGTAACCGTCGCTCGA	Epi	Epi	cE01	cE01 (Stem/TA-like)	0.0259631	MSS	Tumor
C166_T_0_0_0_c1_v3_id-AGTACCAGTATCCTCC	Epi	Epi	cE06	cE06 (Immature Goblet)	0.00793104	MSS	Tumor
C166_T_0_0_0_c1_v3_id-AGTACCATCACTTTGT	Epi	Epi	cE03	cE03 (Stem/TA-like prolif)	0.005967	MSS	Tumor
C166_T_0_0_0_c1_v3_id-AGTACTGCATGATAGA	Epi	Epi	cE03	cE03 (Stem/TA-like prolif)	0.00881729	MSS	Tumor
C166_T_0_0_0_c1_v3_id-AGTACTGGTCTGTCAA	Epi	Epi	cE01	cE01 (Stem/TA-like)	0.0446529	MSS	Tumor
C166_T_0_0_0_c1_v3_id-AGTAGCTAGCCTAACT	Epi	Epi	cE02	cE02 (Stem/TA-like/Immature Goblet)	0.0058706	MSS	Tumor
C166_T_0_0_0_c1_v3_id-AGTAGCTAGTCATACC	Epi	Epi	cE03	cE03 (Stem/TA-like prolif)	0.00446521	MSS	Tumor
C166_T_0_0_0_c1_v3_id-AGTAGCTGTAGGCTGA	Epi	Epi	cE01	cE01 (Stem/TA-like)	0.118932	MSS	Tumor
C166_T_0_0_0_c1_v3_id-AGTCAACCAGTTAGGG	Epi	Epi	cE03	cE03 (Stem/TA-like prolif)	0.0147777	MSS	Tumor
C166_T_0_0_0_c1_v3_id-AGTCAACTCCGAGATT	Epi	Epi	cE03	cE03 (Stem/TA-like prolif)	0.00815154	MSS	Tumor
C166_T_0_0_0_c1_v3_id-AGTCACAAGCCTCTTC	Epi	Epi	cE03	cE03 (Stem/TA-like prolif)	0.00911061	MSS	Tumor
C166_T_0_0_0_c1_v3_id-AGTCACAGTATGGAGC	Epi	Epi	cE01	cE01 (Stem/TA-like)	0.00152948	MSS	Tumor
C166_T_0_0_0_c1_v3_id-AGTCACAGTTTACACG	Epi	Epi	cE01	cE01 (Stem/TA-like)	0.00155997	MSS	Tumor
C166_T_0_0_0_c1_v3_id-AGTCACATCAGATTGC	Epi	Epi	cE01	cE01 (Stem/TA-like)	0.00657387	MSS	Tumor
C166_T_0_0_0_c1_v3_id-AGTCACATCCCGTTGT	Epi	Epi	cE01	cE01 (Stem/TA-like)	0.0379817	MSS	Tumor
C166_T_0_0_0_c1_v3_id-AGTCACATCTGTTGGA	Epi	Epi	cE06	cE06 (Immature Goblet)	0.00974085	MSS	Tumor
C166_T_0_0_0_c1_v3_id-AGTCATGTCGACATTG	Epi	Epi	cE06	cE06 (Immature Goblet)	0.025416	MSS	Tumor
C166_T_0_0_0_c1_v3_id-AGTCATGTCGCTAATG	Epi	Epi	cE03	cE03 (Stem/TA-like prolif)	0.0174169	MSS	Tumor
C166_T_0_0_0_c1_v3_id-AGTCATGTCGGATACT	Epi	Epi	cE03	cE03 (Stem/TA-like prolif)	0.0140474	MSS	Tumor
C166_T_0_0_0_c1_v3_id-AGTCTCCAGCTAGTTC	Epi	Epi	cE01	cE01 (Stem/TA-like)	0.00390143	MSS	Tumor
C166_T_0_0_0_c1_v3_id-AGTCTCCGTCTTCTAT	Epi	Epi	cE01	cE01 (Stem/TA-like)	0.0170546	MSS	Tumor
C166_T_0_0_0_c1_v3_id-AGTGCCGAGCGAAACC	Epi	Epi	cE01	cE01 (Stem/TA-like)	0.00544162	MSS	Tumor
C166_T_0_0_0_c1_v3_id-AGTGCCGCATAGGTAA	Epi	Epi	cE03	cE03 (Stem/TA-like prolif)	0.00395152	MSS	Tumor
C166_T_0_0_0_c1_v3_id-AGTGCCGCATCCGGTG	Epi	Epi	cE03	cE03 (Stem/TA-like prolif)	0.0208567	MSS	Tumor
C166_T_0_0_0_c1_v3_id-AGTGCCGTCCAACCAA	Epi	Epi	cE03	cE03 (Stem/TA-like prolif)	0.00319582	MSS	Tumor
C166_T_0_0_0_c1_v3_id-AGTGTTGAGACCTGGA	Epi	Epi	cE01	cE01 (Stem/TA-like)	0.0121773	MSS	Tumor
C166_T_0_0_0_c1_v3_id-AGTGTTGGTACATACC	Epi	Epi	cE03	cE03 (Stem/TA-like prolif)	0.00356747	MSS	Tumor
C166_T_0_0_0_c1_v3_id-AGTGTTGTCCATCCGT	Epi	Epi	cE03	cE03 (Stem/TA-like prolif)	0.0151607	MSS	Tumor
C166_T_0_0_0_c1_v3_id-AGTTAGCAGGGAGGAC	Epi	Epi	cE03	cE03 (Stem/TA-like prolif)	0.0033181	MSS	Tumor
C166_T_0_0_0_c1_v3_id-AGTTAGCCAATTTCTC	Epi	Epi	cE03	cE03 (Stem/TA-like prolif)	0.00311171	MSS	Tumor
C166_T_0_0_0_c1_v3_id-AGTTAGCGTTCGAGCC	Epi	Epi	cE03	cE03 (Stem/TA-like prolif)	0.00070087	MSS	Tumor
C166_T_0_0_0_c1_v3_id-AGTTAGCGTTGCTAGT	Epi	Epi	cE01	cE01 (Stem/TA-like)	0.0506298	MSS	Tumor
C166_T_0_0_0_c1_v3_id-AGTTAGCTCAGGAAAT	Epi	Epi	cE03	cE03 (Stem/TA-like prolif)	0.00138389	MSS	Tumor
C166_T_0_0_0_c1_v3_id-AGTTAGCTCAGGTAAA	Epi	Epi	cE03	cE03 (Stem/TA-like prolif)	0.00564423	MSS	Tumor
C166_T_0_0_0_c1_v3_id-AGTTCCCAGAATAGTC	Epi	Epi	cE03	cE03 (Stem/TA-like prolif)	0.00173943	MSS	Tumor
C166_T_0_0_0_c1_v3_id-AGTTCCCAGCAAATGT	Epi	Epi	cE03	cE03 (Stem/TA-like prolif)	0.000354711	MSS	Tumor
C166_T_0_0_0_c1_v3_id-AGTTCCCAGTGCTCAT	Epi	Epi	cE03	cE03 (Stem/TA-like prolif)	0.00113245	MSS	Tumor
C166_T_0_0_0_c1_v3_id-AGTTCCCCATTCTCCG	Epi	Epi	cE01	cE01 (Stem/TA-like)	0.00178222	MSS	Tumor
C166_T_0_0_0_c1_v3_id-AGTTCCCGTTGGCTAT	Epi	Epi	cE02	cE02 (Stem/TA-like/Immature Goblet)	0.0229579	MSS	Tumor
C166_T_0_0_0_c1_v3_id-AGTTCGAAGCGCCTTG	Epi	Epi	cE01	cE01 (Stem/TA-like)	0.0102328	MSS	Tumor
C166_T_0_0_0_c1_v3_id-AGTTCGAGTCAACCAT	Epi	Epi	cE03	cE03 (Stem/TA-like prolif)	0.00789556	MSS	Tumor
C166_T_0_0_0_c1_v3_id-AGTTCGAGTCGAGTTT	Epi	Epi	cE02	cE02 (Stem/TA-like/Immature Goblet)	0.0728812	MSS	Tumor
C166_T_0_0_0_c1_v3_id-AGTTCGAGTTTCGACA	Epi	Epi	cE03	cE03 (Stem/TA-like prolif)	0.0253492	MSS	Tumor
C166_T_0_0_0_c1_v3_id-AGTTCGATCACCGCTT	Epi	Epi	cE01	cE01 (Stem/TA-like)	0.00537976	MSS	Tumor
C166_T_0_0_0_c1_v3_id-ATACCGAGTCCTCCTA	Epi	Epi	cE03	cE03 (Stem/TA-like prolif)	0.0150725	MSS	Tumor
C166_T_0_0_0_c1_v3_id-ATACCGATCCACACAA	Epi	Epi	cE01	cE01 (Stem/TA-like)	0.0264065	MSS	Tumor
C166_T_0_0_0_c1_v3_id-ATACCGATCGTTCATT	Epi	Epi	cE02	cE02 (Stem/TA-like/Immature Goblet)	0.0049056	MSS	Tumor
C166_T_0_0_0_c1_v3_id-ATACCTTCACACCGCA	Epi	Epi	cE03	cE03 (Stem/TA-like prolif)	0.022271	MSS	Tumor
C166_T_0_0_0_c1_v3_id-ATACTTCGTAGATTAG	Epi	Epi	cE03	cE03 (Stem/TA-like prolif)	0.0115218	MSS	Tumor
C166_T_0_0_0_c1_v3_id-ATACTTCGTCAGGCAA	Epi	Epi	cE01	cE01 (Stem/TA-like)	0.0133054	MSS	Tumor
C166_T_0_0_0_c1_v3_id-ATACTTCTCTCTTAAC	Epi	Epi	cE01	cE01 (Stem/TA-like)	0.0365475	MSS	Tumor
C166_T_0_0_0_c1_v3_id-ATAGACCAGGAGCTGT	Epi	Epi	cE02	cE02 (Stem/TA-like/Immature Goblet)	0.0013785	MSS	Tumor
C166_T_0_0_0_c1_v3_id-ATAGACCAGGTTCCGC	Epi	Epi	cE02	cE02 (Stem/TA-like/Immature Goblet)	0.009474	MSS	Tumor
C166_T_0_0_0_c1_v3_id-ATAGACCCACATTGTG	Epi	Epi	cE02	cE02 (Stem/TA-like/Immature Goblet)	0.0146509	MSS	Tumor
C166_T_0_0_0_c1_v3_id-ATAGACCCAGAGTCAG	Epi	Epi	cE02	cE02 (Stem/TA-like/Immature Goblet)	0.0150491	MSS	Tumor
C166_T_0_0_0_c1_v3_id-ATAGAGAAGTCTCGTA	Epi	Epi	cE03	cE03 (Stem/TA-like prolif)	0.00555636	MSS	Tumor
C166_T_0_0_0_c1_v3_id-ATAGAGAGTCAAGCGA	Epi	Epi	cE01	cE01 (Stem/TA-like)	0.0215401	MSS	Tumor
C166_T_0_0_0_c1_v3_id-ATAGAGAGTGATTCTG	Epi	Epi	cE03	cE03 (Stem/TA-like prolif)	0.119968	MSS	Tumor
C166_T_0_0_0_c1_v3_id-ATAGGCTAGCACGATG	Epi	Epi	cE03	cE03 (Stem/TA-like prolif)	0.00516626	MSS	Tumor
C166_T_0_0_0_c1_v3_id-ATAGGCTGTGCCCACA	Epi	Epi	cE02	cE02 (Stem/TA-like/Immature Goblet)	0.00455523	MSS	Tumor
C166_T_0_0_0_c1_v3_id-ATAGGCTGTGGTCCGT	Epi	Epi	cE01	cE01 (Stem/TA-like)	0.0201829	MSS	Tumor
C166_T_0_0_0_c1_v3_id-ATATCCTAGCGCCCAT	Epi	Epi	cE01	cE01 (Stem/TA-like)	0.0021039	MSS	Tumor
C166_T_0_0_0_c1_v3_id-ATATCCTCACATGGTT	Epi	Epi	cE01	cE01 (Stem/TA-like)	0.00567504	MSS	Tumor
C166_T_0_0_0_c1_v3_id-ATATCCTCATGGGCAA	Epi	Epi	cE01	cE01 (Stem/TA-like)	0.00103888	MSS	Tumor
C166_T_0_0_0_c1_v3_id-ATCACAGCAGGTGACA	Epi	Epi	cE01	cE01 (Stem/TA-like)	0.00457467	MSS	Tumor
C166_T_0_0_0_c1_v3_id-ATCACAGGTACTCGTA	Epi	Epi	cE03	cE03 (Stem/TA-like prolif)	0.00815742	MSS	Tumor
C166_T_0_0_0_c1_v3_id-ATCACAGGTCCGACGT	Epi	Epi	cE01	cE01 (Stem/TA-like)	0.0893435	MSS	Tumor
C166_T_0_0_0_c1_v3_id-ATCACGAAGATTTGCC	Epi	Epi	cE03	cE03 (Stem/TA-like prolif)	0.00891005	MSS	Tumor
C166_T_0_0_0_c1_v3_id-ATCACGAAGGGCCTCT	Epi	Epi	cE01	cE01 (Stem/TA-like)	0.0150931	MSS	Tumor
C166_T_0_0_0_c1_v3_id-ATCACGAGTCACCACG	Epi	Epi	cE01	cE01 (Stem/TA-like)	0.01152	MSS	Tumor
C166_T_0_0_0_c1_v3_id-ATCACTTAGAAGAACG	Epi	Epi	cE03	cE03 (Stem/TA-like prolif)	0.0279085	MSS	Tumor
C166_T_0_0_0_c1_v3_id-ATCACTTAGAGCATTA	Epi	Epi	cE03	cE03 (Stem/TA-like prolif)	0.00538453	MSS	Tumor
C166_T_0_0_0_c1_v3_id-ATCACTTAGTGCCTCG	Epi	Epi	cE03	cE03 (Stem/TA-like prolif)	0.0225578	MSS	Tumor
C166_T_0_0_0_c1_v3_id-ATCACTTAGTGTGTTC	Epi	Epi	cE03	cE03 (Stem/TA-like prolif)	0.00472623	MSS	Tumor
C166_T_0_0_0_c1_v3_id-ATCAGGTCATGACGGA	Epi	Epi	cE01	cE01 (Stem/TA-like)	0.00202737	MSS	Tumor
C166_T_0_0_0_c1_v3_id-ATCAGGTCATTAGGAA	Epi	Epi	cE03	cE03 (Stem/TA-like prolif)	0.00150051	MSS	Tumor
C166_T_0_0_0_c1_v3_id-ATCATTCAGACTCTAC	Epi	Epi	cE01	cE01 (Stem/TA-like)	0.0233239	MSS	Tumor
C166_T_0_0_0_c1_v3_id-ATCATTCCAACTGCCG	Epi	Epi	cE03	cE03 (Stem/TA-like prolif)	0.00462783	MSS	Tumor
C166_T_0_0_0_c1_v3_id-ATCATTCCAGCTATAC	Epi	Epi	cE03	cE03 (Stem/TA-like prolif)	0.00471962	MSS	Tumor
C166_T_0_0_0_c1_v3_id-ATCATTCGTTAAACCC	Epi	Epi	cE01	cE01 (Stem/TA-like)	0.0233439	MSS	Tumor
C166_T_0_0_0_c1_v3_id-ATCCACCAGAAGCTGC	Epi	Epi	cE01	cE01 (Stem/TA-like)	0.00538109	MSS	Tumor
C166_T_0_0_0_c1_v3_id-ATCCACCAGGGTCAAC	Epi	Epi	cE01	cE01 (Stem/TA-like)	0.0190269	MSS	Tumor
C166_T_0_0_0_c1_v3_id-ATCCACCAGGTTCCGC	Epi	Epi	cE03	cE03 (Stem/TA-like prolif)	0.0110899	MSS	Tumor
C166_T_0_0_0_c1_v3_id-ATCCACCCAATTCTTC	Epi	Epi	cE03	cE03 (Stem/TA-like prolif)	0.00218665	MSS	Tumor
C166_T_0_0_0_c1_v3_id-ATCCACCCACTCTCGT	Epi	Epi	cE03	cE03 (Stem/TA-like prolif)	0.00437113	MSS	Tumor
C166_T_0_0_0_c1_v3_id-ATCCACCCAGCTAACT	Epi	Epi	cE03	cE03 (Stem/TA-like prolif)	0.0227843	MSS	Tumor
C166_T_0_0_0_c1_v3_id-ATCCACCTCGAATCCA	Epi	Epi	cE01	cE01 (Stem/TA-like)	0.0372897	MSS	Tumor
C166_T_0_0_0_c1_v3_id-ATCCATTAGACCTTTG	Epi	Epi	cE01	cE01 (Stem/TA-like)	0.0190676	MSS	Tumor
C166_T_0_0_0_c1_v3_id-ATCCATTAGTAATCCC	Epi	Epi	cE03	cE03 (Stem/TA-like prolif)	0.0101194	MSS	Tumor
C166_T_0_0_0_c1_v3_id-ATCCCTGAGTAGTGCG	Epi	Epi	cE02	cE02 (Stem/TA-like/Immature Goblet)	0.00335275	MSS	Tumor
C166_T_0_0_0_c1_v3_id-ATCCCTGGTCTCACGG	Epi	Epi	cE03	cE03 (Stem/TA-like prolif)	0.0193307	MSS	Tumor
C166_T_0_0_0_c1_v3_id-ATCCCTGTCGTGGACC	Epi	Epi	cE01	cE01 (Stem/TA-like)	0.00214948	MSS	Tumor
C166_T_0_0_0_c1_v3_id-ATCCGTCCATGTGGCC	Epi	Epi	cE01	cE01 (Stem/TA-like)	0.00261042	MSS	Tumor
C166_T_0_0_0_c1_v3_id-ATCCGTCCATTGACTG	Epi	Epi	cE03	cE03 (Stem/TA-like prolif)	0.00327064	MSS	Tumor
C166_T_0_0_0_c1_v3_id-ATCCGTCTCCAGGACC	Epi	Epi	cE01	cE01 (Stem/TA-like)	0.0566448	MSS	Tumor
C166_T_0_0_0_c1_v3_id-ATCCGTCTCCCGAAAT	Epi	Epi	cE01	cE01 (Stem/TA-like)	0.00647674	MSS	Tumor
C166_T_0_0_0_c1_v3_id-ATCCTATCACAGTGTT	Epi	Epi	cE01	cE01 (Stem/TA-like)	0.00283637	MSS	Tumor
C166_T_0_0_0_c1_v3_id-ATCCTATGTATCACGT	Epi	Epi	cE01	cE01 (Stem/TA-like)	0.00493086	MSS	Tumor
C166_T_0_0_0_c1_v3_id-ATCCTATTCACAAGAA	Epi	Epi	cE03	cE03 (Stem/TA-like prolif)	0.00439132	MSS	Tumor
C166_T_0_0_0_c1_v3_id-ATCGATGCATCACCAA	Epi	Epi	cE03	cE03 (Stem/TA-like prolif)	0.00143056	MSS	Tumor
C166_T_0_0_0_c1_v3_id-ATCGATGGTTGTTGCA	Epi	Epi	cE01	cE01 (Stem/TA-like)	0.00636047	MSS	Tumor
C166_T_0_0_0_c1_v3_id-ATCGCCTGTAGGATAT	Epi	Epi	cE01	cE01 (Stem/TA-like)	0.0363367	MSS	Tumor
C166_T_0_0_0_c1_v3_id-ATCGGATCAGAACTAA	Epi	Epi	cE03	cE03 (Stem/TA-like prolif)	0.0050381	MSS	Tumor
C166_T_0_0_0_c1_v3_id-ATCGGATGTTACCCAA	Epi	Epi	cE03	cE03 (Stem/TA-like prolif)	0.00303336	MSS	Tumor
C166_T_0_0_0_c1_v3_id-ATCGGATGTTGACTGT	Epi	Epi	cE03	cE03 (Stem/TA-like prolif)	0.0198199	MSS	Tumor
C166_T_0_0_0_c1_v3_id-ATCGGATTCAATCTCT	Epi	Epi	cE01	cE01 (Stem/TA-like)	0.0340157	MSS	Tumor
C166_T_0_0_0_c1_v3_id-ATCGGCGGTGAGATTA	Epi	Epi	cE01	cE01 (Stem/TA-like)	0.0190109	MSS	Tumor
C166_T_0_0_0_c1_v3_id-ATCGGCGTCCGCCTAT	Epi	Epi	cE03	cE03 (Stem/TA-like prolif)	0.00514765	MSS	Tumor
C166_T_0_0_0_c1_v3_id-ATCGTAGAGGCAGCTA	Epi	Epi	cE01	cE01 (Stem/TA-like)	0.00731663	MSS	Tumor
C166_T_0_0_0_c1_v3_id-ATCGTGACATCCGGCA	Epi	Epi	cE01	cE01 (Stem/TA-like)	0.0153009	MSS	Tumor
C166_T_0_0_0_c1_v3_id-ATCGTGAGTTTACCAG	Epi	Epi	cE03	cE03 (Stem/TA-like prolif)	0.000739446	MSS	Tumor
C166_T_0_0_0_c1_v3_id-ATCTCTAGTCACGTGC	Epi	Epi	cE02	cE02 (Stem/TA-like/Immature Goblet)	0.0162657	MSS	Tumor
C166_T_0_0_0_c1_v3_id-ATCTCTAGTTTACCAG	Epi	Epi	cE03	cE03 (Stem/TA-like prolif)	0.0273176	MSS	Tumor
C166_T_0_0_0_c1_v3_id-ATCTCTATCCGTATGA	Epi	Epi	cE01	cE01 (Stem/TA-like)	0.0800837	MSS	Tumor
C166_T_0_0_0_c1_v3_id-ATCTTCAGTGTGTCGC	Epi	Epi	cE02	cE02 (Stem/TA-like/Immature Goblet)	0.00847634	MSS	Tumor
C166_T_0_0_0_c1_v3_id-ATGAAAGCATTCAGGT	Epi	Epi	cE01	cE01 (Stem/TA-like)	0.00725273	MSS	Tumor
C166_T_0_0_0_c1_v3_id-ATGAAAGTCGCAGTGC	Epi	Epi	cE03	cE03 (Stem/TA-like prolif)	0.0351665	MSS	Tumor
C166_T_0_0_0_c1_v3_id-ATGACCAAGACCTCAT	Epi	Epi	cE01	cE01 (Stem/TA-like)	0.0075075	MSS	Tumor
C166_T_0_0_0_c1_v3_id-ATGACCAAGCTGAGTG	Epi	Epi	cE03	cE03 (Stem/TA-like prolif)	0.00738538	MSS	Tumor
C166_T_0_0_0_c1_v3_id-ATGACCACAACTGGTT	Epi	Epi	cE01	cE01 (Stem/TA-like)	0.0054094	MSS	Tumor
C166_T_0_0_0_c1_v3_id-ATGACCACAGTCAGAG	Epi	Epi	cE03	cE03 (Stem/TA-like prolif)	0.00999622	MSS	Tumor
C166_T_0_0_0_c1_v3_id-ATGACCAGTCAGGTAG	Epi	Epi	cE01	cE01 (Stem/TA-like)	0.00361895	MSS	Tumor
C166_T_0_0_0_c1_v3_id-ATGAGTCAGTGAGGCT	Epi	Epi	cE03	cE03 (Stem/TA-like prolif)	0.000300521	MSS	Tumor
C166_T_0_0_0_c1_v3_id-ATGAGTCAGTGGAAAG	Epi	Epi	cE03	cE03 (Stem/TA-like prolif)	0.00562497	MSS	Tumor
C166_T_0_0_0_c1_v3_id-ATGAGTCCATTGCAAC	Epi	Epi	cE03	cE03 (Stem/TA-like prolif)	0.0154563	MSS	Tumor
C166_T_0_0_0_c1_v3_id-ATGATCGCACCGTGAC	Epi	Epi	cE01	cE01 (Stem/TA-like)	0.030952	MSS	Tumor
C166_T_0_0_0_c1_v3_id-ATGCATGCAATTAGGA	Epi	Epi	cE03	cE03 (Stem/TA-like prolif)	0.00481111	MSS	Tumor
C166_T_0_0_0_c1_v3_id-ATGCATGGTAGCTGCC	Epi	Epi	cE01	cE01 (Stem/TA-like)	0.0234003	MSS	Tumor
C166_T_0_0_0_c1_v3_id-ATGCCTCGTGAGATCG	Epi	Epi	cE03	cE03 (Stem/TA-like prolif)	0.0510258	MSS	Tumor
C166_T_0_0_0_c1_v3_id-ATGCCTCTCTGCGATA	Epi	Epi	cE01	cE01 (Stem/TA-like)	0.116748	MSS	Tumor
C166_T_0_0_0_c1_v3_id-ATGCGATAGCGTATAA	Epi	Epi	cE01	cE01 (Stem/TA-like)	0.00547161	MSS	Tumor
C166_T_0_0_0_c1_v3_id-ATGCGATGTACAAACA	Epi	Epi	cE01	cE01 (Stem/TA-like)	0.00499596	MSS	Tumor
C166_T_0_0_0_c1_v3_id-ATGCGATGTTAAGGGC	Epi	Epi	cE01	cE01 (Stem/TA-like)	0.167915	MSS	Tumor
C166_T_0_0_0_c1_v3_id-ATGCGATTCCATGCAA	Epi	Epi	cE03	cE03 (Stem/TA-like prolif)	0.00634643	MSS	Tumor
C166_T_0_0_0_c1_v3_id-ATGGAGGGTAATACCC	Epi	Epi	cE01	cE01 (Stem/TA-like)	0.0296205	MSS	Tumor
C166_T_0_0_0_c1_v3_id-ATGGAGGGTCTACGTA	Epi	Epi	cE03	cE03 (Stem/TA-like prolif)	0.0245833	MSS	Tumor
C166_T_0_0_0_c1_v3_id-ATGGAGGGTTCGCGTG	Epi	Epi	cE03	cE03 (Stem/TA-like prolif)	0.0198909	MSS	Tumor
C166_T_0_0_0_c1_v3_id-ATGGATCAGGCATCAG	Epi	Epi	cE01	cE01 (Stem/TA-like)	0.00626527	MSS	Tumor
C166_T_0_0_0_c1_v3_id-ATGGATCTCAAAGCCT	Epi	Epi	cE03	cE03 (Stem/TA-like prolif)	0.00911397	MSS	Tumor
C166_T_0_0_0_c1_v3_id-ATGGGAGAGCACTCTA	Epi	Epi	cE03	cE03 (Stem/TA-like prolif)	0.00946144	MSS	Tumor
C166_T_0_0_0_c1_v3_id-ATGGGAGCAATACAGA	Epi	Epi	cE01	cE01 (Stem/TA-like)	0.00721758	MSS	Tumor
C166_T_0_0_0_c1_v3_id-ATGGGAGCATCCGGTG	Epi	Epi	cE03	cE03 (Stem/TA-like prolif)	0.00485473	MSS	Tumor
C166_T_0_0_0_c1_v3_id-ATGGGAGGTAGAAACT	Epi	Epi	cE03	cE03 (Stem/TA-like prolif)	0.00147636	MSS	Tumor
C166_T_0_0_0_c1_v3_id-ATGGGAGGTGGCACTC	Epi	Epi	cE03	cE03 (Stem/TA-like prolif)	0.00512039	MSS	Tumor
C166_T_0_0_0_c1_v3_id-ATGGGAGGTGGGATTG	Epi	Epi	cE03	cE03 (Stem/TA-like prolif)	0.00322979	MSS	Tumor
C166_T_0_0_0_c1_v3_id-ATGGGAGGTGTGAGCA	Epi	Epi	cE01	cE01 (Stem/TA-like)	0.0548967	MSS	Tumor
C166_T_0_0_0_c1_v3_id-ATGGGAGTCACCCTCA	Epi	Epi	cE02	cE02 (Stem/TA-like/Immature Goblet)	0.0333452	MSS	Tumor
C166_T_0_0_0_c1_v3_id-ATGGGAGTCTTCCCAG	Epi	Epi	cE01	cE01 (Stem/TA-like)	0.00401664	MSS	Tumor
C166_T_0_0_0_c1_v3_id-ATGGGTTAGCAAGTGC	Epi	Epi	cE03	cE03 (Stem/TA-like prolif)	0.00495982	MSS	Tumor
C166_T_0_0_0_c1_v3_id-ATGGGTTAGGCTCAAG	Epi	Epi	cE01	cE01 (Stem/TA-like)	0.0370287	MSS	Tumor
C166_T_0_0_0_c1_v3_id-ATGGGTTTCATCCTAT	Epi	Epi	cE02	cE02 (Stem/TA-like/Immature Goblet)	0.0054769	MSS	Tumor
C166_T_0_0_0_c1_v3_id-ATGTCCCGTTCAAGTC	Epi	Epi	cE03	cE03 (Stem/TA-like prolif)	0.0850973	MSS	Tumor
C166_T_0_0_0_c1_v3_id-ATGTCCCTCATTCATC	Epi	Epi	cE03	cE03 (Stem/TA-like prolif)	0.00152033	MSS	Tumor
C166_T_0_0_0_c1_v3_id-ATGTCCCTCCTACACC	Epi	Epi	cE03	cE03 (Stem/TA-like prolif)	0.0292015	MSS	Tumor
C166_T_0_0_0_c1_v3_id-ATGTCTTGTCATACCA	Epi	Epi	cE01	cE01 (Stem/TA-like)	0.0102391	MSS	Tumor
C166_T_0_0_0_c1_v3_id-ATGTCTTGTGAGCAGT	Epi	Epi	cE03	cE03 (Stem/TA-like prolif)	0.00124194	MSS	Tumor
C166_T_0_0_0_c1_v3_id-ATGTCTTGTTGGATCT	Epi	Epi	cE03	cE03 (Stem/TA-like prolif)	0.00885771	MSS	Tumor
C166_T_0_0_0_c1_v3_id-ATGTCTTTCGTGGGTC	Epi	Epi	cE03	cE03 (Stem/TA-like prolif)	0.00230106	MSS	Tumor
C166_T_0_0_0_c1_v3_id-ATTACCTGTCACTAGT	Epi	Epi	cE03	cE03 (Stem/TA-like prolif)	0.00686776	MSS	Tumor
C166_T_0_0_0_c1_v3_id-ATTACCTGTCGATTTG	Epi	Epi	cE01	cE01 (Stem/TA-like)	0.002582	MSS	Tumor
C166_T_0_0_0_c1_v3_id-ATTACCTTCATTGCGA	Epi	Epi	cE03	cE03 (Stem/TA-like prolif)	0.00849708	MSS	Tumor
C166_T_0_0_0_c1_v3_id-ATTACTCGTAATTAGG	Epi	Epi	cE01	cE01 (Stem/TA-like)	0.00805318	MSS	Tumor
C166_T_0_0_0_c1_v3_id-ATTACTCTCCCAAGCG	Epi	Epi	cE03	cE03 (Stem/TA-like prolif)	0.0933627	MSS	Tumor
C166_T_0_0_0_c1_v3_id-ATTATCCAGGATGTTA	Epi	Epi	cE03	cE03 (Stem/TA-like prolif)	0.00524803	MSS	Tumor
C166_T_0_0_0_c1_v3_id-ATTCAGGGTGAGCCAA	Epi	Epi	cE02	cE02 (Stem/TA-like/Immature Goblet)	0.00346313	MSS	Tumor
C166_T_0_0_0_c1_v3_id-ATTCATCCAAAGAGTT	Epi	Epi	cE03	cE03 (Stem/TA-like prolif)	0.0139166	MSS	Tumor
C166_T_0_0_0_c1_v3_id-ATTCATCGTTCTTGTT	Epi	Epi	cE06	cE06 (Immature Goblet)	0.00221621	MSS	Tumor
C166_T_0_0_0_c1_v3_id-ATTCATCTCACCACAA	Epi	Epi	cE03	cE03 (Stem/TA-like prolif)	0.000969613	MSS	Tumor
C166_T_0_0_0_c1_v3_id-ATTCATCTCCTGCTAC	Epi	Epi	cE02	cE02 (Stem/TA-like/Immature Goblet)	0.00905005	MSS	Tumor
C166_T_0_0_0_c1_v3_id-ATTCCATAGTCACTCA	Epi	Epi	cE03	cE03 (Stem/TA-like prolif)	0.00840165	MSS	Tumor
C166_T_0_0_0_c1_v3_id-ATTCCATCAACACGAG	Epi	Epi	cE03	cE03 (Stem/TA-like prolif)	0.00388973	MSS	Tumor
C166_T_0_0_0_c1_v3_id-ATTCCATCACTGGATT	Epi	Epi	cE03	cE03 (Stem/TA-like prolif)	0.0115455	MSS	Tumor
C166_T_0_0_0_c1_v3_id-ATTCCATGTGAGGCAT	Epi	Epi	cE02	cE02 (Stem/TA-like/Immature Goblet)	0.000727573	MSS	Tumor
C166_T_0_0_0_c1_v3_id-ATTCCCGAGTGTGTTC	Epi	Epi	cE01	cE01 (Stem/TA-like)	0.0106158	MSS	Tumor
C166_T_0_0_0_c1_v3_id-ATTCCCGCAGTTACCA	Epi	Epi	cE01	cE01 (Stem/TA-like)	0.000104434	MSS	Tumor
C166_T_0_0_0_c1_v3_id-ATTCCTAAGCTAGATA	Epi	Epi	cE01	cE01 (Stem/TA-like)	0.254708	MSS	Tumor
C166_T_0_0_0_c1_v3_id-ATTCCTACAATCGAAA	Epi	Epi	cE03	cE03 (Stem/TA-like prolif)	0.0217788	MSS	Tumor
C166_T_0_0_0_c1_v3_id-ATTCCTATCGCACGGT	Epi	Epi	cE03	cE03 (Stem/TA-like prolif)	0.00873018	MSS	Tumor
C166_T_0_0_0_c1_v3_id-ATTCGTTCATCCTATT	Epi	Epi	cE03	cE03 (Stem/TA-like prolif)	0.00592226	MSS	Tumor
C166_T_0_0_0_c1_v3_id-ATTCGTTGTATCAGGG	Epi	Epi	cE01	cE01 (Stem/TA-like)	0.00569227	MSS	Tumor
C166_T_0_0_0_c1_v3_id-ATTCGTTGTCTAGTGT	Epi	Epi	cE01	cE01 (Stem/TA-like)	0.0040706	MSS	Tumor
C166_T_0_0_0_c1_v3_id-ATTCGTTTCATTACGG	Epi	Epi	cE03	cE03 (Stem/TA-like prolif)	0.00107142	MSS	Tumor
C166_T_0_0_0_c1_v3_id-ATTCTACCAGTGAGCA	Epi	Epi	cE03	cE03 (Stem/TA-like prolif)	0.00258298	MSS	Tumor
C166_T_0_0_0_c1_v3_id-ATTCTACTCTACGCAA	Epi	Epi	cE03	cE03 (Stem/TA-like prolif)	0.0171932	MSS	Tumor
C166_T_0_0_0_c1_v3_id-ATTCTTGCAAGTCATC	Epi	Epi	cE03	cE03 (Stem/TA-like prolif)	0.0107203	MSS	Tumor
C166_T_0_0_0_c1_v3_id-ATTCTTGGTTTAGACC	Epi	Epi	cE03	cE03 (Stem/TA-like prolif)	0.00375701	MSS	Tumor
C166_T_0_0_0_c1_v3_id-ATTGGGTAGACTTCAC	Epi	Epi	cE01	cE01 (Stem/TA-like)	0.0313739	MSS	Tumor
C166_T_0_0_0_c1_v3_id-ATTTACCCAGGTGTTT	Epi	Epi	cE03	cE03 (Stem/TA-like prolif)	0.0110121	MSS	Tumor
C166_T_0_0_0_c1_v3_id-ATTTCACAGATAGCAT	Epi	Epi	cE03	cE03 (Stem/TA-like prolif)	0.0176295	MSS	Tumor
C166_T_0_0_0_c1_v3_id-ATTTCACCACATCATG	Epi	Epi	cE03	cE03 (Stem/TA-like prolif)	0.0194354	MSS	Tumor
C166_T_0_0_0_c1_v3_id-CAAAGAAAGAGCAGCT	Epi	Epi	cE01	cE01 (Stem/TA-like)	0.0101337	MSS	Tumor
C166_T_0_0_0_c1_v3_id-CAAAGAAAGCCTATTG	Epi	Epi	cE03	cE03 (Stem/TA-like prolif)	0.0138076	MSS	Tumor
C166_T_0_0_0_c1_v3_id-CAAAGAAAGTTTCGGT	Epi	Epi	cE03	cE03 (Stem/TA-like prolif)	0.000792046	MSS	Tumor
C166_T_0_0_0_c1_v3_id-CAAAGAACACCGGTCA	Epi	Epi	cE01	cE01 (Stem/TA-like)	0.00501292	MSS	Tumor
C166_T_0_0_0_c1_v3_id-CAAAGAATCATCCCGT	Epi	Epi	cE01	cE01 (Stem/TA-like)	0.0322787	MSS	Tumor
C166_T_0_0_0_c1_v3_id-CAACAACGTACGATGG	Epi	Epi	cE03	cE03 (Stem/TA-like prolif)	0.0014499	MSS	Tumor
C166_T_0_0_0_c1_v3_id-CAACAGTAGAAGTATC	Epi	Epi	cE01	cE01 (Stem/TA-like)	0.00735726	MSS	Tumor
C166_T_0_0_0_c1_v3_id-CAACAGTCACCAAATC	Epi	Epi	cE02	cE02 (Stem/TA-like/Immature Goblet)	0.0218121	MSS	Tumor
C166_T_0_0_0_c1_v3_id-CAACAGTGTCTTCCGT	Epi	Epi	cE03	cE03 (Stem/TA-like prolif)	0.00315174	MSS	Tumor
C166_T_0_0_0_c1_v3_id-CAACAGTGTGAATGTA	Epi	Epi	cE03	cE03 (Stem/TA-like prolif)	0.00662183	MSS	Tumor
C166_T_0_0_0_c1_v3_id-CAACAGTTCTAACGGT	Epi	Epi	cE02	cE02 (Stem/TA-like/Immature Goblet)	0.00952465	MSS	Tumor
C166_T_0_0_0_c1_v3_id-CAACCAAGTGCATTTG	Epi	Epi	cE03	cE03 (Stem/TA-like prolif)	0.0231115	MSS	Tumor
C166_T_0_0_0_c1_v3_id-CAACCAAGTTCGGCTG	Epi	Epi	cE01	cE01 (Stem/TA-like)	0.0649318	MSS	Tumor
C166_T_0_0_0_c1_v3_id-CAACCTCAGGCTAACG	Epi	Epi	cE01	cE01 (Stem/TA-like)	0.0161225	MSS	Tumor
C166_T_0_0_0_c1_v3_id-CAACCTCCAAAGGATT	Epi	Epi	cE01	cE01 (Stem/TA-like)	0.0597119	MSS	Tumor
C166_T_0_0_0_c1_v3_id-CAACCTCCATTCTGTT	Epi	Epi	cE03	cE03 (Stem/TA-like prolif)	0.00289305	MSS	Tumor
C166_T_0_0_0_c1_v3_id-CAACCTCTCTTCGCTG	Epi	Epi	cE03	cE03 (Stem/TA-like prolif)	0.01614	MSS	Tumor
C166_T_0_0_0_c1_v3_id-CAACGATCAACCGTAT	Epi	Epi	cE03	cE03 (Stem/TA-like prolif)	0.00216712	MSS	Tumor
C166_T_0_0_0_c1_v3_id-CAACGATCATCTCATT	Epi	Epi	cE03	cE03 (Stem/TA-like prolif)	0.00633116	MSS	Tumor
C166_T_0_0_0_c1_v3_id-CAACGATGTACGTACT	Epi	Epi	cE02	cE02 (Stem/TA-like/Immature Goblet)	0.0192032	MSS	Tumor
C166_T_0_0_0_c1_v3_id-CAACGATGTGCCCAGT	Epi	Epi	cE01	cE01 (Stem/TA-like)	0.0250007	MSS	Tumor
C166_T_0_0_0_c1_v3_id-CAACGATGTGGCATCC	Epi	Epi	cE01	cE01 (Stem/TA-like)	0.0136102	MSS	Tumor
C166_T_0_0_0_c1_v3_id-CAACGGCAGCCATTGT	Epi	Epi	cE01	cE01 (Stem/TA-like)	0.00325919	MSS	Tumor
C166_T_0_0_0_c1_v3_id-CAACGGCTCGAGAGAC	Epi	Epi	cE03	cE03 (Stem/TA-like prolif)	0.00170193	MSS	Tumor
C166_T_0_0_0_c1_v3_id-CAAGACTGTCGAGCAA	Epi	Epi	cE03	cE03 (Stem/TA-like prolif)	0.00219829	MSS	Tumor
C166_T_0_0_0_c1_v3_id-CAAGACTTCGAACCAT	Epi	Epi	cE03	cE03 (Stem/TA-like prolif)	0.000457446	MSS	Tumor
C166_T_0_0_0_c1_v3_id-CAAGAGGTCTGAGAGG	Epi	Epi	cE03	cE03 (Stem/TA-like prolif)	0.0153222	MSS	Tumor
C166_T_0_0_0_c1_v3_id-CAAGCTAAGACGGATC	Epi	Epi	cE01	cE01 (Stem/TA-like)	0.0200991	MSS	Tumor
C166_T_0_0_0_c1_v3_id-CAAGCTAAGGCACCAA	Epi	Epi	cE03	cE03 (Stem/TA-like prolif)	0.0190621	MSS	Tumor
C166_T_0_0_0_c1_v3_id-CAAGCTACAAGACCGA	Epi	Epi	cE01	cE01 (Stem/TA-like)	0.00290583	MSS	Tumor
C166_T_0_0_0_c1_v3_id-CAAGCTATCGCCACTT	Epi	Epi	cE03	cE03 (Stem/TA-like prolif)	0.0376711	MSS	Tumor
C166_T_0_0_0_c1_v3_id-CAAGGGAAGACATAGT	Epi	Epi	cE01	cE01 (Stem/TA-like)	0.0608555	MSS	Tumor
C166_T_0_0_0_c1_v3_id-CAAGGGAAGTCTAACC	Epi	Epi	cE03	cE03 (Stem/TA-like prolif)	0.0657474	MSS	Tumor
C166_T_0_0_0_c1_v3_id-CAAGGGAAGTTACTCG	Epi	Epi	cE03	cE03 (Stem/TA-like prolif)	0.00630567	MSS	Tumor
C166_T_0_0_0_c1_v3_id-CAAGGGACACAAATCC	Epi	Epi	cE01	cE01 (Stem/TA-like)	0.00958882	MSS	Tumor
C166_T_0_0_0_c1_v3_id-CAAGGGACATCATGAC	Epi	Epi	cE02	cE02 (Stem/TA-like/Immature Goblet)	0.00811643	MSS	Tumor
C166_T_0_0_0_c1_v3_id-CAAGGGAGTTGACTAC	Epi	Epi	cE03	cE03 (Stem/TA-like prolif)	0.00515466	MSS	Tumor
C166_T_0_0_0_c1_v3_id-CAAGGGATCGCTGTCT	Epi	Epi	cE03	cE03 (Stem/TA-like prolif)	0.0836234	MSS	Tumor
C166_T_0_0_0_c1_v3_id-CAAGGGATCGGAGTGA	Epi	Epi	cE03	cE03 (Stem/TA-like prolif)	0.0580323	MSS	Tumor
C166_T_0_0_0_c1_v3_id-CAATACGAGTCGGGAT	Epi	Epi	cE03	cE03 (Stem/TA-like prolif)	0.00673552	MSS	Tumor
C166_T_0_0_0_c1_v3_id-CAATACGTCATCGCTC	Epi	Epi	cE03	cE03 (Stem/TA-like prolif)	0.010659	MSS	Tumor
C166_T_0_0_0_c1_v3_id-CAATACGTCCGATCGG	Epi	Epi	cE02	cE02 (Stem/TA-like/Immature Goblet)	0.0154711	MSS	Tumor
C166_T_0_0_0_c1_v3_id-CAATCGAGTAGGGAGG	Epi	Epi	cE01	cE01 (Stem/TA-like)	0.0121722	MSS	Tumor
C166_T_0_0_0_c1_v3_id-CAATCGAGTGATTCAC	Epi	Epi	cE01	cE01 (Stem/TA-like)	0.00121777	MSS	Tumor
C166_T_0_0_0_c1_v3_id-CAATCGATCATTCGGA	Epi	Epi	cE02	cE02 (Stem/TA-like/Immature Goblet)	0.0247133	MSS	Tumor
C166_T_0_0_0_c1_v3_id-CAATGACAGACGTCGA	Epi	Epi	cE03	cE03 (Stem/TA-like prolif)	0.000740717	MSS	Tumor
C166_T_0_0_0_c1_v3_id-CAATGACCACTGTGAT	Epi	Epi	cE03	cE03 (Stem/TA-like prolif)	0.00741238	MSS	Tumor
C166_T_0_0_0_c1_v3_id-CAATTTCAGTAAGGGA	Epi	Epi	cE03	cE03 (Stem/TA-like prolif)	0.00198462	MSS	Tumor
C166_T_0_0_0_c1_v3_id-CAATTTCCACGTAGTT	Epi	Epi	cE03	cE03 (Stem/TA-like prolif)	0.00563259	MSS	Tumor
C166_T_0_0_0_c1_v3_id-CAATTTCGTACTAGCT	Epi	Epi	cE01	cE01 (Stem/TA-like)	0.360562	MSS	Tumor
C166_T_0_0_0_c1_v3_id-CAATTTCGTCAGACTT	Epi	Epi	cE01	cE01 (Stem/TA-like)	0.00526554	MSS	Tumor
C166_T_0_0_0_c1_v3_id-CACAACACATTAAAGG	Epi	Epi	cE03	cE03 (Stem/TA-like prolif)	0.0275902	MSS	Tumor
C166_T_0_0_0_c1_v3_id-CACACAAAGAGCCTGA	Epi	Epi	cE01	cE01 (Stem/TA-like)	0.0383269	MSS	Tumor
C166_T_0_0_0_c1_v3_id-CACACAACAGCTCTGG	Epi	Epi	cE01	cE01 (Stem/TA-like)	0.0135733	MSS	Tumor
C166_T_0_0_0_c1_v3_id-CACACAAGTACCTGTA	Epi	Epi	cE01	cE01 (Stem/TA-like)	0.00354752	MSS	Tumor
C166_T_0_0_0_c1_v3_id-CACACAAGTGTTGATC	Epi	Epi	cE03	cE03 (Stem/TA-like prolif)	0.037982	MSS	Tumor
C166_T_0_0_0_c1_v3_id-CACACAATCATTACGG	Epi	Epi	cE03	cE03 (Stem/TA-like prolif)	0.00347326	MSS	Tumor
C166_T_0_0_0_c1_v3_id-CACACAATCTAGACAC	Epi	Epi	cE01	cE01 (Stem/TA-like)	0.0367939	MSS	Tumor
C166_T_0_0_0_c1_v3_id-CACAGATTCATACAGC	Epi	Epi	cE03	cE03 (Stem/TA-like prolif)	0.0400889	MSS	Tumor
C166_T_0_0_0_c1_v3_id-CACATGAAGTTTCGGT	Epi	Epi	cE03	cE03 (Stem/TA-like prolif)	0.0127756	MSS	Tumor
C166_T_0_0_0_c1_v3_id-CACATGACAAGGCCTC	Epi	Epi	cE01	cE01 (Stem/TA-like)	0.00603327	MSS	Tumor
C166_T_0_0_0_c1_v3_id-CACATGATCCACACAA	Epi	Epi	cE03	cE03 (Stem/TA-like prolif)	0.002784	MSS	Tumor
C166_T_0_0_0_c1_v3_id-CACCAAAAGACGGTCA	Epi	Epi	cE03	cE03 (Stem/TA-like prolif)	0.0190977	MSS	Tumor
C166_T_0_0_0_c1_v3_id-CACCAAAAGTGCAGCA	Epi	Epi	cE03	cE03 (Stem/TA-like prolif)	0.00201317	MSS	Tumor
C166_T_0_0_0_c1_v3_id-CACCAAATCCGGGACT	Epi	Epi	cE01	cE01 (Stem/TA-like)	0.0170592	MSS	Tumor
C166_T_0_0_0_c1_v3_id-CACCAAATCGTCTCAC	Epi	Epi	cE01	cE01 (Stem/TA-like)	0.00574775	MSS	Tumor
C166_T_0_0_0_c1_v3_id-CACCGTTAGACGACTG	Epi	Epi	cE03	cE03 (Stem/TA-like prolif)	0.0638494	MSS	Tumor
C166_T_0_0_0_c1_v3_id-CACCGTTAGAGTTCGG	Epi	Epi	cE03	cE03 (Stem/TA-like prolif)	0.103378	MSS	Tumor
C166_T_0_0_0_c1_v3_id-CACCGTTGTACTAACC	Epi	Epi	cE03	cE03 (Stem/TA-like prolif)	0.0234473	MSS	Tumor
C166_T_0_0_0_c1_v3_id-CACCGTTGTCGGTAAG	Epi	Epi	cE02	cE02 (Stem/TA-like/Immature Goblet)	0.000231668	MSS	Tumor
C166_T_0_0_0_c1_v3_id-CACGGGTCAACACGTT	Epi	Epi	cE01	cE01 (Stem/TA-like)	0.033099	MSS	Tumor
C166_T_0_0_0_c1_v3_id-CACGGGTCAAGCTACT	Epi	Epi	cE03	cE03 (Stem/TA-like prolif)	0.0141091	MSS	Tumor
C166_T_0_0_0_c1_v3_id-CACGGGTCACATTACG	Epi	Epi	cE03	cE03 (Stem/TA-like prolif)	0.00226565	MSS	Tumor
C166_T_0_0_0_c1_v3_id-CACGTGGGTGGACTAG	Epi	Epi	cE03	cE03 (Stem/TA-like prolif)	0.0284378	MSS	Tumor
C166_T_0_0_0_c1_v3_id-CACGTTCAGACAGCTG	Epi	Epi	cE01	cE01 (Stem/TA-like)	0.0182025	MSS	Tumor
C166_T_0_0_0_c1_v3_id-CACGTTCAGGCCATAG	Epi	Epi	cE01	cE01 (Stem/TA-like)	0.00801038	MSS	Tumor
C166_T_0_0_0_c1_v3_id-CACGTTCCAGACACAG	Epi	Epi	cE03	cE03 (Stem/TA-like prolif)	0.101184	MSS	Tumor
C166_T_0_0_0_c1_v3_id-CACGTTCCAGAGAATT	Epi	Epi	cE03	cE03 (Stem/TA-like prolif)	0.0116658	MSS	Tumor
C166_T_0_0_0_c1_v3_id-CACGTTCCATGTTTGG	Epi	Epi	cE01	cE01 (Stem/TA-like)	0.00431621	MSS	Tumor
C166_T_0_0_0_c1_v3_id-CACGTTCTCATGCCAA	Epi	Epi	cE03	cE03 (Stem/TA-like prolif)	0.0262624	MSS	Tumor
C166_T_0_0_0_c1_v3_id-CACGTTCTCCCACAGG	Epi	Epi	cE01	cE01 (Stem/TA-like)	0.213996	MSS	Tumor
C166_T_0_0_0_c1_v3_id-CACTAAGCAACCGACC	Epi	Epi	cE01	cE01 (Stem/TA-like)	0.0047281	MSS	Tumor
C166_T_0_0_0_c1_v3_id-CACTAAGCAGGACATG	Epi	Epi	cE03	cE03 (Stem/TA-like prolif)	0.000919395	MSS	Tumor
C166_T_0_0_0_c1_v3_id-CACTGGGCAACCGCCA	Epi	Epi	cE01	cE01 (Stem/TA-like)	0.147705	MSS	Tumor
C166_T_0_0_0_c1_v3_id-CACTGGGCATACCATG	Epi	Epi	cE03	cE03 (Stem/TA-like prolif)	0.0103699	MSS	Tumor
C166_T_0_0_0_c1_v3_id-CACTGGGCATTGTGCA	Epi	Epi	cE03	cE03 (Stem/TA-like prolif)	0.017262	MSS	Tumor
C166_T_0_0_0_c1_v3_id-CACTGTCCATGCCGCA	Epi	Epi	cE01	cE01 (Stem/TA-like)	0.00174161	MSS	Tumor
C166_T_0_0_0_c1_v3_id-CACTGTCCATGTTACG	Epi	Epi	cE03	cE03 (Stem/TA-like prolif)	0.0341163	MSS	Tumor
C166_T_0_0_0_c1_v3_id-CACTTCGCAGAACATA	Epi	Epi	cE03	cE03 (Stem/TA-like prolif)	0.00561458	MSS	Tumor
C166_T_0_0_0_c1_v3_id-CACTTCGTCATCGCTC	Epi	Epi	cE03	cE03 (Stem/TA-like prolif)	0.00571802	MSS	Tumor
C166_T_0_0_0_c1_v3_id-CACTTCGTCTACTGCC	Epi	Epi	cE03	cE03 (Stem/TA-like prolif)	0.0880872	MSS	Tumor
C166_T_0_0_0_c1_v3_id-CAGAGCCAGAGTCCGA	Epi	Epi	cE03	cE03 (Stem/TA-like prolif)	0.0013104	MSS	Tumor
C166_T_0_0_0_c1_v3_id-CAGAGCCGTCACTAGT	Epi	Epi	cE03	cE03 (Stem/TA-like prolif)	0.004275	MSS	Tumor
C166_T_0_0_0_c1_v3_id-CAGATACAGCCTCATA	Epi	Epi	cE03	cE03 (Stem/TA-like prolif)	0.00549401	MSS	Tumor
C166_T_0_0_0_c1_v3_id-CAGATACCAAGGTCGA	Epi	Epi	cE01	cE01 (Stem/TA-like)	0.0218343	MSS	Tumor
C166_T_0_0_0_c1_v3_id-CAGATACCATCCGTTC	Epi	Epi	cE06	cE06 (Immature Goblet)	0.0164195	MSS	Tumor
C166_T_0_0_0_c1_v3_id-CAGATACGTAGGACCA	Epi	Epi	cE01	cE01 (Stem/TA-like)	0.0212	MSS	Tumor
C166_T_0_0_0_c1_v3_id-CAGATACGTCCGGTGT	Epi	Epi	cE03	cE03 (Stem/TA-like prolif)	0.00290183	MSS	Tumor
C166_T_0_0_0_c1_v3_id-CAGATCACACCACATA	Epi	Epi	cE03	cE03 (Stem/TA-like prolif)	0.00253336	MSS	Tumor
C166_T_0_0_0_c1_v3_id-CAGATCATCCATTTGT	Epi	Epi	cE03	cE03 (Stem/TA-like prolif)	0.00229618	MSS	Tumor
C166_T_0_0_0_c1_v3_id-CAGATCATCGAGCACC	Epi	Epi	cE02	cE02 (Stem/TA-like/Immature Goblet)	0.00986608	MSS	Tumor
C166_T_0_0_0_c1_v3_id-CAGATCATCGGACGTC	Epi	Epi	cE03	cE03 (Stem/TA-like prolif)	0.00514356	MSS	Tumor
C166_T_0_0_0_c1_v3_id-CAGATTGTCGCTAGCG	Epi	Epi	cE02	cE02 (Stem/TA-like/Immature Goblet)	0.0281373	MSS	Tumor
C166_T_0_0_0_c1_v3_id-CAGCACGCAAACTCTG	Epi	Epi	cE03	cE03 (Stem/TA-like prolif)	0.00114356	MSS	Tumor
C166_T_0_0_0_c1_v3_id-CAGCAGCCACTACGGC	Epi	Epi	cE03	cE03 (Stem/TA-like prolif)	0.0613108	MSS	Tumor
C166_T_0_0_0_c1_v3_id-CAGCAGCTCAGACATC	Epi	Epi	cE03	cE03 (Stem/TA-like prolif)	0.0235556	MSS	Tumor
C166_T_0_0_0_c1_v3_id-CAGCAGCTCTGGGTCG	Epi	Epi	cE03	cE03 (Stem/TA-like prolif)	0.00264442	MSS	Tumor
C166_T_0_0_0_c1_v3_id-CAGCCAGAGCACCTGC	Epi	Epi	cE01	cE01 (Stem/TA-like)	0.0310855	MSS	Tumor
C166_T_0_0_0_c1_v3_id-CAGCCAGCACGACGTC	Epi	Epi	cE01	cE01 (Stem/TA-like)	0.0616607	MSS	Tumor
C166_T_0_0_0_c1_v3_id-CAGCCAGGTGTTCGTA	Epi	Epi	cE03	cE03 (Stem/TA-like prolif)	0.0027468	MSS	Tumor
C166_T_0_0_0_c1_v3_id-CAGCGTGAGAAATTCG	Epi	Epi	cE02	cE02 (Stem/TA-like/Immature Goblet)	0.00109248	MSS	Tumor
C166_T_0_0_0_c1_v3_id-CAGCGTGGTTGGTGTT	Epi	Epi	cE03	cE03 (Stem/TA-like prolif)	0.0049763	MSS	Tumor
C166_T_0_0_0_c1_v3_id-CAGCGTGTCGCTTTAT	Epi	Epi	cE03	cE03 (Stem/TA-like prolif)	0.00720199	MSS	Tumor
C166_T_0_0_0_c1_v3_id-CAGGCCACATTAAAGG	Epi	Epi	cE03	cE03 (Stem/TA-like prolif)	0.00173574	MSS	Tumor
C166_T_0_0_0_c1_v3_id-CAGGCCATCCGCAAAT	Epi	Epi	cE03	cE03 (Stem/TA-like prolif)	0.00186761	MSS	Tumor
C166_T_0_0_0_c1_v3_id-CAGGGCTCACGCCAGT	Epi	Epi	cE02	cE02 (Stem/TA-like/Immature Goblet)	0.0195051	MSS	Tumor
C166_T_0_0_0_c1_v3_id-CAGTGCGAGAGCATAT	Epi	Epi	cE03	cE03 (Stem/TA-like prolif)	0.0160322	MSS	Tumor
C166_T_0_0_0_c1_v3_id-CAGTGCGAGTCACACT	Epi	Epi	cE03	cE03 (Stem/TA-like prolif)	0.00404069	MSS	Tumor
C166_T_0_0_0_c1_v3_id-CAGTGCGCAACACAGG	Epi	Epi	cE03	cE03 (Stem/TA-like prolif)	0.0877161	MSS	Tumor
C166_T_0_0_0_c1_v3_id-CAGTGCGCAAGCGAGT	Epi	Epi	cE03	cE03 (Stem/TA-like prolif)	0.0206493	MSS	Tumor
C166_T_0_0_0_c1_v3_id-CAGTTAGAGCTTGTTG	Epi	Epi	cE02	cE02 (Stem/TA-like/Immature Goblet)	0.00250296	MSS	Tumor
C166_T_0_0_0_c1_v3_id-CAGTTAGCATTAAAGG	Epi	Epi	cE03	cE03 (Stem/TA-like prolif)	0.00481799	MSS	Tumor
C166_T_0_0_0_c1_v3_id-CAGTTAGTCAAATAGG	Epi	Epi	cE01	cE01 (Stem/TA-like)	0.130826	MSS	Tumor
C166_T_0_0_0_c1_v3_id-CAGTTCCAGCTCGAAG	Epi	Epi	cE03	cE03 (Stem/TA-like prolif)	0.0738914	MSS	Tumor
C166_T_0_0_0_c1_v3_id-CAGTTCCCACAACGTT	Epi	Epi	cE03	cE03 (Stem/TA-like prolif)	0.00312013	MSS	Tumor
C166_T_0_0_0_c1_v3_id-CAGTTCCGTACAGTCT	Epi	Epi	cE03	cE03 (Stem/TA-like prolif)	0.0233099	MSS	Tumor
C166_T_0_0_0_c1_v3_id-CAGTTCCGTGGATTTC	Epi	Epi	cE02	cE02 (Stem/TA-like/Immature Goblet)	0.00531814	MSS	Tumor
C166_T_0_0_0_c1_v3_id-CATAAGCAGCACGTCC	Epi	Epi	cE01	cE01 (Stem/TA-like)	0.0111708	MSS	Tumor
C166_T_0_0_0_c1_v3_id-CATAAGCCAGACATCT	Epi	Epi	cE11	cE11 (Enteroendocrine)	0.00863594	MSS	Tumor
C166_T_0_0_0_c1_v3_id-CATAAGCCATCCAACA	Epi	Epi	cE03	cE03 (Stem/TA-like prolif)	0.0151732	MSS	Tumor
C166_T_0_0_0_c1_v3_id-CATAAGCGTAGCGATG	Epi	Epi	cE03	cE03 (Stem/TA-like prolif)	0.0160295	MSS	Tumor
C166_T_0_0_0_c1_v3_id-CATACAGAGATTAGAC	Epi	Epi	cE03	cE03 (Stem/TA-like prolif)	0.0230492	MSS	Tumor
C166_T_0_0_0_c1_v3_id-CATACAGTCATTTCGT	Epi	Epi	cE01	cE01 (Stem/TA-like)	0.0123501	MSS	Tumor
C166_T_0_0_0_c1_v3_id-CATACCCAGTACTCGT	Epi	Epi	cE03	cE03 (Stem/TA-like prolif)	0.0455744	MSS	Tumor
C166_T_0_0_0_c1_v3_id-CATACCCGTCACTCTC	Epi	Epi	cE03	cE03 (Stem/TA-like prolif)	0.000771067	MSS	Tumor
C166_T_0_0_0_c1_v3_id-CATACTTAGTCCGCGT	Epi	Epi	cE02	cE02 (Stem/TA-like/Immature Goblet)	0.0250661	MSS	Tumor
C166_T_0_0_0_c1_v3_id-CATACTTCAGGTCTCG	Epi	Epi	cE01	cE01 (Stem/TA-like)	0.0132002	MSS	Tumor
C166_T_0_0_0_c1_v3_id-CATACTTTCTCACTCG	Epi	Epi	cE02	cE02 (Stem/TA-like/Immature Goblet)	0.0017203	MSS	Tumor
C166_T_0_0_0_c1_v3_id-CATAGACCAATGTCAC	Epi	Epi	cE01	cE01 (Stem/TA-like)	0.10059	MSS	Tumor
C166_T_0_0_0_c1_v3_id-CATAGACGTACGATCT	Epi	Epi	cE06	cE06 (Immature Goblet)	0.0146159	MSS	Tumor
C166_T_0_0_0_c1_v3_id-CATCAAGAGACGTCCC	Epi	Epi	cE03	cE03 (Stem/TA-like prolif)	0.0209599	MSS	Tumor
C166_T_0_0_0_c1_v3_id-CATCAAGCATCTTCGC	Epi	Epi	cE03	cE03 (Stem/TA-like prolif)	0.0146062	MSS	Tumor
C166_T_0_0_0_c1_v3_id-CATCAAGGTGATTCAC	Epi	Epi	cE03	cE03 (Stem/TA-like prolif)	0.0107796	MSS	Tumor
C166_T_0_0_0_c1_v3_id-CATCAAGGTTCACCGG	Epi	Epi	cE01	cE01 (Stem/TA-like)	0.023168	MSS	Tumor
C166_T_0_0_0_c1_v3_id-CATCCACAGGACGCTA	Epi	Epi	cE03	cE03 (Stem/TA-like prolif)	0.0123032	MSS	Tumor
C166_T_0_0_0_c1_v3_id-CATCCACCACTTCAGA	Epi	Epi	cE03	cE03 (Stem/TA-like prolif)	0.000258183	MSS	Tumor
C166_T_0_0_0_c1_v3_id-CATCCACGTTCTGACA	Epi	Epi	cE03	cE03 (Stem/TA-like prolif)	0.0083486	MSS	Tumor
C166_T_0_0_0_c1_v3_id-CATCCACTCGTGCATA	Epi	Epi	cE03	cE03 (Stem/TA-like prolif)	0.00227253	MSS	Tumor
C166_T_0_0_0_c1_v3_id-CATCCACTCTCTTCAA	Epi	Epi	cE01	cE01 (Stem/TA-like)	0.175304	MSS	Tumor
C166_T_0_0_0_c1_v3_id-CATCCCAGTGGAAATT	Epi	Epi	cE03	cE03 (Stem/TA-like prolif)	0.0239226	MSS	Tumor
C166_T_0_0_0_c1_v3_id-CATCCCATCGGTCATA	Epi	Epi	cE03	cE03 (Stem/TA-like prolif)	0.018724	MSS	Tumor
C166_T_0_0_0_c1_v3_id-CATCCGTCAAGGTTGG	Epi	Epi	cE03	cE03 (Stem/TA-like prolif)	0.00240278	MSS	Tumor
C166_T_0_0_0_c1_v3_id-CATCGGGTCAGACATC	Epi	Epi	cE01	cE01 (Stem/TA-like)	0.0106959	MSS	Tumor
C166_T_0_0_0_c1_v3_id-CATCGTCCATCTAGAC	Epi	Epi	cE03	cE03 (Stem/TA-like prolif)	0.0101554	MSS	Tumor
C166_T_0_0_0_c1_v3_id-CATCGTCGTAGACGTG	Epi	Epi	cE02	cE02 (Stem/TA-like/Immature Goblet)	0.0100595	MSS	Tumor
C166_T_0_0_0_c1_v3_id-CATGAGTAGAAGAGCA	Epi	Epi	cE03	cE03 (Stem/TA-like prolif)	0.0229292	MSS	Tumor
C166_T_0_0_0_c1_v3_id-CATGAGTCACGCGTCA	Epi	Epi	cE03	cE03 (Stem/TA-like prolif)	0.0031738	MSS	Tumor
C166_T_0_0_0_c1_v3_id-CATGAGTGTCACTTCC	Epi	Epi	cE03	cE03 (Stem/TA-like prolif)	0.00239031	MSS	Tumor
C166_T_0_0_0_c1_v3_id-CATGCAAAGAGCAGTC	Epi	Epi	cE03	cE03 (Stem/TA-like prolif)	0.00599506	MSS	Tumor
C166_T_0_0_0_c1_v3_id-CATGCAACACGCTGCA	Epi	Epi	cE03	cE03 (Stem/TA-like prolif)	0.0219727	MSS	Tumor
C166_T_0_0_0_c1_v3_id-CATGCAATCAGACAAA	Epi	Epi	cE03	cE03 (Stem/TA-like prolif)	0.0246187	MSS	Tumor
C166_T_0_0_0_c1_v3_id-CATGCCTCACGCTTAA	Epi	Epi	cE03	cE03 (Stem/TA-like prolif)	0.0030217	MSS	Tumor
C166_T_0_0_0_c1_v3_id-CATGCCTGTCCACACG	Epi	Epi	cE03	cE03 (Stem/TA-like prolif)	0.0140255	MSS	Tumor
C166_T_0_0_0_c1_v3_id-CATGCCTTCAGAGTTC	Epi	Epi	cE01	cE01 (Stem/TA-like)	0.0643018	MSS	Tumor
C166_T_0_0_0_c1_v3_id-CATGCGGAGATGCTTC	Epi	Epi	cE02	cE02 (Stem/TA-like/Immature Goblet)	0.0108695	MSS	Tumor
C166_T_0_0_0_c1_v3_id-CATGCGGAGCGTTCCG	Epi	Epi	cE01	cE01 (Stem/TA-like)	0.0566209	MSS	Tumor
C166_T_0_0_0_c1_v3_id-CATGCGGGTGCAAGAC	Epi	Epi	cE03	cE03 (Stem/TA-like prolif)	0.0149823	MSS	Tumor
C166_T_0_0_0_c1_v3_id-CATGCTCGTAACAGTA	Epi	Epi	cE02	cE02 (Stem/TA-like/Immature Goblet)	0.00985333	MSS	Tumor
C166_T_0_0_0_c1_v3_id-CATGCTCGTGACTATC	Epi	Epi	cE01	cE01 (Stem/TA-like)	0.046931	MSS	Tumor
C166_T_0_0_0_c1_v3_id-CATGCTCTCCAATCTT	Epi	Epi	cE03	cE03 (Stem/TA-like prolif)	0.0222098	MSS	Tumor
C166_T_0_0_0_c1_v3_id-CATGGATGTCGAACGA	Epi	Epi	cE06	cE06 (Immature Goblet)	0.0100587	MSS	Tumor
C166_T_0_0_0_c1_v3_id-CATGGATTCAATGCAC	Epi	Epi	cE03	cE03 (Stem/TA-like prolif)	0.00367995	MSS	Tumor
C166_T_0_0_0_c1_v3_id-CATGGATTCTTTCAGT	Epi	Epi	cE01	cE01 (Stem/TA-like)	0.0261805	MSS	Tumor
C166_T_0_0_0_c1_v3_id-CATGGTAAGTCTAACC	Epi	Epi	cE01	cE01 (Stem/TA-like)	0.00873411	MSS	Tumor
C166_T_0_0_0_c1_v3_id-CATGGTAGTCTCGGGT	Epi	Epi	cE01	cE01 (Stem/TA-like)	0.00452155	MSS	Tumor
C166_T_0_0_0_c1_v3_id-CATTCATAGTCATCCA	Epi	Epi	cE06	cE06 (Immature Goblet)	0.093173	MSS	Tumor
C166_T_0_0_0_c1_v3_id-CATTCATGTGCATACT	Epi	Epi	cE03	cE03 (Stem/TA-like prolif)	0.00368416	MSS	Tumor
C166_T_0_0_0_c1_v3_id-CATTCATGTTGTCCCT	Epi	Epi	cE02	cE02 (Stem/TA-like/Immature Goblet)	0.0110558	MSS	Tumor
C166_T_0_0_0_c1_v3_id-CATTCATTCCCTCTAG	Epi	Epi	cE01	cE01 (Stem/TA-like)	0.000500416	MSS	Tumor
C166_T_0_0_0_c1_v3_id-CATTCCGCACAGTATC	Epi	Epi	cE02	cE02 (Stem/TA-like/Immature Goblet)	0.0134782	MSS	Tumor
C166_T_0_0_0_c1_v3_id-CATTCCGCAGTGACCC	Epi	Epi	cE03	cE03 (Stem/TA-like prolif)	0.057052	MSS	Tumor
C166_T_0_0_0_c1_v3_id-CATTCCGCATGTGGTT	Epi	Epi	cE02	cE02 (Stem/TA-like/Immature Goblet)	0.0343391	MSS	Tumor
C166_T_0_0_0_c1_v3_id-CATTCCGCATTGACCA	Epi	Epi	cE03	cE03 (Stem/TA-like prolif)	0.0306684	MSS	Tumor
C166_T_0_0_0_c1_v3_id-CATTCTAAGAAGGTAG	Epi	Epi	cE02	cE02 (Stem/TA-like/Immature Goblet)	0.0213966	MSS	Tumor
C166_T_0_0_0_c1_v3_id-CATTCTAAGTGGTCAG	Epi	Epi	cE03	cE03 (Stem/TA-like prolif)	0.0611554	MSS	Tumor
C166_T_0_0_0_c1_v3_id-CATTCTATCTATTCGT	Epi	Epi	cE01	cE01 (Stem/TA-like)	0.0064665	MSS	Tumor
C166_T_0_0_0_c1_v3_id-CATTGAGAGAAGCGGG	Epi	Epi	cE03	cE03 (Stem/TA-like prolif)	0.00359027	MSS	Tumor
C166_T_0_0_0_c1_v3_id-CATTGAGAGAGTCCGA	Epi	Epi	cE03	cE03 (Stem/TA-like prolif)	0.00253875	MSS	Tumor
C166_T_0_0_0_c1_v3_id-CATTGAGAGTTCGCAT	Epi	Epi	cE01	cE01 (Stem/TA-like)	0.053844	MSS	Tumor
C166_T_0_0_0_c1_v3_id-CATTGCCTCATGCCCT	Epi	Epi	cE03	cE03 (Stem/TA-like prolif)	0.0024503	MSS	Tumor
C166_T_0_0_0_c1_v3_id-CATTGTTAGGTGATAT	Epi	Epi	cE03	cE03 (Stem/TA-like prolif)	0.0483809	MSS	Tumor
C166_T_0_0_0_c1_v3_id-CATTGTTTCGGTAACT	Epi	Epi	cE03	cE03 (Stem/TA-like prolif)	0.00199386	MSS	Tumor
C166_T_0_0_0_c1_v3_id-CCAATGAGTAGAGACC	Epi	Epi	cE03	cE03 (Stem/TA-like prolif)	0.191242	MSS	Tumor
C166_T_0_0_0_c1_v3_id-CCAATGAGTTCGAACT	Epi	Epi	cE03	cE03 (Stem/TA-like prolif)	0.0728641	MSS	Tumor
C166_T_0_0_0_c1_v3_id-CCAATGATCTAATTCC	Epi	Epi	cE03	cE03 (Stem/TA-like prolif)	0.0532037	MSS	Tumor
C166_T_0_0_0_c1_v3_id-CCAATTTCACCCTTAC	Epi	Epi	cE02	cE02 (Stem/TA-like/Immature Goblet)	0.0164366	MSS	Tumor
C166_T_0_0_0_c1_v3_id-CCACAAAAGCCTCGTG	Epi	Epi	cE02	cE02 (Stem/TA-like/Immature Goblet)	0.0291426	MSS	Tumor
C166_T_0_0_0_c1_v3_id-CCACAAACAACAGCCC	Epi	Epi	cE01	cE01 (Stem/TA-like)	0.0484215	MSS	Tumor
C166_T_0_0_0_c1_v3_id-CCACAAACACCACATA	Epi	Epi	cE03	cE03 (Stem/TA-like prolif)	0.000663333	MSS	Tumor
C166_T_0_0_0_c1_v3_id-CCACAAACATGTCAGT	Epi	Epi	cE01	cE01 (Stem/TA-like)	0.0463994	MSS	Tumor
C166_T_0_0_0_c1_v3_id-CCACAAATCCGTACGG	Epi	Epi	cE03	cE03 (Stem/TA-like prolif)	0.00842853	MSS	Tumor
C166_T_0_0_0_c1_v3_id-CCACACTAGACCGCCT	Epi	Epi	cE02	cE02 (Stem/TA-like/Immature Goblet)	0.0180673	MSS	Tumor
C166_T_0_0_0_c1_v3_id-CCACACTAGCACACCC	Epi	Epi	cE03	cE03 (Stem/TA-like prolif)	0.00964437	MSS	Tumor
C166_T_0_0_0_c1_v3_id-CCACACTAGGAAAGAC	Epi	Epi	cE03	cE03 (Stem/TA-like prolif)	0.00965672	MSS	Tumor
C166_T_0_0_0_c1_v3_id-CCACACTCACTCTCGT	Epi	Epi	cE03	cE03 (Stem/TA-like prolif)	0.00759343	MSS	Tumor
C166_T_0_0_0_c1_v3_id-CCACACTCAGTCGGTC	Epi	Epi	cE03	cE03 (Stem/TA-like prolif)	0.001683	MSS	Tumor
C166_T_0_0_0_c1_v3_id-CCACACTGTCCAACGC	Epi	Epi	cE02	cE02 (Stem/TA-like/Immature Goblet)	0.0474835	MSS	Tumor
C166_T_0_0_0_c1_v3_id-CCACACTGTGGCTGCT	Epi	Epi	cE02	cE02 (Stem/TA-like/Immature Goblet)	0.00031237	MSS	Tumor
C166_T_0_0_0_c1_v3_id-CCACCATAGAGGTTTA	Epi	Epi	cE03	cE03 (Stem/TA-like prolif)	0.0200295	MSS	Tumor
C166_T_0_0_0_c1_v3_id-CCACCATCAATATCCG	Epi	Epi	cE03	cE03 (Stem/TA-like prolif)	0.0215825	MSS	Tumor
C166_T_0_0_0_c1_v3_id-CCACCATCATGGAAGC	Epi	Epi	cE01	cE01 (Stem/TA-like)	0.021172	MSS	Tumor
C166_T_0_0_0_c1_v3_id-CCACCATGTCTAACGT	Epi	Epi	cE01	cE01 (Stem/TA-like)	0.0149773	MSS	Tumor
C166_T_0_0_0_c1_v3_id-CCACCATTCAGTAGGG	Epi	Epi	cE03	cE03 (Stem/TA-like prolif)	0.044727	MSS	Tumor
C166_T_0_0_0_c1_v3_id-CCACCATTCTCTCCGA	Epi	Epi	cE03	cE03 (Stem/TA-like prolif)	0.0596109	MSS	Tumor
C166_T_0_0_0_c1_v3_id-CCACCATTCTTCGTGC	Epi	Epi	cE03	cE03 (Stem/TA-like prolif)	0.0314861	MSS	Tumor
C166_T_0_0_0_c1_v3_id-CCACGTTAGACTAGAT	Epi	Epi	cE03	cE03 (Stem/TA-like prolif)	0.0023276	MSS	Tumor
C166_T_0_0_0_c1_v3_id-CCACGTTAGCATGATA	Epi	Epi	cE03	cE03 (Stem/TA-like prolif)	0.00538349	MSS	Tumor
C166_T_0_0_0_c1_v3_id-CCACGTTAGCCGAATG	Epi	Epi	cE02	cE02 (Stem/TA-like/Immature Goblet)	0.00721163	MSS	Tumor
C166_T_0_0_0_c1_v3_id-CCACGTTCAGCTTTCC	Epi	Epi	cE03	cE03 (Stem/TA-like prolif)	0.00415067	MSS	Tumor
C166_T_0_0_0_c1_v3_id-CCACGTTTCGCGCCAA	Epi	Epi	cE02	cE02 (Stem/TA-like/Immature Goblet)	0.00264234	MSS	Tumor
C166_T_0_0_0_c1_v3_id-CCACTTGAGAAGAACG	Epi	Epi	cE01	cE01 (Stem/TA-like)	0.018014	MSS	Tumor
C166_T_0_0_0_c1_v3_id-CCATAAGAGCAAATGT	Epi	Epi	cE03	cE03 (Stem/TA-like prolif)	0.044325	MSS	Tumor
C166_T_0_0_0_c1_v3_id-CCATAAGAGTTGAAAC	Epi	Epi	cE01	cE01 (Stem/TA-like)	0.00174799	MSS	Tumor
C166_T_0_0_0_c1_v3_id-CCATAAGCACGCTGTG	Epi	Epi	cE02	cE02 (Stem/TA-like/Immature Goblet)	0.00392911	MSS	Tumor
C166_T_0_0_0_c1_v3_id-CCATAAGCAGTCAGAG	Epi	Epi	cE03	cE03 (Stem/TA-like prolif)	0.00349452	MSS	Tumor
C166_T_0_0_0_c1_v3_id-CCATAAGCATTACTCT	Epi	Epi	cE03	cE03 (Stem/TA-like prolif)	0.0022403	MSS	Tumor
C166_T_0_0_0_c1_v3_id-CCATAAGGTAGGCTCC	Strom	Fibro	cS27	cS27 (CXCL14+ CAF)	0.00589282	MSS	Tumor
C166_T_0_0_0_c1_v3_id-CCATAAGTCCCTCATG	Epi	Epi	cE03	cE03 (Stem/TA-like prolif)	0.0128755	MSS	Tumor
C166_T_0_0_0_c1_v3_id-CCATCACAGTGTTCCA	Epi	Epi	cE03	cE03 (Stem/TA-like prolif)	0.00900993	MSS	Tumor
C166_T_0_0_0_c1_v3_id-CCATCACGTCGAACGA	Epi	Epi	cE02	cE02 (Stem/TA-like/Immature Goblet)	0.0247476	MSS	Tumor
C166_T_0_0_0_c1_v3_id-CCCAACTGTCAGTCCG	Epi	Epi	cE03	cE03 (Stem/TA-like prolif)	0.000729962	MSS	Tumor
C166_T_0_0_0_c1_v3_id-CCCAACTTCCTTCAGC	Epi	Epi	cE03	cE03 (Stem/TA-like prolif)	0.0127799	MSS	Tumor
C166_T_0_0_0_c1_v3_id-CCCAACTTCGAACCAT	Epi	Epi	cE01	cE01 (Stem/TA-like)	0.00894767	MSS	Tumor
C166_T_0_0_0_c1_v3_id-CCCATTGAGCAACCAG	Epi	Epi	cE01	cE01 (Stem/TA-like)	0.0354935	MSS	Tumor
C166_T_0_0_0_c1_v3_id-CCCATTGCATCGAACT	Epi	Epi	cE01	cE01 (Stem/TA-like)	0.0397988	MSS	Tumor
C166_T_0_0_0_c1_v3_id-CCCATTGGTAGCTTAC	Epi	Epi	cE01	cE01 (Stem/TA-like)	0.00530204	MSS	Tumor
C166_T_0_0_0_c1_v3_id-CCCATTGTCCTCTTTC	Epi	Epi	cE03	cE03 (Stem/TA-like prolif)	0.00176692	MSS	Tumor
C166_T_0_0_0_c1_v3_id-CCCATTGTCGCCGTGA	Epi	Epi	cE01	cE01 (Stem/TA-like)	0.0583432	MSS	Tumor
C166_T_0_0_0_c1_v3_id-CCCGAAGGTGACCTGC	Epi	Epi	cE03	cE03 (Stem/TA-like prolif)	0.00243936	MSS	Tumor
C166_T_0_0_0_c1_v3_id-CCCGAAGTCTTCCTAA	Epi	Epi	cE03	cE03 (Stem/TA-like prolif)	0.00071786	MSS	Tumor
C166_T_0_0_0_c1_v3_id-CCCGGAAGTAGACACG	Epi	Epi	cE01	cE01 (Stem/TA-like)	0.01184	MSS	Tumor
C166_T_0_0_0_c1_v3_id-CCCGGAAGTGTTCGAT	Epi	Epi	cE03	cE03 (Stem/TA-like prolif)	0.00661454	MSS	Tumor
C166_T_0_0_0_c1_v3_id-CCCTAACAGTCATGCT	Epi	Epi	cE03	cE03 (Stem/TA-like prolif)	0.0136746	MSS	Tumor
C166_T_0_0_0_c1_v3_id-CCCTAACCAGTCGAGA	Epi	Epi	cE03	cE03 (Stem/TA-like prolif)	0.00281732	MSS	Tumor
C166_T_0_0_0_c1_v3_id-CCCTAACGTCGTCATA	Epi	Epi	cE01	cE01 (Stem/TA-like)	0.0041841	MSS	Tumor
C166_T_0_0_0_c1_v3_id-CCCTCAAAGCCATCCG	Epi	Epi	cE03	cE03 (Stem/TA-like prolif)	0.0668347	MSS	Tumor
C166_T_0_0_0_c1_v3_id-CCCTCAAGTAAGGTCG	Epi	Epi	cE02	cE02 (Stem/TA-like/Immature Goblet)	0.0614449	MSS	Tumor
C166_T_0_0_0_c1_v3_id-CCCTCTCAGGCCGCTT	Epi	Epi	cE03	cE03 (Stem/TA-like prolif)	0.000989621	MSS	Tumor
C166_T_0_0_0_c1_v3_id-CCCTCTCCAGCAGTAG	Epi	Epi	cE01	cE01 (Stem/TA-like)	0.0786726	MSS	Tumor
C166_T_0_0_0_c1_v3_id-CCCTGATAGCGACTTT	Epi	Epi	cE03	cE03 (Stem/TA-like prolif)	0.000115812	MSS	Tumor
C166_T_0_0_0_c1_v3_id-CCCTGATCAGCTGTAT	Epi	Epi	cE03	cE03 (Stem/TA-like prolif)	0.0137411	MSS	Tumor
C166_T_0_0_0_c1_v3_id-CCCTGATGTTTGCCGG	Epi	Epi	cE01	cE01 (Stem/TA-like)	0.00550659	MSS	Tumor
C166_T_0_0_0_c1_v3_id-CCCTTAGGTGTGGTCC	Epi	Epi	cE03	cE03 (Stem/TA-like prolif)	0.0243842	MSS	Tumor
C166_T_0_0_0_c1_v3_id-CCCTTAGTCACGGAGA	Epi	Epi	cE01	cE01 (Stem/TA-like)	0.0237656	MSS	Tumor
C166_T_0_0_0_c1_v3_id-CCCTTAGTCAGACCCG	Epi	Epi	cE01	cE01 (Stem/TA-like)	0.0104661	MSS	Tumor
C166_T_0_0_0_c1_v3_id-CCCTTAGTCGACGCTG	Epi	Epi	cE03	cE03 (Stem/TA-like prolif)	0.0313637	MSS	Tumor
C166_T_0_0_0_c1_v3_id-CCCTTAGTCTCGCTCA	Epi	Epi	cE03	cE03 (Stem/TA-like prolif)	0.0308574	MSS	Tumor
C166_T_0_0_0_c1_v3_id-CCGAACGAGAGAGCAA	Epi	Epi	cE01	cE01 (Stem/TA-like)	0.0104468	MSS	Tumor
C166_T_0_0_0_c1_v3_id-CCGAACGAGGACGCTA	Epi	Epi	cE03	cE03 (Stem/TA-like prolif)	0.00319791	MSS	Tumor
C166_T_0_0_0_c1_v3_id-CCGAACGTCAATCGGT	Epi	Epi	cE03	cE03 (Stem/TA-like prolif)	0.00838077	MSS	Tumor
C166_T_0_0_0_c1_v3_id-CCGAACGTCGAATCCA	Epi	Epi	cE03	cE03 (Stem/TA-like prolif)	0.00384404	MSS	Tumor
C166_T_0_0_0_c1_v3_id-CCGATCTAGACTCGAG	Epi	Epi	cE03	cE03 (Stem/TA-like prolif)	0.00523505	MSS	Tumor
C166_T_0_0_0_c1_v3_id-CCGATCTAGCCGCTTG	Epi	Epi	cE03	cE03 (Stem/TA-like prolif)	0.00217431	MSS	Tumor
C166_T_0_0_0_c1_v3_id-CCGATCTGTAGCGAGT	Epi	Epi	cE03	cE03 (Stem/TA-like prolif)	0.0407232	MSS	Tumor
C166_T_0_0_0_c1_v3_id-CCGATCTGTCAATGGG	Epi	Epi	cE03	cE03 (Stem/TA-like prolif)	0.0192044	MSS	Tumor
C166_T_0_0_0_c1_v3_id-CCGATGGAGCCTTTGA	Epi	Epi	cE02	cE02 (Stem/TA-like/Immature Goblet)	0.0360226	MSS	Tumor
C166_T_0_0_0_c1_v3_id-CCGATGGGTATCAGGG	Epi	Epi	cE03	cE03 (Stem/TA-like prolif)	0.000752139	MSS	Tumor
C166_T_0_0_0_c1_v3_id-CCGATGGTCCCAGGCA	Epi	Epi	cE03	cE03 (Stem/TA-like prolif)	0.074744	MSS	Tumor
C166_T_0_0_0_c1_v3_id-CCGCAAGTCTACGCGG	Epi	Epi	cE03	cE03 (Stem/TA-like prolif)	0.00948332	MSS	Tumor
C166_T_0_0_0_c1_v3_id-CCGCAAGTCTAGCATG	Epi	Epi	cE03	cE03 (Stem/TA-like prolif)	0.00917919	MSS	Tumor
C166_T_0_0_0_c1_v3_id-CCGGACAAGACTCATC	Epi	Epi	cE01	cE01 (Stem/TA-like)	0.122552	MSS	Tumor
C166_T_0_0_0_c1_v3_id-CCGGACAAGCCTCAAT	Epi	Epi	cE01	cE01 (Stem/TA-like)	0.0600902	MSS	Tumor
C166_T_0_0_0_c1_v3_id-CCGGACATCCCGAGAC	Epi	Epi	cE03	cE03 (Stem/TA-like prolif)	0.00252882	MSS	Tumor
C166_T_0_0_0_c1_v3_id-CCGGGTACAACCGTGC	Epi	Epi	cE01	cE01 (Stem/TA-like)	0.0083889	MSS	Tumor
C166_T_0_0_0_c1_v3_id-CCGGTAGAGTGCGTCC	Epi	Epi	cE03	cE03 (Stem/TA-like prolif)	0.00324241	MSS	Tumor
C166_T_0_0_0_c1_v3_id-CCGGTGAAGATACAGT	Epi	Epi	cE03	cE03 (Stem/TA-like prolif)	0.0245874	MSS	Tumor
C166_T_0_0_0_c1_v3_id-CCGGTGACAGAAATTG	Epi	Epi	cE03	cE03 (Stem/TA-like prolif)	0.0136964	MSS	Tumor
C166_T_0_0_0_c1_v3_id-CCGGTGACAGGACATG	Epi	Epi	cE03	cE03 (Stem/TA-like prolif)	0.0080978	MSS	Tumor
C166_T_0_0_0_c1_v3_id-CCGGTGATCCGTGGTG	Epi	Epi	cE03	cE03 (Stem/TA-like prolif)	0.00208437	MSS	Tumor
C166_T_0_0_0_c1_v3_id-CCGTAGGAGAGAGCCT	Epi	Epi	cE02	cE02 (Stem/TA-like/Immature Goblet)	0.00880955	MSS	Tumor
C166_T_0_0_0_c1_v3_id-CCGTAGGAGTAGGCCA	Epi	Epi	cE01	cE01 (Stem/TA-like)	0.00268154	MSS	Tumor
C166_T_0_0_0_c1_v3_id-CCGTAGGGTCTCAGAT	Epi	Epi	cE01	cE01 (Stem/TA-like)	0.00422144	MSS	Tumor
C166_T_0_0_0_c1_v3_id-CCGTAGGGTTCGCGTG	Epi	Epi	cE01	cE01 (Stem/TA-like)	0.0527062	MSS	Tumor
C166_T_0_0_0_c1_v3_id-CCGTAGGTCTTGTGCC	Epi	Epi	cE03	cE03 (Stem/TA-like prolif)	0.0129526	MSS	Tumor
C166_T_0_0_0_c1_v3_id-CCTACGTAGACTGAGC	Epi	Epi	cE03	cE03 (Stem/TA-like prolif)	0.00243825	MSS	Tumor
C166_T_0_0_0_c1_v3_id-CCTACGTCAAGTCCAT	Epi	Epi	cE03	cE03 (Stem/TA-like prolif)	0.00895825	MSS	Tumor
C166_T_0_0_0_c1_v3_id-CCTACGTTCAAGCTGT	Epi	Epi	cE03	cE03 (Stem/TA-like prolif)	0.0025085	MSS	Tumor
C166_T_0_0_0_c1_v3_id-CCTACGTTCTCAACGA	Epi	Epi	cE03	cE03 (Stem/TA-like prolif)	0.00269327	MSS	Tumor
C166_T_0_0_0_c1_v3_id-CCTATCGAGAGGACTC	Epi	Epi	cE03	cE03 (Stem/TA-like prolif)	0.00543479	MSS	Tumor
C166_T_0_0_0_c1_v3_id-CCTATCGGTGCGCTCA	Epi	Epi	cE03	cE03 (Stem/TA-like prolif)	0.095628	MSS	Tumor
C166_T_0_0_0_c1_v3_id-CCTATCGTCTTGTTAC	Epi	Epi	cE01	cE01 (Stem/TA-like)	0.0324573	MSS	Tumor
C166_T_0_0_0_c1_v3_id-CCTCAACGTGGGCTTC	Epi	Epi	cE03	cE03 (Stem/TA-like prolif)	0.000545804	MSS	Tumor
C166_T_0_0_0_c1_v3_id-CCTCACACACTCCACT	Epi	Epi	cE03	cE03 (Stem/TA-like prolif)	0.0327108	MSS	Tumor
C166_T_0_0_0_c1_v3_id-CCTCACAGTCGCTCGA	Epi	Epi	cE02	cE02 (Stem/TA-like/Immature Goblet)	0.00597628	MSS	Tumor
C166_T_0_0_0_c1_v3_id-CCTCAGTCAACACACT	Epi	Epi	cE01	cE01 (Stem/TA-like)	0.0686454	MSS	Tumor
C166_T_0_0_0_c1_v3_id-CCTCAGTCACAAACGG	Epi	Epi	cE03	cE03 (Stem/TA-like prolif)	0.00403888	MSS	Tumor
C166_T_0_0_0_c1_v3_id-CCTCAGTGTCGCATTA	Epi	Epi	cE03	cE03 (Stem/TA-like prolif)	0.000594826	MSS	Tumor
C166_T_0_0_0_c1_v3_id-CCTCAGTTCATGGATC	Epi	Epi	cE03	cE03 (Stem/TA-like prolif)	0.00678471	MSS	Tumor
C166_T_0_0_0_c1_v3_id-CCTCAGTTCATGTCAG	Epi	Epi	cE01	cE01 (Stem/TA-like)	0.0657668	MSS	Tumor
C166_T_0_0_0_c1_v3_id-CCTCAGTTCCACTAGA	Epi	Epi	cE01	cE01 (Stem/TA-like)	0.114277	MSS	Tumor
C166_T_0_0_0_c1_v3_id-CCTCATGGTCTCAAGT	Epi	Epi	cE03	cE03 (Stem/TA-like prolif)	0.00978772	MSS	Tumor
C166_T_0_0_0_c1_v3_id-CCTCATGGTTCGTAAC	Epi	Epi	cE01	cE01 (Stem/TA-like)	0.11108	MSS	Tumor
C166_T_0_0_0_c1_v3_id-CCTCCAACAAATCGTC	Epi	Epi	cE03	cE03 (Stem/TA-like prolif)	0.00289022	MSS	Tumor
C166_T_0_0_0_c1_v3_id-CCTCCAACAGGTTCAT	Epi	Epi	cE01	cE01 (Stem/TA-like)	0.031392	MSS	Tumor
C166_T_0_0_0_c1_v3_id-CCTCCTCCAATTCGTG	Epi	Epi	cE01	cE01 (Stem/TA-like)	0.00844277	MSS	Tumor
C166_T_0_0_0_c1_v3_id-CCTCCTCCATGACTCA	Epi	Epi	cE01	cE01 (Stem/TA-like)	0.00432431	MSS	Tumor
C166_T_0_0_0_c1_v3_id-CCTCCTCGTGAGTTTC	Epi	Epi	cE01	cE01 (Stem/TA-like)	0.00981176	MSS	Tumor
C166_T_0_0_0_c1_v3_id-CCTCCTCTCTATTGTC	Epi	Epi	cE03	cE03 (Stem/TA-like prolif)	0.0517096	MSS	Tumor
C166_T_0_0_0_c1_v3_id-CCTCTAGTCAAATGAG	Epi	Epi	cE03	cE03 (Stem/TA-like prolif)	0.00207476	MSS	Tumor
C166_T_0_0_0_c1_v3_id-CCTCTAGTCGGCCAAC	Epi	Epi	cE03	cE03 (Stem/TA-like prolif)	0.00334996	MSS	Tumor
C166_T_0_0_0_c1_v3_id-CCTCTCCCAGTCCCGA	Epi	Epi	cE03	cE03 (Stem/TA-like prolif)	0.00831454	MSS	Tumor
C166_T_0_0_0_c1_v3_id-CCTCTCCGTTGCACGC	Epi	Epi	cE03	cE03 (Stem/TA-like prolif)	0.00473934	MSS	Tumor
C166_T_0_0_0_c1_v3_id-CCTCTCCTCATGCCAA	Epi	Epi	cE02	cE02 (Stem/TA-like/Immature Goblet)	0.00854225	MSS	Tumor
C166_T_0_0_0_c1_v3_id-CCTCTCCTCGGACCAC	Epi	Epi	cE03	cE03 (Stem/TA-like prolif)	0.00731727	MSS	Tumor
C166_T_0_0_0_c1_v3_id-CCTGCATCAGAGGACT	Epi	Epi	cE03	cE03 (Stem/TA-like prolif)	0.00274151	MSS	Tumor
C166_T_0_0_0_c1_v3_id-CCTGCATGTATCCTCC	Epi	Epi	cE03	cE03 (Stem/TA-like prolif)	0.00776335	MSS	Tumor
C166_T_0_0_0_c1_v3_id-CCTGCATTCAGCGCAC	Epi	Epi	cE01	cE01 (Stem/TA-like)	0.00459247	MSS	Tumor
C166_T_0_0_0_c1_v3_id-CCTGTTGCAGACAAGC	Epi	Epi	cE01	cE01 (Stem/TA-like)	0.0442241	MSS	Tumor
C166_T_0_0_0_c1_v3_id-CCTGTTGCATGGAAGC	Epi	Epi	cE03	cE03 (Stem/TA-like prolif)	0.00343854	MSS	Tumor
C166_T_0_0_0_c1_v3_id-CCTGTTGGTGACACAG	Epi	Epi	cE01	cE01 (Stem/TA-like)	0.00472862	MSS	Tumor
C166_T_0_0_0_c1_v3_id-CCTGTTGTCTCGCCTA	Epi	Epi	cE01	cE01 (Stem/TA-like)	0.00384717	MSS	Tumor
C166_T_0_0_0_c1_v3_id-CCTTCAGAGGAAGTCC	Epi	Epi	cE01	cE01 (Stem/TA-like)	0.00188756	MSS	Tumor
C166_T_0_0_0_c1_v3_id-CCTTGTGAGTAATACG	Epi	Epi	cE01	cE01 (Stem/TA-like)	0.0135475	MSS	Tumor
C166_T_0_0_0_c1_v3_id-CCTTGTGCACCTCGTT	Epi	Epi	cE03	cE03 (Stem/TA-like prolif)	0.0126552	MSS	Tumor
C166_T_0_0_0_c1_v3_id-CCTTGTGGTATACGGG	Epi	Epi	cE02	cE02 (Stem/TA-like/Immature Goblet)	0.0143889	MSS	Tumor
C166_T_0_0_0_c1_v3_id-CCTTGTGTCGTTGTTT	Epi	Epi	cE03	cE03 (Stem/TA-like prolif)	9.3e-05	MSS	Tumor
C166_T_0_0_0_c1_v3_id-CCTTTGGAGCGCACAA	Epi	Epi	cE01	cE01 (Stem/TA-like)	0.0522775	MSS	Tumor
C166_T_0_0_0_c1_v3_id-CCTTTGGCAATGGCAG	Epi	Epi	cE02	cE02 (Stem/TA-like/Immature Goblet)	0.00575328	MSS	Tumor
C166_T_0_0_0_c1_v3_id-CCTTTGGGTACTAACC	Epi	Epi	cE03	cE03 (Stem/TA-like prolif)	0.00298063	MSS	Tumor
C166_T_0_0_0_c1_v3_id-CGAAGTTCATTGCAAC	Epi	Epi	cE03	cE03 (Stem/TA-like prolif)	0.00765639	MSS	Tumor
C166_T_0_0_0_c1_v3_id-CGAAGTTGTCCTTTGC	Epi	Epi	cE03	cE03 (Stem/TA-like prolif)	0.00347899	MSS	Tumor
C166_T_0_0_0_c1_v3_id-CGAATTGAGCTACAAA	Epi	Epi	cE03	cE03 (Stem/TA-like prolif)	0.0706316	MSS	Tumor
C166_T_0_0_0_c1_v3_id-CGAATTGCATACCGTA	Epi	Epi	cE02	cE02 (Stem/TA-like/Immature Goblet)	0.00521693	MSS	Tumor
C166_T_0_0_0_c1_v3_id-CGAATTGGTTGTTGCA	Epi	Epi	cE03	cE03 (Stem/TA-like prolif)	0.00951606	MSS	Tumor
C166_T_0_0_0_c1_v3_id-CGACAGCCACATTACG	Epi	Epi	cE01	cE01 (Stem/TA-like)	0.00405031	MSS	Tumor
C166_T_0_0_0_c1_v3_id-CGACAGCTCCAGTACA	Epi	Epi	cE06	cE06 (Immature Goblet)	0.000637616	MSS	Tumor
C166_T_0_0_0_c1_v3_id-CGACAGCTCTACGGGC	Epi	Epi	cE01	cE01 (Stem/TA-like)	0.134027	MSS	Tumor
C166_T_0_0_0_c1_v3_id-CGAGAAGAGTAAATGC	Epi	Epi	cE03	cE03 (Stem/TA-like prolif)	0.103128	MSS	Tumor
C166_T_0_0_0_c1_v3_id-CGAGAAGCAATAGTAG	Epi	Epi	cE01	cE01 (Stem/TA-like)	0.0189506	MSS	Tumor
C166_T_0_0_0_c1_v3_id-CGAGGAATCGTTCCCA	Epi	Epi	cE03	cE03 (Stem/TA-like prolif)	0.0071879	MSS	Tumor
C166_T_0_0_0_c1_v3_id-CGAGGCTAGACAGTCG	Epi	Epi	cE03	cE03 (Stem/TA-like prolif)	0.0807128	MSS	Tumor
C166_T_0_0_0_c1_v3_id-CGAGGCTCAACCTATG	Epi	Epi	cE03	cE03 (Stem/TA-like prolif)	0.00548921	MSS	Tumor
C166_T_0_0_0_c1_v3_id-CGAGGCTCAGAAGCGT	Epi	Epi	cE06	cE06 (Immature Goblet)	0.00167631	MSS	Tumor
C166_T_0_0_0_c1_v3_id-CGAGGCTCAGGCTACC	Epi	Epi	cE03	cE03 (Stem/TA-like prolif)	0.0497575	MSS	Tumor
C166_T_0_0_0_c1_v3_id-CGAGGCTGTTGCAAGG	Epi	Epi	cE02	cE02 (Stem/TA-like/Immature Goblet)	0.0156788	MSS	Tumor
C166_T_0_0_0_c1_v3_id-CGAGGCTTCACCTGGG	Epi	Epi	cE03	cE03 (Stem/TA-like prolif)	0.00654297	MSS	Tumor
C166_T_0_0_0_c1_v3_id-CGAGTGCGTACGACTT	Epi	Epi	cE03	cE03 (Stem/TA-like prolif)	0.00373662	MSS	Tumor
C166_T_0_0_0_c1_v3_id-CGAGTGCGTCCTCATC	Epi	Epi	cE02	cE02 (Stem/TA-like/Immature Goblet)	0.0232138	MSS	Tumor
C166_T_0_0_0_c1_v3_id-CGATCGGGTAACAGGC	Epi	Epi	cE01	cE01 (Stem/TA-like)	0.0157854	MSS	Tumor
C166_T_0_0_0_c1_v3_id-CGATCGGGTGTTGACT	Epi	Epi	cE01	cE01 (Stem/TA-like)	0.0157415	MSS	Tumor
C166_T_0_0_0_c1_v3_id-CGATCGGTCTCAACCC	Epi	Epi	cE03	cE03 (Stem/TA-like prolif)	0.0143942	MSS	Tumor
C166_T_0_0_0_c1_v3_id-CGATGCGAGCATTGAA	Epi	Epi	cE03	cE03 (Stem/TA-like prolif)	0.00521381	MSS	Tumor
C166_T_0_0_0_c1_v3_id-CGATGCGCACGACCTG	Epi	Epi	cE03	cE03 (Stem/TA-like prolif)	0.000778866	MSS	Tumor
C166_T_0_0_0_c1_v3_id-CGATGGCGTCTGTCCT	Epi	Epi	cE03	cE03 (Stem/TA-like prolif)	0.0274604	MSS	Tumor
C166_T_0_0_0_c1_v3_id-CGATGGCTCAGCGCAC	Epi	Epi	cE01	cE01 (Stem/TA-like)	0.00773383	MSS	Tumor
C166_T_0_0_0_c1_v3_id-CGCATAACAGGATCTT	Epi	Epi	cE03	cE03 (Stem/TA-like prolif)	0.00125886	MSS	Tumor
C166_T_0_0_0_c1_v3_id-CGCATAAGTCTCTCCA	Epi	Epi	cE03	cE03 (Stem/TA-like prolif)	0.00197644	MSS	Tumor
C166_T_0_0_0_c1_v3_id-CGCATAATCCTAGCTC	Epi	Epi	cE02	cE02 (Stem/TA-like/Immature Goblet)	0.0545283	MSS	Tumor
C166_T_0_0_0_c1_v3_id-CGCATGGCATCACCAA	Epi	Epi	cE03	cE03 (Stem/TA-like prolif)	0.00632128	MSS	Tumor
C166_T_0_0_0_c1_v3_id-CGCCAGACACGTCTCT	Epi	Epi	cE03	cE03 (Stem/TA-like prolif)	0.00247216	MSS	Tumor
C166_T_0_0_0_c1_v3_id-CGCCAGATCCGTGCGA	Epi	Epi	cE02	cE02 (Stem/TA-like/Immature Goblet)	0.0029365	MSS	Tumor
C166_T_0_0_0_c1_v3_id-CGCCATTAGTTTGGCT	Epi	Epi	cE01	cE01 (Stem/TA-like)	0.00652089	MSS	Tumor
C166_T_0_0_0_c1_v3_id-CGCCATTCACAGTCGC	Epi	Epi	cE03	cE03 (Stem/TA-like prolif)	0.00690597	MSS	Tumor
C166_T_0_0_0_c1_v3_id-CGCCATTCAGCTACTA	Epi	Epi	cE03	cE03 (Stem/TA-like prolif)	0.018562	MSS	Tumor
C166_T_0_0_0_c1_v3_id-CGCCATTTCGCTTTAT	Epi	Epi	cE03	cE03 (Stem/TA-like prolif)	0.00644384	MSS	Tumor
C166_T_0_0_0_c1_v3_id-CGCGTGATCTAGGAAA	Epi	Epi	cE03	cE03 (Stem/TA-like prolif)	0.0503863	MSS	Tumor
C166_T_0_0_0_c1_v3_id-CGGAACCCATAATCGC	Epi	Epi	cE01	cE01 (Stem/TA-like)	0.158005	MSS	Tumor
C166_T_0_0_0_c1_v3_id-CGGAATTGTTCGTGCG	Epi	Epi	cE03	cE03 (Stem/TA-like prolif)	0.00385248	MSS	Tumor
C166_T_0_0_0_c1_v3_id-CGGAATTTCTGTCTCG	Epi	Epi	cE01	cE01 (Stem/TA-like)	0.0213086	MSS	Tumor
C166_T_0_0_0_c1_v3_id-CGGACACAGAGAGGGC	Epi	Epi	cE03	cE03 (Stem/TA-like prolif)	0.00722671	MSS	Tumor
C166_T_0_0_0_c1_v3_id-CGGACACCATGGAGAC	Epi	Epi	cE03	cE03 (Stem/TA-like prolif)	0.00474938	MSS	Tumor
C166_T_0_0_0_c1_v3_id-CGGAGAACAGCTGTTA	Epi	Epi	cE01	cE01 (Stem/TA-like)	0.0539855	MSS	Tumor
C166_T_0_0_0_c1_v3_id-CGGAGAATCATCGCCT	Epi	Epi	cE01	cE01 (Stem/TA-like)	0.0155382	MSS	Tumor
C166_T_0_0_0_c1_v3_id-CGGAGAATCTGACCCT	Epi	Epi	cE03	cE03 (Stem/TA-like prolif)	0.0236523	MSS	Tumor
C166_T_0_0_0_c1_v3_id-CGGAGAATCTTCTGTA	Epi	Epi	cE03	cE03 (Stem/TA-like prolif)	0.00734951	MSS	Tumor
C166_T_0_0_0_c1_v3_id-CGGCAGTCAAGATCCT	Epi	Epi	cE03	cE03 (Stem/TA-like prolif)	0.00380531	MSS	Tumor
C166_T_0_0_0_c1_v3_id-CGGCAGTGTACTGCGC	Epi	Epi	cE03	cE03 (Stem/TA-like prolif)	0.0229887	MSS	Tumor
C166_T_0_0_0_c1_v3_id-CGGGACTCAGTTTCGA	Epi	Epi	cE03	cE03 (Stem/TA-like prolif)	0.000556399	MSS	Tumor
C166_T_0_0_0_c1_v3_id-CGGGACTTCGACGTCG	Epi	Epi	cE01	cE01 (Stem/TA-like)	0.0176263	MSS	Tumor
C166_T_0_0_0_c1_v3_id-CGGGACTTCGGCTCTT	Epi	Epi	cE03	cE03 (Stem/TA-like prolif)	0.0199884	MSS	Tumor
C166_T_0_0_0_c1_v3_id-CGGGCATAGCTTTGTG	Epi	Epi	cE01	cE01 (Stem/TA-like)	0.0342244	MSS	Tumor
C166_T_0_0_0_c1_v3_id-CGGGCATTCAATCTTC	Epi	Epi	cE01	cE01 (Stem/TA-like)	0.0100194	MSS	Tumor
C166_T_0_0_0_c1_v3_id-CGGGTCACAGCAGTAG	Epi	Epi	cE03	cE03 (Stem/TA-like prolif)	0.0165599	MSS	Tumor
C166_T_0_0_0_c1_v3_id-CGGGTCACAGTTGTCA	Epi	Epi	cE01	cE01 (Stem/TA-like)	0.00367032	MSS	Tumor
C166_T_0_0_0_c1_v3_id-CGGGTCACATATCGGT	Epi	Epi	cE01	cE01 (Stem/TA-like)	0.0278614	MSS	Tumor
C166_T_0_0_0_c1_v3_id-CGGGTCATCAAACGTC	Epi	Epi	cE01	cE01 (Stem/TA-like)	0.0370645	MSS	Tumor
C166_T_0_0_0_c1_v3_id-CGGGTGTTCTCGTGAA	Epi	Epi	cE03	cE03 (Stem/TA-like prolif)	0.00194989	MSS	Tumor
C166_T_0_0_0_c1_v3_id-CGGTCAGCACGGCGTT	Epi	Epi	cE01	cE01 (Stem/TA-like)	0.0115146	MSS	Tumor
C166_T_0_0_0_c1_v3_id-CGGTCAGCATCCGGCA	Epi	Epi	cE03	cE03 (Stem/TA-like prolif)	0.00341543	MSS	Tumor
C166_T_0_0_0_c1_v3_id-CGGTCAGGTAGATGTA	Epi	Epi	cE03	cE03 (Stem/TA-like prolif)	0.002476	MSS	Tumor
C166_T_0_0_0_c1_v3_id-CGGTCAGTCACCTTAT	Epi	Epi	cE03	cE03 (Stem/TA-like prolif)	0.0048959	MSS	Tumor
C166_T_0_0_0_c1_v3_id-CGTAAGTCAAATCCCA	Epi	Epi	cE01	cE01 (Stem/TA-like)	0.00959132	MSS	Tumor
C166_T_0_0_0_c1_v3_id-CGTAAGTTCGGTTGTA	Epi	Epi	cE03	cE03 (Stem/TA-like prolif)	0.0160165	MSS	Tumor
C166_T_0_0_0_c1_v3_id-CGTAAGTTCTTCCTAA	Epi	Epi	cE03	cE03 (Stem/TA-like prolif)	0.0140336	MSS	Tumor
C166_T_0_0_0_c1_v3_id-CGTAATGCAATTAGGA	Epi	Epi	cE01	cE01 (Stem/TA-like)	0.026203	MSS	Tumor
C166_T_0_0_0_c1_v3_id-CGTAATGTCTGTTGGA	Epi	Epi	cE01	cE01 (Stem/TA-like)	0.00233106	MSS	Tumor
C166_T_0_0_0_c1_v3_id-CGTCAAACACAGTACT	Epi	Epi	cE03	cE03 (Stem/TA-like prolif)	0.0257741	MSS	Tumor
C166_T_0_0_0_c1_v3_id-CGTCAAACATTGGATC	Epi	Epi	cE01	cE01 (Stem/TA-like)	0.0459339	MSS	Tumor
C166_T_0_0_0_c1_v3_id-CGTCAAAGTTGCCGCA	Epi	Epi	cE03	cE03 (Stem/TA-like prolif)	0.00511518	MSS	Tumor
C166_T_0_0_0_c1_v3_id-CGTCCATAGAAGCGAA	Epi	Epi	cE03	cE03 (Stem/TA-like prolif)	0.0120216	MSS	Tumor
C166_T_0_0_0_c1_v3_id-CGTCCATCAGCATTGT	Epi	Epi	cE01	cE01 (Stem/TA-like)	0.0309763	MSS	Tumor
C166_T_0_0_0_c1_v3_id-CGTCCATGTCCAGTTA	Epi	Epi	cE01	cE01 (Stem/TA-like)	0.00394267	MSS	Tumor
C166_T_0_0_0_c1_v3_id-CGTGAATAGAATAACC	Epi	Epi	cE01	cE01 (Stem/TA-like)	0.0324003	MSS	Tumor
C166_T_0_0_0_c1_v3_id-CGTGAATGTTCAAGGG	Epi	Epi	cE03	cE03 (Stem/TA-like prolif)	0.0012814	MSS	Tumor
C166_T_0_0_0_c1_v3_id-CGTGAATGTTTACCAG	Epi	Epi	cE03	cE03 (Stem/TA-like prolif)	0.000616797	MSS	Tumor
C166_T_0_0_0_c1_v3_id-CGTGAATTCGAAATCC	Epi	Epi	cE03	cE03 (Stem/TA-like prolif)	0.000514065	MSS	Tumor
C166_T_0_0_0_c1_v3_id-CGTGCTTTCACCGGGT	Epi	Epi	cE03	cE03 (Stem/TA-like prolif)	0.00242797	MSS	Tumor
C166_T_0_0_0_c1_v3_id-CGTTAGAGTTCGGCCA	Epi	Epi	cE03	cE03 (Stem/TA-like prolif)	0.00409943	MSS	Tumor
C166_T_0_0_0_c1_v3_id-CGTTCTGAGCCTGGAA	Epi	Epi	cE03	cE03 (Stem/TA-like prolif)	0.00923628	MSS	Tumor
C166_T_0_0_0_c1_v3_id-CGTTGGGAGATTCGAA	Epi	Epi	cE03	cE03 (Stem/TA-like prolif)	0.0120538	MSS	Tumor
C166_T_0_0_0_c1_v3_id-CGTTGGGCACGTACTA	Epi	Epi	cE01	cE01 (Stem/TA-like)	0.0271055	MSS	Tumor
C166_T_0_0_0_c1_v3_id-CGTTGGGCAGAGAGGG	Epi	Epi	cE03	cE03 (Stem/TA-like prolif)	0.00236112	MSS	Tumor
C166_T_0_0_0_c1_v3_id-CGTTGGGTCACAAGGG	Epi	Epi	cE03	cE03 (Stem/TA-like prolif)	0.0605384	MSS	Tumor
C166_T_0_0_0_c1_v3_id-CGTTGGGTCAGAGTTC	Epi	Epi	cE01	cE01 (Stem/TA-like)	0.0515751	MSS	Tumor
C166_T_0_0_0_c1_v3_id-CTAACCCTCGCTCATC	Epi	Epi	cE03	cE03 (Stem/TA-like prolif)	0.00114006	MSS	Tumor
C166_T_0_0_0_c1_v3_id-CTAACCCTCTCGGTCT	Epi	Epi	cE03	cE03 (Stem/TA-like prolif)	0.0275661	MSS	Tumor
C166_T_0_0_0_c1_v3_id-CTAACTTAGCCTGACC	Epi	Epi	cE03	cE03 (Stem/TA-like prolif)	0.00206679	MSS	Tumor
C166_T_0_0_0_c1_v3_id-CTAACTTCAGTTTGGT	Epi	Epi	cE01	cE01 (Stem/TA-like)	0.049217	MSS	Tumor
C166_T_0_0_0_c1_v3_id-CTAACTTTCTTCGATT	Epi	Epi	cE02	cE02 (Stem/TA-like/Immature Goblet)	0.0283777	MSS	Tumor
C166_T_0_0_0_c1_v3_id-CTAAGTGGTAGTTACC	Epi	Epi	cE03	cE03 (Stem/TA-like prolif)	0.0612696	MSS	Tumor
C166_T_0_0_0_c1_v3_id-CTACAGATCGTTGCCT	Epi	Epi	cE03	cE03 (Stem/TA-like prolif)	0.0428514	MSS	Tumor
C166_T_0_0_0_c1_v3_id-CTACATTCAACTCATG	Epi	Epi	cE01	cE01 (Stem/TA-like)	0.000959332	MSS	Tumor
C166_T_0_0_0_c1_v3_id-CTACATTGTGTCATGT	Epi	Epi	cE03	cE03 (Stem/TA-like prolif)	0.0314114	MSS	Tumor
C166_T_0_0_0_c1_v3_id-CTACGGGCACGTATAC	Epi	Epi	cE01	cE01 (Stem/TA-like)	0.0228882	MSS	Tumor
C166_T_0_0_0_c1_v3_id-CTACGGGCATCTTAGG	Epi	Epi	cE01	cE01 (Stem/TA-like)	0.0474295	MSS	Tumor
C166_T_0_0_0_c1_v3_id-CTACGGGGTCGCACAC	Epi	Epi	cE01	cE01 (Stem/TA-like)	0.0329673	MSS	Tumor
C166_T_0_0_0_c1_v3_id-CTACTATCAGAATGTA	Epi	Epi	cE03	cE03 (Stem/TA-like prolif)	0.0322612	MSS	Tumor
C166_T_0_0_0_c1_v3_id-CTACTATCAGCTTCCT	Epi	Epi	cE03	cE03 (Stem/TA-like prolif)	0.00380855	MSS	Tumor
C166_T_0_0_0_c1_v3_id-CTACTATCATCGGAAG	Epi	Epi	cE01	cE01 (Stem/TA-like)	0.0375081	MSS	Tumor
C166_T_0_0_0_c1_v3_id-CTACTATTCAGGAGAC	Epi	Epi	cE01	cE01 (Stem/TA-like)	0.00181688	MSS	Tumor
C166_T_0_0_0_c1_v3_id-CTACTATTCCCGTGTT	Epi	Epi	cE03	cE03 (Stem/TA-like prolif)	0.00636302	MSS	Tumor
C166_T_0_0_0_c1_v3_id-CTACTATTCCTCAGAA	Epi	Epi	cE03	cE03 (Stem/TA-like prolif)	0.0282154	MSS	Tumor
C166_T_0_0_0_c1_v3_id-CTAGACAAGGGTGAAA	Epi	Epi	cE03	cE03 (Stem/TA-like prolif)	0.00140916	MSS	Tumor
C166_T_0_0_0_c1_v3_id-CTAGACACACCCTAGG	Epi	Epi	cE03	cE03 (Stem/TA-like prolif)	0.0193309	MSS	Tumor
C166_T_0_0_0_c1_v3_id-CTAGACAGTAGCGTCC	Epi	Epi	cE03	cE03 (Stem/TA-like prolif)	0.284623	MSS	Tumor
C166_T_0_0_0_c1_v3_id-CTAGACAGTATGCTTG	Epi	Epi	cE03	cE03 (Stem/TA-like prolif)	0.0166772	MSS	Tumor
C166_T_0_0_0_c1_v3_id-CTAGGTAAGATTGTGA	Epi	Epi	cE03	cE03 (Stem/TA-like prolif)	0.00566639	MSS	Tumor
C166_T_0_0_0_c1_v3_id-CTATAGGGTACCCAGC	Epi	Epi	cE03	cE03 (Stem/TA-like prolif)	0.00221733	MSS	Tumor
C166_T_0_0_0_c1_v3_id-CTATCCGCAACTGAAA	Epi	Epi	cE01	cE01 (Stem/TA-like)	0.0201035	MSS	Tumor
C166_T_0_0_0_c1_v3_id-CTATCCGCAATGCTCA	Epi	Epi	cE01	cE01 (Stem/TA-like)	0.00354955	MSS	Tumor
C166_T_0_0_0_c1_v3_id-CTATCCGCAGAGTCAG	Epi	Epi	cE03	cE03 (Stem/TA-like prolif)	0.00576643	MSS	Tumor
C166_T_0_0_0_c1_v3_id-CTATCCGGTATCACCA	Epi	Epi	cE03	cE03 (Stem/TA-like prolif)	0.00579461	MSS	Tumor
C166_T_0_0_0_c1_v3_id-CTATCCGTCAGTGTTG	Epi	Epi	cE03	cE03 (Stem/TA-like prolif)	0.00897845	MSS	Tumor
C166_T_0_0_0_c1_v3_id-CTATCTACACCTCTGT	Epi	Epi	cE01	cE01 (Stem/TA-like)	0.0195138	MSS	Tumor
C166_T_0_0_0_c1_v3_id-CTATCTAGTGAGATTA	Epi	Epi	cE01	cE01 (Stem/TA-like)	0.0294129	MSS	Tumor
C166_T_0_0_0_c1_v3_id-CTCAACCAGCAAGTCG	Epi	Epi	cE02	cE02 (Stem/TA-like/Immature Goblet)	0.00641955	MSS	Tumor
C166_T_0_0_0_c1_v3_id-CTCAACCAGCGACTGA	Epi	Epi	cE01	cE01 (Stem/TA-like)	0.00845301	MSS	Tumor
C166_T_0_0_0_c1_v3_id-CTCAACCCAGAGATGC	Epi	Epi	cE03	cE03 (Stem/TA-like prolif)	0.00239977	MSS	Tumor
C166_T_0_0_0_c1_v3_id-CTCAACCGTGGATCGA	Epi	Epi	cE01	cE01 (Stem/TA-like)	0.0705641	MSS	Tumor
C166_T_0_0_0_c1_v3_id-CTCAACCTCCGGCTTT	Epi	Epi	cE03	cE03 (Stem/TA-like prolif)	0.0894062	MSS	Tumor
C166_T_0_0_0_c1_v3_id-CTCAACCTCTTGATTC	Epi	Epi	cE01	cE01 (Stem/TA-like)	0.0237931	MSS	Tumor
C166_T_0_0_0_c1_v3_id-CTCAAGACAACACACT	Epi	Epi	cE01	cE01 (Stem/TA-like)	0.0144702	MSS	Tumor
C166_T_0_0_0_c1_v3_id-CTCAAGAGTAACAGGC	Epi	Epi	cE03	cE03 (Stem/TA-like prolif)	0.00243919	MSS	Tumor
C166_T_0_0_0_c1_v3_id-CTCAATTAGCACTCGC	Epi	Epi	cE03	cE03 (Stem/TA-like prolif)	0.0142755	MSS	Tumor
C166_T_0_0_0_c1_v3_id-CTCAATTCATCCAACA	Epi	Epi	cE03	cE03 (Stem/TA-like prolif)	0.00355455	MSS	Tumor
C166_T_0_0_0_c1_v3_id-CTCAATTTCGGCCTTT	Epi	Epi	cE01	cE01 (Stem/TA-like)	0.0230873	MSS	Tumor
C166_T_0_0_0_c1_v3_id-CTCACTGAGCAGATAT	Epi	Epi	cE01	cE01 (Stem/TA-like)	0.0741791	MSS	Tumor
C166_T_0_0_0_c1_v3_id-CTCACTGCACGCGCAT	Epi	Epi	cE01	cE01 (Stem/TA-like)	0.0217978	MSS	Tumor
C166_T_0_0_0_c1_v3_id-CTCACTGGTGGTAACG	Epi	Epi	cE03	cE03 (Stem/TA-like prolif)	0.00841536	MSS	Tumor
C166_T_0_0_0_c1_v3_id-CTCACTGTCACGAACT	Epi	Epi	cE01	cE01 (Stem/TA-like)	0.00196563	MSS	Tumor
C166_T_0_0_0_c1_v3_id-CTCAGAACAAATAGCA	Epi	Epi	cE03	cE03 (Stem/TA-like prolif)	0.00227842	MSS	Tumor
C166_T_0_0_0_c1_v3_id-CTCAGGGAGCTAGAAT	Epi	Epi	cE01	cE01 (Stem/TA-like)	0.00119922	MSS	Tumor
C166_T_0_0_0_c1_v3_id-CTCAGGGCATGACACT	Epi	Epi	cE01	cE01 (Stem/TA-like)	0.0145966	MSS	Tumor
C166_T_0_0_0_c1_v3_id-CTCAGGGGTCACTACA	Epi	Epi	cE03	cE03 (Stem/TA-like prolif)	0.00603422	MSS	Tumor
C166_T_0_0_0_c1_v3_id-CTCAGTCTCCCGTTCA	Epi	Epi	cE02	cE02 (Stem/TA-like/Immature Goblet)	0.0145695	MSS	Tumor
C166_T_0_0_0_c1_v3_id-CTCATCGCAAGAGTTA	Epi	Epi	cE03	cE03 (Stem/TA-like prolif)	0.0161714	MSS	Tumor
C166_T_0_0_0_c1_v3_id-CTCATGCCAATTCGTG	Epi	Epi	cE03	cE03 (Stem/TA-like prolif)	0.000260566	MSS	Tumor
C166_T_0_0_0_c1_v3_id-CTCATGCCACATGGTT	Epi	Epi	cE03	cE03 (Stem/TA-like prolif)	0.0057083	MSS	Tumor
C166_T_0_0_0_c1_v3_id-CTCATGCGTCACGACC	Epi	Epi	cE03	cE03 (Stem/TA-like prolif)	0.00876867	MSS	Tumor
C166_T_0_0_0_c1_v3_id-CTCATGCGTCATCCGG	Epi	Epi	cE01	cE01 (Stem/TA-like)	0.00364637	MSS	Tumor
C166_T_0_0_0_c1_v3_id-CTCATGCTCTGTAAGC	Epi	Epi	cE03	cE03 (Stem/TA-like prolif)	0.0558888	MSS	Tumor
C166_T_0_0_0_c1_v3_id-CTCATTAAGATCCCGC	Epi	Epi	cE01	cE01 (Stem/TA-like)	0.0106334	MSS	Tumor
C166_T_0_0_0_c1_v3_id-CTCATTATCAGCTGAT	Epi	Epi	cE03	cE03 (Stem/TA-like prolif)	0.0022175	MSS	Tumor
C166_T_0_0_0_c1_v3_id-CTCATTATCGCTATTT	Epi	Epi	cE01	cE01 (Stem/TA-like)	0.0162396	MSS	Tumor
C166_T_0_0_0_c1_v3_id-CTCCAACAGAGGGTGG	Epi	Epi	cE01	cE01 (Stem/TA-like)	0.006028	MSS	Tumor
C166_T_0_0_0_c1_v3_id-CTCCACAGTATTGACC	Epi	Epi	cE03	cE03 (Stem/TA-like prolif)	0.0182209	MSS	Tumor
C166_T_0_0_0_c1_v3_id-CTCCACAGTGTTGAGG	Epi	Epi	cE02	cE02 (Stem/TA-like/Immature Goblet)	0.0429364	MSS	Tumor
C166_T_0_0_0_c1_v3_id-CTCCACATCGCCGAAC	Epi	Epi	cE03	cE03 (Stem/TA-like prolif)	0.0120448	MSS	Tumor
C166_T_0_0_0_c1_v3_id-CTCCATGAGCTGACCC	Epi	Epi	cE03	cE03 (Stem/TA-like prolif)	0.0014021	MSS	Tumor
C166_T_0_0_0_c1_v3_id-CTCCATGGTACGCGTC	Epi	Epi	cE01	cE01 (Stem/TA-like)	0.00720289	MSS	Tumor
C166_T_0_0_0_c1_v3_id-CTCCATGGTCATCGGC	Epi	Epi	cE01	cE01 (Stem/TA-like)	0.00954504	MSS	Tumor
C166_T_0_0_0_c1_v3_id-CTCCATGTCGTTCGCT	Epi	Epi	cE03	cE03 (Stem/TA-like prolif)	0.00560391	MSS	Tumor
C166_T_0_0_0_c1_v3_id-CTCCCAACAAAGGTTA	Epi	Epi	cE01	cE01 (Stem/TA-like)	0.00664297	MSS	Tumor
C166_T_0_0_0_c1_v3_id-CTCCCAACAGGCACTC	Epi	Epi	cE03	cE03 (Stem/TA-like prolif)	0.0107251	MSS	Tumor
C166_T_0_0_0_c1_v3_id-CTCCCAAGTACGGATG	Epi	Epi	cE03	cE03 (Stem/TA-like prolif)	0.00298692	MSS	Tumor
C166_T_0_0_0_c1_v3_id-CTCCCTCCAGAGGTAC	Epi	Epi	cE06	cE06 (Immature Goblet)	0.012624	MSS	Tumor
C166_T_0_0_0_c1_v3_id-CTCCGATTCACCTCGT	Epi	Epi	cE03	cE03 (Stem/TA-like prolif)	0.00440524	MSS	Tumor
C166_T_0_0_0_c1_v3_id-CTCCGATTCGGCCTTT	Epi	Epi	cE03	cE03 (Stem/TA-like prolif)	0.00810975	MSS	Tumor
C166_T_0_0_0_c1_v3_id-CTCCTCCAGAAACCAT	Epi	Epi	cE03	cE03 (Stem/TA-like prolif)	0.0131678	MSS	Tumor
C166_T_0_0_0_c1_v3_id-CTCCTCCGTGATACCT	Epi	Epi	cE03	cE03 (Stem/TA-like prolif)	0.0202565	MSS	Tumor
C166_T_0_0_0_c1_v3_id-CTCCTCCTCTCATTGT	Epi	Epi	cE03	cE03 (Stem/TA-like prolif)	0.0118297	MSS	Tumor
C166_T_0_0_0_c1_v3_id-CTCCTTTCAATGACCT	Epi	Epi	cE03	cE03 (Stem/TA-like prolif)	0.000942723	MSS	Tumor
C166_T_0_0_0_c1_v3_id-CTCCTTTCATGTTCGA	Epi	Epi	cE02	cE02 (Stem/TA-like/Immature Goblet)	0.168774	MSS	Tumor
C166_T_0_0_0_c1_v3_id-CTCGAGGCAATGTCTG	Epi	Epi	cE03	cE03 (Stem/TA-like prolif)	0.0425797	MSS	Tumor
C166_T_0_0_0_c1_v3_id-CTCGAGGGTAACAAGT	Epi	Epi	cE02	cE02 (Stem/TA-like/Immature Goblet)	0.0600747	MSS	Tumor
C166_T_0_0_0_c1_v3_id-CTCTCAGAGACGGTCA	Epi	Epi	cE01	cE01 (Stem/TA-like)	0.0495609	MSS	Tumor
C166_T_0_0_0_c1_v3_id-CTCTCAGCACCTTCGT	Epi	Epi	cE02	cE02 (Stem/TA-like/Immature Goblet)	0.0352292	MSS	Tumor
C166_T_0_0_0_c1_v3_id-CTCTCAGTCTGGTGGC	Epi	Epi	cE03	cE03 (Stem/TA-like prolif)	0.00793264	MSS	Tumor
C166_T_0_0_0_c1_v3_id-CTCTCGACAATCGTCA	Epi	Epi	cE03	cE03 (Stem/TA-like prolif)	0.00871646	MSS	Tumor
C166_T_0_0_0_c1_v3_id-CTCTCGACACATGTTG	Epi	Epi	cE03	cE03 (Stem/TA-like prolif)	0.0320744	MSS	Tumor
C166_T_0_0_0_c1_v3_id-CTCTCGACACGACGTC	Epi	Epi	cE03	cE03 (Stem/TA-like prolif)	0.0130814	MSS	Tumor
C166_T_0_0_0_c1_v3_id-CTCTCGAGTCAGTCTA	Epi	Epi	cE01	cE01 (Stem/TA-like)	0.0192491	MSS	Tumor
C166_T_0_0_0_c1_v3_id-CTCTCGAGTTTGAAAG	Epi	Epi	cE02	cE02 (Stem/TA-like/Immature Goblet)	0.0126185	MSS	Tumor
C166_T_0_0_0_c1_v3_id-CTCTCGATCGTTGTTT	Epi	Epi	cE01	cE01 (Stem/TA-like)	0.00670055	MSS	Tumor
C166_T_0_0_0_c1_v3_id-CTCTCGATCTCACTCG	Epi	Epi	cE03	cE03 (Stem/TA-like prolif)	0.00168252	MSS	Tumor
C166_T_0_0_0_c1_v3_id-CTCTCGATCTCTATGT	Epi	Epi	cE03	cE03 (Stem/TA-like prolif)	0.00424572	MSS	Tumor
C166_T_0_0_0_c1_v3_id-CTGAGCGAGCTACTAC	Epi	Epi	cE03	cE03 (Stem/TA-like prolif)	0.00412738	MSS	Tumor
C166_T_0_0_0_c1_v3_id-CTGAGGCAGAAATTCG	Epi	Epi	cE03	cE03 (Stem/TA-like prolif)	0.00814721	MSS	Tumor
C166_T_0_0_0_c1_v3_id-CTGAGGCAGATTTGCC	Epi	Epi	cE03	cE03 (Stem/TA-like prolif)	0.000284779	MSS	Tumor
C166_T_0_0_0_c1_v3_id-CTGAGGCAGCGCAATG	Epi	Epi	cE02	cE02 (Stem/TA-like/Immature Goblet)	0.0204608	MSS	Tumor
C166_T_0_0_0_c1_v3_id-CTGAGGCGTAGGCAGT	Epi	Epi	cE03	cE03 (Stem/TA-like prolif)	0.0028742	MSS	Tumor
C166_T_0_0_0_c1_v3_id-CTGAGGCGTTGGGAAC	Epi	Epi	cE02	cE02 (Stem/TA-like/Immature Goblet)	0.00215067	MSS	Tumor
C166_T_0_0_0_c1_v3_id-CTGAGGCTCCAATCCC	Epi	Epi	cE03	cE03 (Stem/TA-like prolif)	0.00307089	MSS	Tumor
C166_T_0_0_0_c1_v3_id-CTGATCCCAATCGCCG	Epi	Epi	cE01	cE01 (Stem/TA-like)	0.0321999	MSS	Tumor
C166_T_0_0_0_c1_v3_id-CTGATCCCACGCAGTC	Epi	Epi	cE01	cE01 (Stem/TA-like)	0.00876735	MSS	Tumor
C166_T_0_0_0_c1_v3_id-CTGATCCCATGAATAG	Epi	Epi	cE03	cE03 (Stem/TA-like prolif)	0.00276318	MSS	Tumor
C166_T_0_0_0_c1_v3_id-CTGCAGGAGACCAAAT	Epi	Epi	cE03	cE03 (Stem/TA-like prolif)	0.0100636	MSS	Tumor
C166_T_0_0_0_c1_v3_id-CTGCAGGGTGGAACCA	Epi	Epi	cE01	cE01 (Stem/TA-like)	0.0712338	MSS	Tumor
C166_T_0_0_0_c1_v3_id-CTGCATCAGTTTCAGC	Epi	Epi	cE03	cE03 (Stem/TA-like prolif)	0.00407251	MSS	Tumor
C166_T_0_0_0_c1_v3_id-CTGCATCCAACCGGAA	Epi	Epi	cE01	cE01 (Stem/TA-like)	0.0732452	MSS	Tumor
C166_T_0_0_0_c1_v3_id-CTGCCATAGTAAGCAT	Epi	Epi	cE03	cE03 (Stem/TA-like prolif)	0.0723709	MSS	Tumor
C166_T_0_0_0_c1_v3_id-CTGCCATAGTGAACAT	Epi	Epi	cE03	cE03 (Stem/TA-like prolif)	0.00712444	MSS	Tumor
C166_T_0_0_0_c1_v3_id-CTGCCATTCGTAACTG	Epi	Epi	cE01	cE01 (Stem/TA-like)	0.00613707	MSS	Tumor
C166_T_0_0_0_c1_v3_id-CTGCCATTCTTTGCTA	Epi	Epi	cE03	cE03 (Stem/TA-like prolif)	0.0171602	MSS	Tumor
C166_T_0_0_0_c1_v3_id-CTGCCTATCCTTCGAC	Epi	Epi	cE03	cE03 (Stem/TA-like prolif)	0.0108621	MSS	Tumor
C166_T_0_0_0_c1_v3_id-CTGCTCAAGCACTCAT	Epi	Epi	cE03	cE03 (Stem/TA-like prolif)	0.00768612	MSS	Tumor
C166_T_0_0_0_c1_v3_id-CTGCTCAAGTTAGAAC	Epi	Epi	cE02	cE02 (Stem/TA-like/Immature Goblet)	0.0181768	MSS	Tumor
C166_T_0_0_0_c1_v3_id-CTGCTCACAAGTATAG	Epi	Epi	cE03	cE03 (Stem/TA-like prolif)	0.0161896	MSS	Tumor
C166_T_0_0_0_c1_v3_id-CTGGACGAGAGATCGC	Epi	Epi	cE01	cE01 (Stem/TA-like)	0.00246626	MSS	Tumor
C166_T_0_0_0_c1_v3_id-CTGGACGAGGCATCTT	Epi	Epi	cE01	cE01 (Stem/TA-like)	0.0141804	MSS	Tumor
C166_T_0_0_0_c1_v3_id-CTGGACGGTTACCGTA	Epi	Epi	cE03	cE03 (Stem/TA-like prolif)	0.00325368	MSS	Tumor
C166_T_0_0_0_c1_v3_id-CTGGCAGGTGTAGCAG	Epi	Epi	cE01	cE01 (Stem/TA-like)	0.020986	MSS	Tumor
C166_T_0_0_0_c1_v3_id-CTGGCAGTCAGACCCG	Epi	Epi	cE03	cE03 (Stem/TA-like prolif)	0.00732359	MSS	Tumor
C166_T_0_0_0_c1_v3_id-CTGGTCTAGCCTGAAG	Epi	Epi	cE03	cE03 (Stem/TA-like prolif)	0.0074021	MSS	Tumor
C166_T_0_0_0_c1_v3_id-CTGGTCTAGGCTATCT	Epi	Epi	cE03	cE03 (Stem/TA-like prolif)	0.00139951	MSS	Tumor
C166_T_0_0_0_c1_v3_id-CTGGTCTGTTATGGTC	Epi	Epi	cE03	cE03 (Stem/TA-like prolif)	0.00872413	MSS	Tumor
C166_T_0_0_0_c1_v3_id-CTGTACCGTGATTAGA	Epi	Epi	cE01	cE01 (Stem/TA-like)	0.0023159	MSS	Tumor
C166_T_0_0_0_c1_v3_id-CTGTACCTCCCAGGAC	Epi	Epi	cE03	cE03 (Stem/TA-like prolif)	0.00952586	MSS	Tumor
C166_T_0_0_0_c1_v3_id-CTGTACCTCGAACCAT	Epi	Epi	cE03	cE03 (Stem/TA-like prolif)	0.00194788	MSS	Tumor
C166_T_0_0_0_c1_v3_id-CTGTATTAGGCCCAAA	Epi	Epi	cE03	cE03 (Stem/TA-like prolif)	0.00132774	MSS	Tumor
C166_T_0_0_0_c1_v3_id-CTGTATTCAGACCAGA	Epi	Epi	cE01	cE01 (Stem/TA-like)	0.0137125	MSS	Tumor
C166_T_0_0_0_c1_v3_id-CTGTATTCAGTTTCAG	Epi	Epi	cE03	cE03 (Stem/TA-like prolif)	0.00749654	MSS	Tumor
C166_T_0_0_0_c1_v3_id-CTGTATTCATACCAGT	Epi	Epi	cE01	cE01 (Stem/TA-like)	0.060012	MSS	Tumor
C166_T_0_0_0_c1_v3_id-CTGTATTCATGTCTAG	Epi	Epi	cE02	cE02 (Stem/TA-like/Immature Goblet)	0.0185017	MSS	Tumor
C166_T_0_0_0_c1_v3_id-CTGTATTGTCATTCCC	Epi	Epi	cE03	cE03 (Stem/TA-like prolif)	0.0176273	MSS	Tumor
C166_T_0_0_0_c1_v3_id-CTGTATTGTGTAACGG	Epi	Epi	cE01	cE01 (Stem/TA-like)	0.0881223	MSS	Tumor
C166_T_0_0_0_c1_v3_id-CTGTATTTCTTCGTGC	Epi	Epi	cE03	cE03 (Stem/TA-like prolif)	0.0190586	MSS	Tumor
C166_T_0_0_0_c1_v3_id-CTGTCGTAGTCTGTAC	Epi	Epi	cE01	cE01 (Stem/TA-like)	0.0124239	MSS	Tumor
C166_T_0_0_0_c1_v3_id-CTGTGGGAGCGACAGT	Epi	Epi	cE01	cE01 (Stem/TA-like)	0.0131882	MSS	Tumor
C166_T_0_0_0_c1_v3_id-CTGTGGGAGTGCAAAT	Epi	Epi	cE03	cE03 (Stem/TA-like prolif)	0.0106373	MSS	Tumor
C166_T_0_0_0_c1_v3_id-CTGTGGGCACTCCGAG	Epi	Epi	cE03	cE03 (Stem/TA-like prolif)	0.000506226	MSS	Tumor
C166_T_0_0_0_c1_v3_id-CTTACCGAGACGCCAA	Epi	Epi	cE03	cE03 (Stem/TA-like prolif)	0.0229657	MSS	Tumor
C166_T_0_0_0_c1_v3_id-CTTACCGCATTGAGCT	Epi	Epi	cE01	cE01 (Stem/TA-like)	0.00140158	MSS	Tumor
C166_T_0_0_0_c1_v3_id-CTTACCGGTCAGACTT	Epi	Epi	cE02	cE02 (Stem/TA-like/Immature Goblet)	0.00141597	MSS	Tumor
C166_T_0_0_0_c1_v3_id-CTTAGGACAAGAAATC	Epi	Epi	cE03	cE03 (Stem/TA-like prolif)	0.00595924	MSS	Tumor
C166_T_0_0_0_c1_v3_id-CTTAGGACAGATAAAC	Epi	Epi	cE03	cE03 (Stem/TA-like prolif)	0.00506389	MSS	Tumor
C166_T_0_0_0_c1_v3_id-CTTAGGAGTACTAACC	Epi	Epi	cE01	cE01 (Stem/TA-like)	0.00455735	MSS	Tumor
C166_T_0_0_0_c1_v3_id-CTTCCGATCTCTCAAT	Epi	Epi	cE01	cE01 (Stem/TA-like)	0.056521	MSS	Tumor
C166_T_0_0_0_c1_v3_id-CTTCCTTCACCATAAC	Epi	Epi	cE01	cE01 (Stem/TA-like)	0.0732504	MSS	Tumor
C166_T_0_0_0_c1_v3_id-CTTCCTTCAGCGTACC	Epi	Epi	cE01	cE01 (Stem/TA-like)	0.00528226	MSS	Tumor
C166_T_0_0_0_c1_v3_id-CTTCCTTCATACTGTG	Epi	Epi	cE01	cE01 (Stem/TA-like)	0.00880409	MSS	Tumor
C166_T_0_0_0_c1_v3_id-CTTCGGTCAAGACTGG	Epi	Epi	cE03	cE03 (Stem/TA-like prolif)	0.00337024	MSS	Tumor
C166_T_0_0_0_c1_v3_id-CTTCTAAGTACGATCT	Epi	Epi	cE03	cE03 (Stem/TA-like prolif)	0.00288185	MSS	Tumor
C166_T_0_0_0_c1_v3_id-CTTCTAAGTACTCCGG	Epi	Epi	cE03	cE03 (Stem/TA-like prolif)	0.0618993	MSS	Tumor
[truncated: 19,442 more rows]
