# Supplementary material for: MSIsensor-RNA: Microsatellite Instability Detection for Bulk and Single-cell Gene Expression Data
Source: Genomics Proteomics Bioinformatics. 2024 Jan 10;22(3):qzae004. doi: 10.1093/gpbjnl/qzae004 (PMC12016039; doi:10.1093/gpbjnl/qzae004)
Supplement: qzae004_Supplementary_Data [file qzae004_supplementary_data.zip › Table S19-done.xlsx]

## Sheet: Table S13
Table S19 Performance of MSIsensor-RNA across different cancer stages
Technology	Database	Cancer type	Cancer stage	No. of sample	No. of MSI sample	No. of MSS sample	AUC	F1-score	Accuracy	Sensitivity	Specificity
RNA-seq	CPTAC	CRC	I	12	1	11	1	0.666667	0.916667	1	0.909091
RNA-seq	CPTAC	CRC	II	42	13	29	1	1	1	1	1
RNA-seq	CPTAC	CRC	III	45	9	36	1	0.818182	0.911111	1	0.888889
RNA-seq	CPTAC	CRC	IV	7	1	6	1	0.666667	0.857143	1	0.833333
Microarray	GEO	CRC	I	48	13	35	0.903297	0.761905	0.895833	0.615385	1
Microarray	GEO	CRC	II	338	68	270	0.966531	0.859155	0.940828	0.897059	0.951852
Microarray	GEO	CRC	III	276	38	238	0.980318	0.813953	0.942029	0.921053	0.945378
Microarray	GEO	CRC	IV	71	3	68	0.931373	0.363636	0.901408	0.666667	0.911765
Microarray	GEO	CRC	NA	369	122	247	0.937944	0.876033	0.918699	0.868852	0.94332
Microarray	GEO	STAD	I	15	3	12	0.472222	0.5	0.866667	0.333333	1
Microarray	GEO	STAD	II	102	33	69	0.960035	0.842105	0.911765	0.727273	1
Microarray	GEO	STAD	III	139	26	113	0.885126	0.727273	0.913669	0.615385	0.982301
Microarray	GEO	STAD	IV	38	2	36	0.569444	0	0.947368	0	1
Microarray	GEO	STAD	NA	72	19	53	0.903674	0.75	0.888889	0.631579	0.981132
RNA-seq	TCGA	CRC	I	91	14	77	1	0.962963	0.989011	0.928571	1
RNA-seq	TCGA	CRC	II	206	48	158	0.998154	0.94	0.970874	0.979167	0.968354
RNA-seq	TCGA	CRC	III	159	16	143	0.997815	0.833333	0.962264	0.9375	0.965035
RNA-seq	TCGA	CRC	IV	80	2	78	1	0.8	0.9875	1	0.987179
RNA-seq	TCGA	CRC	NA	20	1	19	1	1	1	1	1
RNA-seq	TCGA	STAD	I	52	10	42	0.995238	0.947368	0.980769	0.9	1
RNA-seq	TCGA	STAD	II	109	18	91	0.998168	0.972973	0.990826	1	0.989011
RNA-seq	TCGA	STAD	III	148	22	126	0.997475	0.904762	0.972973	0.863636	0.992063
RNA-seq	TCGA	STAD	IV	38	7	31	0.995392	0.857143	0.947368	0.857143	0.967742
RNA-seq	TCGA	STAD	NA	22	5	17	1	0.888889	0.954545	0.8	1
RNA-seq	TCGA	UCEC	NA	503	147	356	0.989739	0.921502	0.954274	0.918367	0.969101
